# Supplementary material for: Engineering proton-coupled hexose uptake in Saccharomyces cerevisiae for improved ethanol yield
Source: Biotechnol Biofuels Bioprod. 2022 May 7;15:47. doi: 10.1186/s13068-022-02145-7 (PMC9077909; doi:10.1186/s13068-022-02145-7)
Supplement: Supplementary file 2 — Additional file 2: Evolution of hexose proton symporter-expressing strains for anaerobic growth. [file 13068_2022_2145_MOESM2_ESM.xlsx]

## Sheet: READ_ME
This file contains all data measured online during evolution for anaerobic growth in sequential batch reactors.
Each tab contains the data for one reactor and is named after the original strain that was used to inoculate that reactor. IMZ783 was evolved in two parellel reactors, hence '_1' and '_2'.
Explanation of parameters shown:
Gas_mix	Setting used for the mass flow controler that determines the inlet of air into the gas mixture. A setting of 100% corresponds to 100% air, a setting of 0% corresponds to 0% air and 100% nitrogen.
m_do	Online measurements of the dissolved oxygen concentration, as % of maximum solubility
CO2	CO2 concentration in the reactor off gas (%)
O2	O2 concentration in the reactor off gas (%)
INGAS_CO2	CO2 concentration measured for 100% air
CO2_corr	Over the course of the experiments with IMZ783, an offset of the calibration of the off gas analyzer was observed (leading to CO2 concentrations below 0%). This was corrected by subtracting the values for INGAS_CO2 (which was 0% directly after calibrating at the start of the experiment) from CO2.
Explanation of Plots:
In 'All', the online data for CO2 in the reactor offgas, dissolved oxygen and gas mix has been plotted for the complete experiment. To increase the legibility of the individual batch cycles, the data has been divided over three additional plots, corresponding to different phases of the experiment: 'aerobic': batch cycles that were sparged with 100% air; 'oxygen limited': batch cycles for which th…

## Sheet: IMZ783_1
Timestamp	Time (h)	Gas_mix	m_do	CO2	INGAS_CO2	CO2_corr
08-04-2021 09:14:37	0	100	90.2	0.04	0	0.04
08-04-2021 09:15:34	0.0158333	100	84.9	0.03	0	0.03
08-04-2021 09:16:34	0.0325	100	85.5	0.03	0	0.03
08-04-2021 09:17:34	0.0491667	100	94.1	0.03	0	0.03
08-04-2021 09:18:34	0.0658333	100	94.9	0.03	0	0.03
08-04-2021 09:19:34	0.0825	100	95	0.03	0	0.03
08-04-2021 09:20:34	0.0991667	100	94.9	0.03	0	0.03
08-04-2021 09:21:34	0.115833	100	94.9	0.03	0	0.03
08-04-2021 09:22:34	0.1325	100	94.9	0.03	0	0.03
08-04-2021 09:23:34	0.149167	100	94.8	0.03	0	0.03
08-04-2021 09:24:34	0.165833	100	94.8	0.03	0	0.03
08-04-2021 09:25:34	0.1825	100	94.7	0.03	0	0.03
08-04-2021 09:26:34	0.199167	100	94.7	0.03	0	0.03
08-04-2021 09:27:34	0.215833	100	94.6	0.72	0	0.72
08-04-2021 09:28:34	0.2325	100	94.6	0.72	0	0.72
08-04-2021 09:29:34	0.249167	100	94.6	0.72	0	0.72
08-04-2021 09:30:34	0.265833	100	94.6	0.72	0	0.72
08-04-2021 09:31:34	0.2825	100	94.5	0.72	0	0.72
08-04-2021 09:32:34	0.299167	100	94.5	0.72	0	0.72
08-04-2021 09:33:34	0.315833	100	94.5	0.72	0	0.72
08-04-2021 09:34:34	0.3325	100	94.5	0.72	0	0.72
08-04-2021 09:35:34	0.349167	100	94.4	0.72	0	0.72
08-04-2021 09:36:34	0.365833	100	94.4	0.72	0	0.72
08-04-2021 09:37:34	0.3825	100	94.3	0.72	0	0.72
08-04-2021 09:38:34	0.399167	100	94.2	0.72	0	0.72
08-04-2021 09:39:34	0.415833	100	94.2	0.76	0	0.76
08-04-2021 09:40:34	0.4325	100	94.2	0.76	0	0.76
08-04-2021 09:41:34	0.449167	100	94.1	0.76	0	0.76
08-04-2021 09:42:34	0.465833	100	94.1	0.76	0	0.76
08-04-2021 09:43:34	0.4825	100	94.1	0.76	0	0.76
08-04-2021 09:44:34	0.499167	100	94.1	0.76	0	0.76
08-04-2021 09:45:34	0.515833	100	94	0.76	0	0.76
08-04-2021 09:46:34	0.5325	100	94	0.76	0	0.76
08-04-2021 09:47:34	0.549167	100	94	0.76	0	0.76
08-04-2021 09:48:34	0.565833	100	93.9	0.76	0	0.76
08-04-2021 09:49:34	0.5825	100	93.9	0.76	0	0.76
08-04-2021 09:50:34	0.599167	100	93.8	0.76	0	0.76
08-04-2021 09:51:34	0.615833	100	93.8	0.76	0	0.76
08-04-2021 09:52:34	0.6325	100	93.7	0.82	0	0.82
08-04-2021 09:53:34	0.649167	100	93.7	0.82	0	0.82
08-04-2021 09:54:34	0.665833	100	93.6	0.82	0	0.82
08-04-2021 09:55:34	0.6825	100	93.7	0.82	0	0.82
08-04-2021 09:56:34	0.699167	100	93.6	0.82	0	0.82
08-04-2021 09:57:34	0.715833	100	93.5	0.82	0	0.82
08-04-2021 09:58:34	0.7325	100	93.5	0.82	0	0.82
08-04-2021 09:59:34	0.749167	100	93.5	0.82	0	0.82
08-04-2021 10:00:34	0.765833	100	93.4	0.82	0	0.82
08-04-2021 10:01:34	0.7825	100	93.4	0.82	0	0.82
08-04-2021 10:02:34	0.799167	100	93.4	0.82	0	0.82
08-04-2021 10:03:34	0.815833	100	93.3	0.82	0	0.82
08-04-2021 10:04:34	0.8325	100	93.2	0.87	0	0.87
08-04-2021 10:05:34	0.849167	100	93.2	0.87	0	0.87
08-04-2021 10:06:34	0.865833	100	93.1	0.87	0	0.87
08-04-2021 10:07:34	0.8825	100	93.1	0.87	0	0.87
08-04-2021 10:08:34	0.899167	100	93.2	0.87	0	0.87
08-04-2021 10:09:34	0.915833	100	93	0.87	0	0.87
08-04-2021 10:10:34	0.9325	100	93	0.87	0	0.87
08-04-2021 10:11:34	0.949167	100	93	0.87	0	0.87
08-04-2021 10:12:34	0.965833	100	92.9	0.87	0	0.87
08-04-2021 10:13:34	0.9825	100	92.9	0.87	0	0.87
08-04-2021 10:14:34	0.999167	100	92.8	0.87	0	0.87
08-04-2021 10:15:34	1.01583	100	92.7	0.87	0	0.87
08-04-2021 10:16:34	1.0325	100	92.7	0.87	0	0.87
08-04-2021 10:17:34	1.04917	100	92.7	0.94	0	0.94
08-04-2021 10:18:34	1.06583	100	92.7	0.94	0	0.94
08-04-2021 10:19:34	1.0825	100	92.7	0.94	0	0.94
08-04-2021 10:20:34	1.09917	100	92.6	0.94	0	0.94
08-04-2021 10:21:34	1.11583	100	92.5	0.94	0	0.94
08-04-2021 10:22:34	1.1325	100	92.5	0.94	0	0.94
08-04-2021 10:23:34	1.14917	100	92.5	0.94	0	0.94
08-04-2021 10:24:34	1.16583	100	92.4	0.94	0	0.94
08-04-2021 10:25:34	1.1825	100	92.4	0.94	0	0.94
08-04-2021 10:26:34	1.19917	100	92.3	0.94	0	0.94
08-04-2021 10:27:34	1.21583	100	92.3	0.94	0	0.94
08-04-2021 10:28:34	1.2325	100	92.2	0.94	0	0.94
08-04-2021 10:29:34	1.24917	100	92.2	1	0	1
08-04-2021 10:30:34	1.26583	100	92.2	1	0	1
08-04-2021 10:31:34	1.2825	100	92.2	1	0	1
08-04-2021 10:32:34	1.29917	100	92.1	1	0	1
08-04-2021 10:33:34	1.31583	100	92	1	0	1
08-04-2021 10:34:34	1.3325	100	91.9	1	0	1
08-04-2021 10:35:34	1.34917	100	91.9	1	0	1
08-04-2021 10:36:34	1.36583	100	91.9	1	0	1
08-04-2021 10:37:34	1.3825	100	91.9	1	0	1
08-04-2021 10:38:34	1.39917	100	91.8	1	0	1
08-04-2021 10:39:34	1.41583	100	91.8	1	0	1
08-04-2021 10:40:34	1.4325	100	91.8	1	0	1
08-04-2021 10:41:34	1.44917	100	91.7	1	0	1
08-04-2021 10:42:34	1.46583	100	91.6	1.06	0	1.06
08-04-2021 10:43:34	1.4825	100	91.7	1.06	0	1.06
08-04-2021 10:44:34	1.49917	100	91.5	1.06	0	1.06
08-04-2021 10:45:34	1.51583	100	91.5	1.06	0	1.06
08-04-2021 10:46:34	1.5325	100	91.5	1.06	0	1.06
08-04-2021 10:47:34	1.54917	100	91.5	1.06	0	1.06
08-04-2021 10:48:34	1.56583	100	91.4	1.06	0	1.06
08-04-2021 10:49:34	1.5825	100	91.4	1.06	0	1.06
08-04-2021 10:50:34	1.59917	100	91.4	1.06	0	1.06
08-04-2021 10:51:34	1.61583	100	91.3	1.06	0	1.06
08-04-2021 10:52:34	1.6325	100	91.2	1.06	0	1.06
08-04-2021 10:53:34	1.64917	100	91.2	1.06	0	1.06
08-04-2021 10:54:34	1.66583	100	91.2	1.13	0	1.13
08-04-2021 10:55:34	1.6825	100	91.1	1.13	0	1.13
08-04-2021 10:56:34	1.69917	100	91.1	1.13	0	1.13
08-04-2021 10:57:34	1.71583	100	90.9	1.13	0	1.13
08-04-2021 10:58:34	1.7325	100	90.9	1.13	0	1.13
08-04-2021 10:59:34	1.74917	100	90.9	1.13	0	1.13
08-04-2021 11:00:34	1.76583	100	90.8	1.13	0	1.13
08-04-2021 11:01:34	1.7825	100	90.7	1.13	0	1.13
08-04-2021 11:02:34	1.79917	100	90.8	1.13	0	1.13
08-04-2021 11:03:34	1.81583	100	90.7	1.13	0	1.13
08-04-2021 11:04:34	1.8325	100	90.6	1.13	0	1.13
08-04-2021 11:05:34	1.84917	100	90.6	1.13	0	1.13
08-04-2021 11:06:34	1.86583	100	90.6	1.13	0	1.13
08-04-2021 11:07:34	1.8825	100	90.6	1.2	0	1.2
08-04-2021 11:08:34	1.89917	100	90.5	1.2	0	1.2
08-04-2021 11:09:34	1.91583	100	90.4	1.2	0	1.2
08-04-2021 11:10:34	1.9325	100	90.4	1.2	0	1.2
08-04-2021 11:11:34	1.94917	100	90.3	1.2	0	1.2
08-04-2021 11:12:34	1.96583	100	90.2	1.2	0	1.2
08-04-2021 11:13:34	1.9825	100	90.2	1.2	0	1.2
08-04-2021 11:14:34	1.99917	100	90.3	1.2	0	1.2
08-04-2021 11:15:34	2.01583	100	90	1.2	0	1.2
08-04-2021 11:16:34	2.0325	100	90	1.2	0	1.2
08-04-2021 11:24:32	2.16528	100	89.6			#VALUE!
08-04-2021 11:24:34	2.16583	100	89.6			#VALUE!
08-04-2021 11:25:28	2.18083	100		1.27		#VALUE!
08-04-2021 11:25:34	2.1825	100	89.5		0	#VALUE!
08-04-2021 11:25:38	2.18361	100				#VALUE!
08-04-2021 11:25:47	2.18611	100		1.27		#VALUE!
08-04-2021 11:26:34	2.19917	100	89.5	1.27		#VALUE!
08-04-2021 11:27:34	2.21583	100	89.5	1.27	0	1.27
08-04-2021 11:28:34	2.2325	100	89.4	1.27	0	1.27
08-04-2021 11:29:34	2.24917	100	89.4	1.27	0	1.27
08-04-2021 11:30:34	2.26583	100	89.2	1.27	0	1.27
08-04-2021 11:31:34	2.2825	100	89.3	1.27	0	1.27
08-04-2021 11:32:34	2.29917	100	89.2	1.34	0	1.34
08-04-2021 11:33:34	2.31583	100	89.1	1.34	0	1.34
08-04-2021 11:34:34	2.3325	100	89.1	1.34	0	1.34
08-04-2021 11:35:34	2.34917	100	88.9	1.34	0	1.34
08-04-2021 11:36:34	2.36583	100	89	1.34	0	1.34
08-04-2021 11:37:34	2.3825	100	88.9	1.34	0	1.34
08-04-2021 11:38:34	2.39917	100	89.2	1.34	0	1.34
08-04-2021 11:39:34	2.41583	100	88.7	1.34	0	1.34
08-04-2021 11:40:34	2.4325	100	88.7	1.34	0	1.34
08-04-2021 11:41:34	2.44917	100	88.7	1.34	0	1.34
08-04-2021 11:42:34	2.46583	100	88.6	1.34	0	1.34
08-04-2021 11:43:34	2.4825	100	88.4	1.34	0	1.34
08-04-2021 11:44:34	2.49917	100	88.4	1.41	0	1.41
08-04-2021 11:45:34	2.51583	100	88.4	1.42	0	1.42
08-04-2021 11:46:34	2.5325	100	88.3	1.42	0	1.42
08-04-2021 11:47:34	2.54917	100	88.4	1.42	0	1.42
08-04-2021 11:48:34	2.56583	100	88.1	1.42	0	1.42
08-04-2021 11:49:34	2.5825	100	88.2	1.42	0	1.42
08-04-2021 11:50:34	2.59917	100	88.1	1.42	0	1.42
08-04-2021 11:51:34	2.61583	100	88	1.42	0	1.42
08-04-2021 11:52:34	2.6325	100	88	1.42	0	1.42
08-04-2021 11:53:34	2.64917	100	87.8	1.42	0	1.42
08-04-2021 11:54:34	2.66583	100	87.8	1.42	0	1.42
08-04-2021 11:55:34	2.6825	100	87.7	1.42	0	1.42
08-04-2021 11:56:34	2.69917	100	87.7	1.42	0	1.42
08-04-2021 11:57:34	2.71583	100	87.6	1.49	0	1.49
08-04-2021 11:58:34	2.7325	100	87.7	1.49	0	1.49
08-04-2021 11:59:34	2.74917	100	87.9	1.49	0	1.49
08-04-2021 12:00:34	2.76583	100	87.5	1.49	0	1.49
08-04-2021 12:01:34	2.7825	100	87.3	1.49	0	1.49
08-04-2021 12:02:34	2.79917	100	87.3	1.49	0	1.49
08-04-2021 12:03:34	2.81583	100	87.6	1.49	0	1.49
08-04-2021 12:04:34	2.8325	100	87.3	1.49	0	1.49
08-04-2021 12:05:34	2.84917	100	86.9	1.49	0	1.49
08-04-2021 12:06:34	2.86583	100	87	1.49	0	1.49
08-04-2021 12:07:34	2.8825	100	87.1	1.49	0	1.49
08-04-2021 12:08:34	2.89917	100	87.1	1.49	0	1.49
08-04-2021 12:09:34	2.91583	100	86.9	1.57	0	1.57
08-04-2021 12:10:34	2.9325	100	86.7	1.57	0	1.57
08-04-2021 12:11:34	2.94917	100	86.7	1.57	0	1.57
08-04-2021 12:12:34	2.96583	100	86.7	1.57	0	1.57
08-04-2021 12:13:34	2.9825	100	86.6	1.57	0	1.57
08-04-2021 12:14:34	2.99917	100	86.6	1.57	0	1.57
08-04-2021 12:15:34	3.01583	100	86.5	1.57	0	1.57
08-04-2021 12:16:34	3.0325	100	86.7	1.57	0	1.57
08-04-2021 12:17:34	3.04917	100	86.1	1.57	0	1.57
08-04-2021 12:18:34	3.06583	100	86.3	1.57	0	1.57
08-04-2021 12:19:34	3.0825	100	86.3	1.57	0	1.57
08-04-2021 12:20:34	3.09917	100	86.1	1.57	0	1.57
08-04-2021 12:21:34	3.11583	100	86.1	1.57	0	1.57
08-04-2021 12:22:34	3.1325	100	85.9	1.64	0	1.64
08-04-2021 12:23:34	3.14917	100	86.3	1.64	0	1.64
08-04-2021 12:24:34	3.16583	100	85.9	1.64	0	1.64
08-04-2021 12:25:34	3.1825	100	85.9	1.64	0	1.64
08-04-2021 12:26:34	3.19917	100	85.9	1.64	0	1.64
08-04-2021 12:27:34	3.21583	100	85.5	1.64	0	1.64
08-04-2021 12:28:34	3.2325	100	85.7	1.64	0	1.64
08-04-2021 12:29:34	3.24917	100	85.9	1.64	0	1.64
08-04-2021 12:30:34	3.26583	100	85.6	1.64	0	1.64
08-04-2021 12:31:34	3.2825	100	85.6	1.64	0	1.64
08-04-2021 12:32:34	3.29917	100	85.4	1.64	0	1.64
08-04-2021 12:33:34	3.31583	100	85.4	1.64	0	1.64
08-04-2021 12:34:34	3.3325	100	85.2	1.72	0	1.72
08-04-2021 12:35:34	3.34917	100	85	1.72	0	1.72
08-04-2021 12:36:34	3.36583	100	85.5	1.72	0	1.72
08-04-2021 12:37:34	3.3825	100	85.3	1.72	0	1.72
08-04-2021 12:38:34	3.39917	100	85.1	1.72	0	1.72
08-04-2021 12:39:34	3.41583	100	85.3	1.72	0	1.72
08-04-2021 12:40:34	3.4325	100	84.5	1.72	0	1.72
08-04-2021 12:41:34	3.44917	100	84.6	1.72	0	1.72
08-04-2021 12:42:34	3.46583	100	84.8	1.72	0	1.72
08-04-2021 12:43:34	3.4825	100	84.7	1.72	0	1.72
08-04-2021 12:44:34	3.49917	100	85.1	1.72	0	1.72
08-04-2021 12:45:34	3.51583	100	84.3	1.72	0	1.72
08-04-2021 12:46:34	3.5325	100	84.4	1.72	0	1.72
08-04-2021 12:47:34	3.54917	100	84.4	1.81	-0.01	1.82
08-04-2021 12:48:34	3.56583	100	84.1	1.81	-0.01	1.82
08-04-2021 12:49:34	3.5825	100	84.1	1.81	-0.01	1.82
08-04-2021 12:50:34	3.59917	100	84	1.81	-0.01	1.82
08-04-2021 12:51:34	3.61583	100	84.6	1.81	-0.01	1.82
08-04-2021 12:52:34	3.6325	100	83.9	1.81	-0.01	1.82
08-04-2021 12:53:34	3.64917	100	83.8	1.81	-0.01	1.82
08-04-2021 12:54:34	3.66583	100	84	1.81	-0.01	1.82
08-04-2021 12:55:34	3.6825	100	83.9	1.81	-0.01	1.82
08-04-2021 12:56:34	3.69917	100	83.7	1.81	-0.01	1.82
08-04-2021 12:57:34	3.71583	100	83.4	1.81	-0.01	1.82
08-04-2021 12:58:34	3.7325	100	83.2	1.81	-0.01	1.82
08-04-2021 12:59:34	3.74917	100	83	1.89	0	1.89
08-04-2021 13:00:34	3.76583	100	83.1	1.89	0	1.89
08-04-2021 13:01:34	3.7825	100	83.2	1.89	0	1.89
08-04-2021 13:02:34	3.79917	100	82.7	1.89	0	1.89
08-04-2021 13:03:34	3.81583	100	83.1	1.89	0	1.89
08-04-2021 13:04:34	3.8325	100	83	1.89	0	1.89
08-04-2021 13:05:34	3.84917	100	82.7	1.89	0	1.89
08-04-2021 13:06:34	3.86583	100	82.9	1.89	0	1.89
08-04-2021 13:07:34	3.8825	100	82.8	1.89	0	1.89
08-04-2021 13:08:34	3.89917	100	82.6	1.89	0	1.89
08-04-2021 13:09:34	3.91583	100	82.2	1.89	0	1.89
08-04-2021 13:10:34	3.9325	100	82.1	1.89	0	1.89
08-04-2021 13:11:34	3.94917	100	82.2	1.89	0	1.89
08-04-2021 13:12:34	3.96583	100	82.5	1.97	0	1.97
08-04-2021 13:13:34	3.9825	100	82.3	1.97	0	1.97
08-04-2021 13:14:34	3.99917	100	82.2	1.97	0	1.97
08-04-2021 13:15:34	4.01583	100	82.2	1.97	0	1.97
08-04-2021 13:16:34	4.0325	100	81.8	1.97	0	1.97
08-04-2021 13:17:34	4.04917	100	82.4	1.97	0	1.97
08-04-2021 13:18:34	4.06583	100	81.5	1.97	0	1.97
08-04-2021 13:19:34	4.0825	100	81.5	1.97	0	1.97
08-04-2021 13:20:34	4.09917	100	81.2	1.97	0	1.97
08-04-2021 13:21:34	4.11583	100	81.4	1.97	0	1.97
08-04-2021 13:22:34	4.1325	100	81.7	1.97	0	1.97
08-04-2021 13:23:34	4.14917	100	81.4	1.97	0	1.97
08-04-2021 13:24:34	4.16583	100	81.1	2.06	0	2.06
08-04-2021 13:25:34	4.1825	100	81.1	2.06	0	2.06
08-04-2021 13:26:34	4.19917	100	81	2.06	0	2.06
08-04-2021 13:27:34	4.21583	100	81.1	2.06	0	2.06
08-04-2021 13:28:34	4.2325	100	80.6	2.06	0	2.06
08-04-2021 13:29:34	4.24917	100	80.7	2.06	0	2.06
08-04-2021 13:30:34	4.26583	100	80.9	2.06	0	2.06
08-04-2021 13:31:34	4.2825	100	80.8	2.06	0	2.06
08-04-2021 13:32:34	4.29917	100	80.4	2.06	0	2.06
08-04-2021 13:33:34	4.31583	100	80.8	2.06	0	2.06
08-04-2021 13:34:34	4.3325	100	80.1	2.06	0	2.06
08-04-2021 13:35:34	4.34917	100	80.4	2.06	0	2.06
08-04-2021 13:36:34	4.36583	100	79.9	2.06	0	2.06
08-04-2021 13:37:34	4.3825	100	79.9	2.15	0	2.15
08-04-2021 13:38:34	4.39917	100	80.2	2.15	0	2.15
08-04-2021 13:39:34	4.41583	100	79.7	2.15	0	2.15
08-04-2021 13:40:34	4.4325	100	79.7	2.15	0	2.15
08-04-2021 13:41:34	4.44917	100	79.8	2.15	0	2.15
08-04-2021 13:42:34	4.46583	100	79.3	2.15	0	2.15
08-04-2021 13:43:34	4.4825	100	79.1	2.15	0	2.15
08-04-2021 13:44:34	4.49917	100	79.9	2.15	0	2.15
08-04-2021 13:45:34	4.51583	100	79.1	2.15	0	2.15
08-04-2021 13:46:34	4.5325	100	78.7	2.15	0	2.15
08-04-2021 13:47:34	4.54917	100	78.8	2.15	0	2.15
08-04-2021 13:48:34	4.56583	100	79	2.15	0	2.15
08-04-2021 13:49:34	4.5825	100	78.7	2.25	0	2.25
08-04-2021 13:50:34	4.59917	100	79.2	2.26	0	2.26
08-04-2021 13:51:34	4.61583	100	78.3	2.26	0	2.26
08-04-2021 13:52:34	4.6325	100	78.4	2.26	0	2.26
08-04-2021 13:53:34	4.64917	100	78.3	2.26	0	2.26
08-04-2021 13:54:34	4.66583	100	78.3	2.26	0	2.26
08-04-2021 13:55:34	4.6825	100	78.2	2.26	0	2.26
08-04-2021 13:56:34	4.69917	100	78.1	2.26	0	2.26
08-04-2021 13:57:34	4.71583	100	77.8	2.26	0	2.26
08-04-2021 13:58:34	4.7325	100	77.7	2.26	0	2.26
08-04-2021 13:59:34	4.74917	100	77.4	2.26	0	2.26
08-04-2021 14:00:34	4.76583	100	77.5	2.26	0	2.26
08-04-2021 14:01:34	4.7825	100	77.7	2.26	0	2.26
08-04-2021 14:02:34	4.79917	100	77.7	2.36	0	2.36
08-04-2021 14:03:34	4.81583	100	76.9	2.36	0	2.36
08-04-2021 14:04:34	4.8325	100	77.8	2.36	0	2.36
08-04-2021 14:05:34	4.84917	100	76.5	2.36	0	2.36
08-04-2021 14:06:34	4.86583	100	76.8	2.36	0	2.36
08-04-2021 14:07:34	4.8825	100	76.8	2.36	0	2.36
08-04-2021 14:08:34	4.89917	100	76.6	2.36	0	2.36
08-04-2021 14:09:34	4.91583	100	76.7	2.36	0	2.36
08-04-2021 14:10:34	4.9325	100	76.6	2.36	0	2.36
08-04-2021 14:11:34	4.94917	100	76.4	2.36	0	2.36
08-04-2021 14:12:34	4.96583	100	76.5	2.36	0	2.36
08-04-2021 14:13:34	4.9825	100	76.3	2.36	0	2.36
08-04-2021 14:14:34	4.99917	100	76	2.46	0	2.46
08-04-2021 14:15:34	5.01583	100	75.8	2.46	0	2.46
08-04-2021 14:16:34	5.0325	100	75.2	2.46	0	2.46
08-04-2021 14:17:34	5.04917	100	76	2.46	0	2.46
08-04-2021 14:18:34	5.06583	100	75.7	2.46	0	2.46
08-04-2021 14:19:34	5.0825	100	75.4	2.46	0	2.46
08-04-2021 14:20:34	5.09917	100	75.1	2.46	0	2.46
08-04-2021 14:21:34	5.11583	100	75.2	2.46	0	2.46
08-04-2021 14:22:34	5.1325	100	74.6	2.46	0	2.46
08-04-2021 14:23:34	5.14917	100	74.6	2.46	0	2.46
08-04-2021 14:24:34	5.16583	100	74.6	2.46	0	2.46
08-04-2021 14:25:34	5.1825	100	74.9	2.46	0	2.46
08-04-2021 14:26:34	5.19917	100	74.6	2.46	0	2.46
08-04-2021 14:27:34	5.21583	100	74.5	2.58	0	2.58
08-04-2021 14:28:34	5.2325	100	74.5	2.58	0	2.58
08-04-2021 14:29:34	5.24917	100	74.1	2.58	0	2.58
08-04-2021 14:30:34	5.26583	100	74.3	2.58	0	2.58
08-04-2021 14:31:34	5.2825	100	73.4	2.58	0	2.58
08-04-2021 14:32:34	5.29917	100	74.3	2.58	0	2.58
08-04-2021 14:33:34	5.31583	100	74.3	2.58	0	2.58
08-04-2021 14:34:34	5.3325	100	73.8	2.58	0	2.58
08-04-2021 14:35:34	5.34917	100	73.6	2.58	0	2.58
08-04-2021 14:36:34	5.36583	100	73.5	2.58	0	2.58
08-04-2021 14:37:34	5.3825	100	73.3	2.58	0	2.58
08-04-2021 14:38:34	5.39917	100	73.3	2.58	0	2.58
08-04-2021 14:39:34	5.41583	100	73.3	2.68	0	2.68
08-04-2021 14:40:34	5.4325	100	73	2.69	0	2.69
08-04-2021 14:41:34	5.44917	100	72.8	2.69	0	2.69
08-04-2021 14:42:34	5.46583	100	73.3	2.69	0	2.69
08-04-2021 14:43:34	5.4825	100	72.9	2.69	0	2.69
08-04-2021 14:44:34	5.49917	100	71.8	2.69	0	2.69
08-04-2021 14:45:34	5.51583	100	72.3	2.69	0	2.69
08-04-2021 14:46:34	5.5325	100	71.8	2.69	0	2.69
08-04-2021 14:47:34	5.54917	100	72.8	2.69	0	2.69
08-04-2021 14:48:34	5.56583	100	72.2	2.69	0	2.69
08-04-2021 14:49:34	5.5825	100	72.1	2.69	0	2.69
08-04-2021 14:50:34	5.59917	100	71.4	2.69	0	2.69
08-04-2021 14:51:34	5.61583	100	71.2	2.69	0	2.69
08-04-2021 14:52:34	5.6325	100	71.4	2.79	0	2.79
08-04-2021 14:53:34	5.64917	100	71.6	2.79	0	2.79
08-04-2021 14:54:34	5.66583	100	71	2.79	0	2.79
08-04-2021 14:55:34	5.6825	100	71.3	2.79	0	2.79
08-04-2021 14:56:34	5.69917	100	70.8	2.79	0	2.79
08-04-2021 14:57:34	5.71583	100	70.3	2.79	0	2.79
08-04-2021 14:58:34	5.7325	100	71	2.79	0	2.79
08-04-2021 14:59:34	5.74917	100	70.2	2.79	0	2.79
08-04-2021 15:00:34	5.76583	100	71.1	2.79	0	2.79
08-04-2021 15:01:34	5.7825	100	69.9	2.79	0	2.79
08-04-2021 15:02:34	5.79917	100	70.3	2.79	0	2.79
08-04-2021 15:03:34	5.81583	100	69.9	2.79	0	2.79
08-04-2021 15:04:34	5.8325	100	69.5	2.92	0	2.92
08-04-2021 15:05:34	5.84917	100	69.2	2.92	0	2.92
08-04-2021 15:06:34	5.86583	100	69.2	2.92	0	2.92
08-04-2021 15:07:34	5.8825	100	69.5	2.92	0	2.92
08-04-2021 15:08:34	5.89917	100	69.3	2.92	0	2.92
08-04-2021 15:09:34	5.91583	100	69.2	2.92	0	2.92
08-04-2021 15:10:34	5.9325	100	68.9	2.92	0	2.92
08-04-2021 15:11:34	5.94917	100	68.9	2.92	0	2.92
08-04-2021 15:12:34	5.96583	100	69.3	2.92	0	2.92
08-04-2021 15:13:34	5.9825	100	68.3	2.92	0	2.92
08-04-2021 15:14:34	5.99917	100	67.9	2.92	0	2.92
08-04-2021 15:15:34	6.01583	100	68	2.92	0	2.92
08-04-2021 15:16:34	6.0325	100	68.2	2.92	0	2.92
08-04-2021 15:17:34	6.04917	100	67.8	3.05	0	3.05
08-04-2021 15:18:34	6.06583	100	67.6	3.05	0	3.05
08-04-2021 15:19:34	6.0825	100	67.6	3.05	0	3.05
08-04-2021 15:20:34	6.09917	100	67.5	3.05	0	3.05
08-04-2021 15:21:34	6.11583	100	67.4	3.05	0	3.05
08-04-2021 15:22:34	6.1325	100	66.8	3.05	0	3.05
08-04-2021 15:23:34	6.14917	100	66.7	3.05	0	3.05
08-04-2021 15:24:34	6.16583	100	67	3.05	0	3.05
08-04-2021 15:25:34	6.1825	100	67.2	3.05	0	3.05
08-04-2021 15:26:34	6.19917	100	66.9	3.05	0	3.05
08-04-2021 15:27:34	6.21583	100	66.3	3.05	0	3.05
08-04-2021 15:28:34	6.2325	100	66	3.05	0	3.05
08-04-2021 15:29:34	6.24917	100	66.5	3.16	0	3.16
08-04-2021 15:30:34	6.26583	100	66.2	3.16	0	3.16
08-04-2021 15:31:34	6.2825	100	66	3.16	0	3.16
08-04-2021 15:32:34	6.29917	100	66.1	3.16	0	3.16
08-04-2021 15:33:34	6.31583	100	65.6	3.16	0	3.16
08-04-2021 15:34:34	6.3325	100	65.3	3.16	0	3.16
08-04-2021 15:35:34	6.34917	100	64.9	3.16	0	3.16
08-04-2021 15:36:34	6.36583	100	64.8	3.16	0	3.16
08-04-2021 15:37:34	6.3825	100	64.7	3.16	0	3.16
08-04-2021 15:38:34	6.39917	100	65.1	3.16	0	3.16
08-04-2021 15:39:34	6.41583	100	64.2	3.16	0	3.16
08-04-2021 15:40:34	6.4325	100	64.6	3.16	0	3.16
08-04-2021 15:41:34	6.44917	100	64.2	3.16	0	3.16
08-04-2021 15:42:34	6.46583	100	64.5	3.31	0	3.31
08-04-2021 15:43:34	6.4825	100	64.1	3.31	0	3.31
08-04-2021 15:44:34	6.49917	100	64.4	3.31	0	3.31
08-04-2021 15:45:34	6.51583	100	63.3	3.31	0	3.31
08-04-2021 15:46:34	6.5325	100	63	3.31	0	3.31
08-04-2021 15:47:34	6.54917	100	63.5	3.31	0	3.31
08-04-2021 15:48:34	6.56583	100	62.8	3.31	0	3.31
08-04-2021 15:49:34	6.5825	100	63	3.31	0	3.31
08-04-2021 15:50:34	6.59917	100	63.1	3.31	0	3.31
08-04-2021 15:51:34	6.61583	100	62.1	3.31	0	3.31
08-04-2021 15:52:34	6.6325	100	62.6	3.31	0	3.31
08-04-2021 15:53:34	6.64917	100	62.2	3.31	0	3.31
08-04-2021 15:54:34	6.66583	100	62.5	3.47	0	3.47
08-04-2021 15:55:34	6.6825	100	61.3	3.47	0	3.47
08-04-2021 15:56:34	6.69917	100	62	3.47	0	3.47
08-04-2021 15:57:34	6.71583	100	62.1	3.47	0	3.47
08-04-2021 15:58:34	6.7325	100	61.4	3.47	0	3.47
08-04-2021 15:59:34	6.74917	100	61.4	3.47	0	3.47
08-04-2021 16:00:34	6.76583	100	60.3	3.47	0	3.47
08-04-2021 16:01:34	6.7825	100	61.2	3.47	0	3.47
08-04-2021 16:02:34	6.79917	100	60.6	3.47	0	3.47
08-04-2021 16:03:34	6.81583	100	60.3	3.47	0	3.47
08-04-2021 16:04:34	6.8325	100	60.1	3.47	0	3.47
08-04-2021 16:05:34	6.84917	100	60.3	3.47	0	3.47
08-04-2021 16:06:34	6.86583	100	59.5	3.47	0	3.47
08-04-2021 16:07:34	6.8825	100	59.8	3.61	0	3.61
08-04-2021 16:08:34	6.89917	100	59.1	3.61	0	3.61
08-04-2021 16:09:34	6.91583	100	59.4	3.61	0	3.61
08-04-2021 16:10:34	6.9325	100	59.6	3.61	0	3.61
08-04-2021 16:11:34	6.94917	100	59.5	3.61	0	3.61
08-04-2021 16:12:34	6.96583	100	59.5	3.61	0	3.61
08-04-2021 16:13:34	6.9825	100	58.2	3.61	0	3.61
08-04-2021 16:14:34	6.99917	100	58.2	3.61	0	3.61
08-04-2021 16:15:34	7.01583	100	58.5	3.61	0	3.61
08-04-2021 16:16:34	7.0325	100	59.3	3.61	0	3.61
08-04-2021 16:17:34	7.04917	100	58.6	3.61	0	3.61
08-04-2021 16:18:34	7.06583	100	58.5	3.61	0	3.61
08-04-2021 16:19:34	7.0825	100	58.2	3.75	0	3.75
08-04-2021 16:20:34	7.09917	100	57.6	3.75	0	3.75
08-04-2021 16:21:34	7.11583	100	57	3.75	0	3.75
08-04-2021 16:22:34	7.1325	100	57.4	3.75	0	3.75
08-04-2021 16:23:34	7.14917	100	56.5	3.75	0	3.75
08-04-2021 16:24:34	7.16583	100	56.7	3.75	0	3.75
08-04-2021 16:25:34	7.1825	100	56.2	3.75	0	3.75
08-04-2021 16:26:34	7.19917	100	56.4	3.75	0	3.75
08-04-2021 16:27:34	7.21583	100	57.3	3.75	0	3.75
08-04-2021 16:28:34	7.2325	100	55.9	3.75	0	3.75
08-04-2021 16:29:34	7.24917	100	55.6	3.75	0	3.75
08-04-2021 16:30:34	7.26583	100	55.9	3.75	0	3.75
08-04-2021 16:31:34	7.2825	100	55.8	3.75	0	3.75
08-04-2021 16:32:34	7.29917	100	55.2	3.89	0	3.89
08-04-2021 16:33:34	7.31583	100	55	3.89	0	3.89
08-04-2021 16:34:34	7.3325	100	54.5	3.89	0	3.89
08-04-2021 16:35:34	7.34917	100	55.9	3.89	0	3.89
08-04-2021 16:36:34	7.36583	100	54.3	3.89	0	3.89
08-04-2021 16:37:34	7.3825	100	55.2	3.89	0	3.89
08-04-2021 16:38:34	7.39917	100	54.8	3.89	0	3.89
08-04-2021 16:39:34	7.41583	100	54.6	3.89	0	3.89
08-04-2021 16:40:34	7.4325	100	53.5	3.89	0	3.89
08-04-2021 16:41:34	7.44917	100	53.5	3.89	0	3.89
08-04-2021 16:42:34	7.46583	100	52.3	3.89	0	3.89
08-04-2021 16:43:34	7.4825	100	53.7	3.89	0	3.89
08-04-2021 16:44:34	7.49917	100	53.1	3.91	0	3.91
08-04-2021 16:45:34	7.51583	100	52.7	3.92	0	3.92
08-04-2021 16:46:34	7.5325	100	53	3.92	0	3.92
08-04-2021 16:47:34	7.54917	100	52.7	3.92	0	3.92
08-04-2021 16:48:34	7.56583	100	53.3	3.92	0	3.92
08-04-2021 16:49:34	7.5825	100	52.1	3.92	0	3.92
08-04-2021 16:50:34	7.59917	100	53.9	3.92	0	3.92
08-04-2021 16:51:34	7.61583	100	53.5	3.92	0	3.92
08-04-2021 16:52:34	7.6325	100	53	3.92	0	3.92
08-04-2021 16:53:34	7.64917	100	52.8	3.92	0	3.92
08-04-2021 16:54:34	7.66583	100	53	3.92	0	3.92
08-04-2021 16:55:34	7.6825	100	54.9	3.92	0	3.92
08-04-2021 16:56:34	7.69917	100	54.6	3.92	0	3.92
08-04-2021 16:57:34	7.71583	100	54.3	3.02	0	3.02
08-04-2021 16:58:34	7.7325	100	54.7	3.02	0	3.02
08-04-2021 16:59:34	7.74917	100	54.9	3.02	0	3.02
08-04-2021 17:00:34	7.76583	100	54.4	3.02	0	3.02
08-04-2021 17:01:34	7.7825	100	54	3.02	0	3.02
08-04-2021 17:02:34	7.79917	100	54.9	3.02	0	3.02
08-04-2021 17:03:34	7.81583	100	53.8	3.02	0	3.02
08-04-2021 17:04:34	7.8325	100	53.3	3.02	0	3.02
08-04-2021 17:05:34	7.84917	100	53.7	3.02	0	3.02
08-04-2021 17:06:34	7.86583	100	53.4	3.02	0	3.02
08-04-2021 17:07:34	7.8825	100	53.2	3.02	0	3.02
08-04-2021 17:08:34	7.89917	100	52	3.02	0	3.02
08-04-2021 17:09:34	7.91583	100	50.8	3.02	0	3.02
08-04-2021 17:10:34	7.9325	100	51.7	2.72	0	2.72
08-04-2021 17:11:34	7.94917	100	51.3	2.72	0	2.72
08-04-2021 17:12:34	7.96583	100	51.4	2.72	0	2.72
08-04-2021 17:13:34	7.9825	100	50.3	2.72	0	2.72
08-04-2021 17:14:34	7.99917	100	49.5	2.72	0	2.72
08-04-2021 17:15:34	8.01583	100	50.4	2.72	0	2.72
08-04-2021 17:16:34	8.0325	100	49.2	2.72	0	2.72
08-04-2021 17:17:34	8.04917	100	48.6	2.72	0	2.72
08-04-2021 17:18:34	8.06583	100	48.1	2.72	0	2.72
08-04-2021 17:19:34	8.0825	100	48.6	2.72	0	2.72
08-04-2021 17:20:34	8.09917	100	48.2	2.72	0	2.72
08-04-2021 17:21:34	8.11583	100	47.8	2.72	0	2.72
08-04-2021 17:22:34	8.1325	100	47.9	2.9	0	2.9
08-04-2021 17:23:34	8.14917	100	48.3	2.9	0	2.9
08-04-2021 17:24:34	8.16583	100	47.3	2.9	0	2.9
08-04-2021 17:25:34	8.1825	100	47.2	2.9	0	2.9
08-04-2021 17:26:34	8.19917	100	47.7	2.9	0	2.9
08-04-2021 17:27:34	8.21583	100	46.2	2.9	0	2.9
08-04-2021 17:28:34	8.2325	100	45.4	2.9	0	2.9
08-04-2021 17:29:34	8.24917	100	47.1	2.9	0	2.9
08-04-2021 17:30:34	8.26583	100	46.6	2.9	0	2.9
08-04-2021 17:31:34	8.2825	100	45.3	2.9	0	2.9
08-04-2021 17:32:34	8.29917	100	45.1	2.9	0	2.9
08-04-2021 17:33:34	8.31583	100	43.7	2.9	0	2.9
08-04-2021 17:34:34	8.3325	100	44.3	2.9	0	2.9
08-04-2021 17:35:34	8.34917	100	44.1	3.03	0	3.03
08-04-2021 17:36:34	8.36583	100	45.3	3.03	0	3.03
08-04-2021 17:37:34	8.3825	100	44.1	3.03	0	3.03
08-04-2021 17:38:34	8.39917	100	44	3.03	0	3.03
08-04-2021 17:39:34	8.41583	100	43.8	3.03	0	3.03
08-04-2021 17:40:34	8.4325	100	43.9	3.03	0	3.03
08-04-2021 17:41:34	8.44917	100	42.2	3.03	0	3.03
08-04-2021 17:42:34	8.46583	100	42.6	3.03	0	3.03
08-04-2021 17:43:34	8.4825	100	43.7	3.03	0	3.03
08-04-2021 17:44:34	8.49917	100	42.6	3.03	0	3.03
08-04-2021 17:45:34	8.51583	100	42.6	3.03	0	3.03
08-04-2021 17:46:34	8.5325	100	41.8	3.03	0	3.03
08-04-2021 17:47:34	8.54917	100	42	3.17	0	3.17
08-04-2021 17:48:34	8.56583	100	41.4	3.17	0	3.17
08-04-2021 17:49:34	8.5825	100	41.7	3.17	0	3.17
08-04-2021 17:50:34	8.59917	100	42.3	3.17	0	3.17
08-04-2021 17:51:34	8.61583	100	41.5	3.17	0	3.17
08-04-2021 17:52:34	8.6325	100	40.1	3.17	0	3.17
08-04-2021 17:53:34	8.64917	100	40.3	3.17	0	3.17
08-04-2021 17:54:34	8.66583	100	40.6	3.17	0	3.17
08-04-2021 17:55:34	8.6825	100	40.2	3.17	0	3.17
08-04-2021 17:56:34	8.69917	100	40	3.17	0	3.17
08-04-2021 17:57:34	8.71583	100	39.7	3.17	0	3.17
08-04-2021 17:58:34	8.7325	100	38.2	3.17	0	3.17
08-04-2021 17:59:34	8.74917	100	38	3.17	0	3.17
08-04-2021 18:00:34	8.76583	100	38.6	3.29	0	3.29
08-04-2021 18:01:34	8.7825	100	38.9	3.29	0	3.29
08-04-2021 18:02:34	8.79917	100	38.7	3.29	0	3.29
08-04-2021 18:03:34	8.81583	100	38.3	3.29	0	3.29
08-04-2021 18:04:34	8.8325	100	37.2	3.29	0	3.29
08-04-2021 18:05:34	8.84917	100	37.7	3.29	0	3.29
08-04-2021 18:06:34	8.86583	100	36.5	3.29	0	3.29
08-04-2021 18:07:34	8.8825	100	38	3.29	0	3.29
08-04-2021 18:08:34	8.89917	100	37.5	3.29	0	3.29
08-04-2021 18:09:34	8.91583	100	35.5	3.29	0	3.29
08-04-2021 18:10:34	8.9325	100	35.4	3.29	0	3.29
08-04-2021 18:11:34	8.94917	100	36.5	3.29	0	3.29
08-04-2021 18:12:34	8.96583	100	36.4	3.44	0	3.44
08-04-2021 18:13:34	8.9825	100	35.7	3.44	0	3.44
08-04-2021 18:14:34	8.99917	100	35.2	3.44	0	3.44
08-04-2021 18:15:34	9.01583	100	33.7	3.44	0	3.44
08-04-2021 18:16:34	9.0325	100	34.8	3.44	0	3.44
08-04-2021 18:17:34	9.04917	100	34.9	3.44	0	3.44
08-04-2021 18:18:34	9.06583	100	33.8	3.44	0	3.44
08-04-2021 18:19:34	9.0825	100	33.8	3.44	0	3.44
08-04-2021 18:20:34	9.09917	100	32.9	3.44	0	3.44
08-04-2021 18:21:34	9.11583	100	34.1	3.44	0	3.44
08-04-2021 18:22:34	9.1325	100	31.8	3.44	0	3.44
08-04-2021 18:23:34	9.14917	100	32.4	3.44	0	3.44
08-04-2021 18:24:34	9.16583	100	32.3	3.44	0	3.44
08-04-2021 18:25:34	9.1825	100	32.3	3.58	0	3.58
08-04-2021 18:26:34	9.19917	100	30.6	3.58	0	3.58
08-04-2021 18:27:34	9.21583	100	30	3.58	0	3.58
08-04-2021 18:28:34	9.2325	100	30	3.58	0	3.58
08-04-2021 18:29:34	9.24917	100	30.8	3.58	0	3.58
08-04-2021 18:30:34	9.26583	100	31.1	3.58	0	3.58
08-04-2021 18:31:34	9.2825	100	30.6	3.58	0	3.58
08-04-2021 18:32:34	9.29917	100	29.9	3.58	0	3.58
08-04-2021 18:33:34	9.31583	100	29.8	3.58	0	3.58
08-04-2021 18:34:34	9.3325	100	31	3.58	0	3.58
08-04-2021 18:35:34	9.34917	100	30.7	3.58	0	3.58
08-04-2021 18:36:34	9.36583	100	31	3.58	0	3.58
08-04-2021 18:37:34	9.3825	100	30.4	3.8	0	3.8
08-04-2021 18:38:34	9.39917	100	30.1	3.8	0	3.8
08-04-2021 18:39:34	9.41583	100	31	3.8	0	3.8
08-04-2021 18:40:34	9.4325	100	32	3.8	0	3.8
08-04-2021 18:41:34	9.44917	100	33.4	3.8	0	3.8
08-04-2021 18:42:34	9.46583	100	35.8	3.8	0	3.8
08-04-2021 18:43:34	9.4825	100	35.9	3.8	0	3.8
08-04-2021 18:44:34	9.49917	100	37	3.8	0	3.8
08-04-2021 18:45:34	9.51583	100	38	3.8	0	3.8
08-04-2021 18:46:34	9.5325	100	38.7	3.8	0	3.8
08-04-2021 18:47:34	9.54917	100	39.9	3.8	0	3.8
08-04-2021 18:48:34	9.56583	100	42.1	3.8	0	3.8
08-04-2021 18:49:34	9.5825	100	44.6	3.8	0	3.8
08-04-2021 18:50:34	9.59917	100	53.9	4.07	0	4.07
08-04-2021 18:51:34	9.61583	100	65.3	4.07	0	4.07
08-04-2021 18:52:34	9.6325	100	69.5	4.07	0	4.07
08-04-2021 18:53:34	9.64917	100	70.6	4.07	0	4.07
08-04-2021 18:54:34	9.66583	100	70.4	4.07	0	4.07
08-04-2021 18:55:34	9.6825	100	70.1	4.07	0	4.07
08-04-2021 18:56:34	9.69917	100	69.1	4.07	0	4.07
08-04-2021 18:57:34	9.71583	100	69.1	4.07	0	4.07
08-04-2021 18:58:34	9.7325	100	69.5	4.07	0	4.07
08-04-2021 18:59:34	9.74917	100	70.7	4.07	0	4.07
08-04-2021 19:00:34	9.76583	100	71.2	4.07	0	4.07
08-04-2021 19:01:34	9.7825	100	71.6	4.07	0	4.07
08-04-2021 19:02:34	9.79917	100	71.5	2.38	0	2.38
08-04-2021 19:03:34	9.81583	100	71.3	2.38	0	2.38
08-04-2021 19:04:34	9.8325	100	71.6	2.38	0	2.38
08-04-2021 19:05:34	9.84917	100	71.6	2.38	0	2.38
08-04-2021 19:06:34	9.86583	100	72.2	2.38	0	2.38
08-04-2021 19:07:34	9.8825	100	72.9	2.38	0	2.38
08-04-2021 19:08:34	9.89917	100	72.9	2.38	0	2.38
08-04-2021 19:09:34	9.91583	100	72.8	2.38	0	2.38
08-04-2021 19:10:34	9.9325	100	73.8	2.38	0	2.38
08-04-2021 19:11:34	9.94917	100	73.9	2.38	0	2.38
08-04-2021 19:12:34	9.96583	100	74	2.38	0	2.38
08-04-2021 19:13:34	9.9825	100	74.6	2.38	0	2.38
08-04-2021 19:14:34	9.99917	100	75.7	2.38	0	2.38
08-04-2021 19:15:34	10.0158	100	76.4	2.13	0	2.13
08-04-2021 19:16:34	10.0325	100	77	2.13	0	2.13
08-04-2021 19:17:34	10.0492	100	77.8	2.13	0	2.13
08-04-2021 19:18:34	10.0658	100	77.7	2.13	0	2.13
08-04-2021 19:19:34	10.0825	100	78.5	2.13	0	2.13
08-04-2021 19:20:34	10.0992	100	79.5	2.13	0	2.13
08-04-2021 19:21:34	10.1158	100	80.1	2.13	0	2.13
08-04-2021 19:22:34	10.1325	100	81	2.13	0	2.13
08-04-2021 19:23:34	10.1492	100	82.2	2.13	0	2.13
08-04-2021 19:24:34	10.1658	100	83.4	2.13	0	2.13
08-04-2021 19:25:34	10.1825	100	84.6	2.13	0	2.13
08-04-2021 19:26:34	10.1992	100	85.9	2.13	0	2.13
08-04-2021 19:27:34	10.2158	100	86.8	1.55	0	1.55
08-04-2021 19:28:34	10.2325	100	88.7	1.54	0	1.54
08-04-2021 19:29:34	10.2492	100	90.7	1.54	0	1.54
08-04-2021 19:30:34	10.2658	100	92.4	1.54	0	1.54
08-04-2021 19:31:34	10.2825	100	93.8	1.54	0	1.54
08-04-2021 19:32:34	10.2992	100	95	1.54	0	1.54
08-04-2021 19:33:34	10.3158	100	96.2	1.54	0	1.54
08-04-2021 19:34:34	10.3325	100	97.2	1.54	0	1.54
08-04-2021 19:35:34	10.3492	100	96.2	1.54	0	1.54
08-04-2021 19:36:34	10.3658	100	96.5	1.54	0	1.54
08-04-2021 19:37:34	10.3825	100	97.6	1.54	0	1.54
08-04-2021 19:38:34	10.3992	100	97.6	1.54	0	1.54
08-04-2021 19:39:34	10.4158	100	90.1	0.29	0	0.29
08-04-2021 19:40:34	10.4325	100	79.1	0.27	0	0.27
08-04-2021 19:41:34	10.4492	100	64.9	0.27	0	0.27
08-04-2021 19:42:34	10.4658	100	49.7	0.27	0	0.27
08-04-2021 19:43:34	10.4825	100	37.9	0.27	0	0.27
08-04-2021 19:44:34	10.4992	100	27.7	0.27	0	0.27
08-04-2021 19:45:34	10.5158	100	20.5	0.27	0	0.27
08-04-2021 19:46:34	10.5325	100	11.9	0.27	0	0.27
08-04-2021 19:47:34	10.5492	100	46.3	0.27	0	0.27
08-04-2021 19:48:34	10.5658	100	71.5	0.27	0	0.27
08-04-2021 19:49:34	10.5825	100	79.3	0.27	0	0.27
08-04-2021 19:50:34	10.5992	100	82.7	0.27	0	0.27
08-04-2021 19:51:34	10.6158	100	85.2	0.27	0	0.27
08-04-2021 19:52:34	10.6325	100	86.2	0.14	0	0.14
08-04-2021 19:53:34	10.6492	100	86.6	0.14	0	0.14
08-04-2021 19:54:34	10.6658	100	85.2	0.14	0	0.14
08-04-2021 19:55:34	10.6825	100	85.1	0.14	0	0.14
08-04-2021 19:56:34	10.6992	100	85.1	0.14	0	0.14
08-04-2021 19:57:34	10.7158	100	85.2	0.14	0	0.14
08-04-2021 19:58:34	10.7325	100	85.3	0.14	0	0.14
08-04-2021 19:59:34	10.7492	100	85.4	0.14	0	0.14
08-04-2021 20:00:34	10.7658	100	85.5	0.14	0	0.14
08-04-2021 20:01:34	10.7825	100	85.6	0.14	0	0.14
08-04-2021 20:02:34	10.7992	100	85.6	0.14	0	0.14
08-04-2021 20:03:34	10.8158	100	85.4	0.14	0	0.14
08-04-2021 20:04:34	10.8325	100	85.5	0.17	0	0.17
08-04-2021 20:05:34	10.8492	100	85.7	0.17	0	0.17
08-04-2021 20:06:34	10.8658	100	86.5	0.17	0	0.17
08-04-2021 20:07:34	10.8825	100	86.7	0.17	0	0.17
08-04-2021 20:08:34	10.8992	100	87	0.17	0	0.17
08-04-2021 20:09:34	10.9158	100	87.2	0.17	0	0.17
08-04-2021 20:10:34	10.9325	100	87.7	0.17	0	0.17
08-04-2021 20:11:34	10.9492	100	87.8	0.17	0	0.17
08-04-2021 20:12:34	10.9658	100	87.8	0.17	0	0.17
08-04-2021 20:13:34	10.9825	100	87.8	0.17	0	0.17
08-04-2021 20:14:34	10.9992	100	87.9	0.17	0	0.17
08-04-2021 20:15:34	11.0158	100	87.9	0.17	0	0.17
08-04-2021 20:16:34	11.0325	100	88	0.17	0	0.17
08-04-2021 20:17:34	11.0492	100	88	0.15	0	0.15
08-04-2021 20:18:34	11.0658	100	88.1	0.16	0	0.16
08-04-2021 20:19:34	11.0825	100	88.2	0.16	0	0.16
08-04-2021 20:20:34	11.0992	100	88.2	0.16	0	0.16
08-04-2021 20:21:34	11.1158	100	88.3	0.16	0	0.16
08-04-2021 20:22:34	11.1325	100	88.4	0.16	0	0.16
08-04-2021 20:23:34	11.1492	100	88.4	0.16	0	0.16
08-04-2021 20:24:34	11.1658	100	88.4	0.16	0	0.16
08-04-2021 20:25:34	11.1825	100	88.4	0.16	0	0.16
08-04-2021 20:26:34	11.1992	100	88.4	0.16	0	0.16
08-04-2021 20:27:34	11.2158	100	88.5	0.16	0	0.16
08-04-2021 20:28:34	11.2325	100	88.5	0.16	0	0.16
08-04-2021 20:29:34	11.2492	100	88.7	0.16	-0.01	0.17
08-04-2021 20:30:34	11.2658	100	88.7	0.16	-0.01	0.17
08-04-2021 20:31:34	11.2825	100	88.8	0.16	-0.01	0.17
08-04-2021 20:32:34	11.2992	100	88.9	0.16	-0.01	0.17
08-04-2021 20:33:34	11.3158	100	88.9	0.16	-0.01	0.17
08-04-2021 20:34:34	11.3325	100	90.1	0.16	-0.01	0.17
08-04-2021 20:35:34	11.3492	100	93	0.16	-0.01	0.17
08-04-2021 20:36:34	11.3658	100	97	0.16	-0.01	0.17
08-04-2021 20:37:34	11.3825	100	100.4	0.16	-0.01	0.17
08-04-2021 20:38:34	11.3992	100	102.7	0.16	-0.01	0.17
08-04-2021 20:39:34	11.4158	100	102.8	0.16	-0.01	0.17
08-04-2021 20:40:34	11.4325	100	101.9	0.16	-0.01	0.17
08-04-2021 20:41:34	11.4492	100	101	0.16	-0.01	0.17
08-04-2021 20:42:34	11.4658	100	100.1	0.2	-0.01	0.21
08-04-2021 20:43:34	11.4825	100	99.3	0.2	-0.01	0.21
08-04-2021 20:44:34	11.4992	100	98.7	0.2	-0.01	0.21
08-04-2021 20:45:34	11.5158	100	98.4	0.2	-0.01	0.21
08-04-2021 20:46:34	11.5325	100	98.2	0.2	-0.01	0.21
08-04-2021 20:47:34	11.5492	100	98.3	0.2	-0.01	0.21
08-04-2021 20:48:34	11.5658	100	98.6	0.2	-0.01	0.21
08-04-2021 20:49:34	11.5825	100	99	0.2	-0.01	0.21
08-04-2021 20:50:34	11.5992	100	99.3	0.2	-0.01	0.21
08-04-2021 20:51:34	11.6158	100	99.6	0.2	-0.01	0.21
08-04-2021 20:52:34	11.6325	100	99.7	0.2	-0.01	0.21
08-04-2021 20:53:34	11.6492	100	99.6	0.2	-0.01	0.21
08-04-2021 20:54:34	11.6658	100	99.4	0.24	-0.01	0.25
08-04-2021 20:55:34	11.6825	100	99.3	0.24	-0.01	0.25
08-04-2021 20:56:34	11.6992	100	99.1	0.24	-0.01	0.25
08-04-2021 20:57:34	11.7158	100	99	0.24	-0.01	0.25
08-04-2021 20:58:34	11.7325	100	98.9	0.24	-0.01	0.25
08-04-2021 20:59:34	11.7492	100	98.8	0.24	-0.01	0.25
08-04-2021 21:00:34	11.7658	100	98.8	0.24	-0.01	0.25
08-04-2021 21:01:34	11.7825	100	98.8	0.24	-0.01	0.25
08-04-2021 21:02:34	11.7992	100	98.9	0.24	-0.01	0.25
08-04-2021 21:03:34	11.8158	100	98.9	0.24	-0.01	0.25
08-04-2021 21:04:34	11.8325	100	98.9	0.24	-0.01	0.25
08-04-2021 21:05:34	11.8492	100	98.9	0.24	-0.01	0.25
08-04-2021 21:06:34	11.8658	100	98.8	0.24	-0.01	0.25
08-04-2021 21:07:34	11.8825	100	98.8	0.27	-0.01	0.28
08-04-2021 21:08:34	11.8992	100	98.7	0.27	-0.01	0.28
08-04-2021 21:09:34	11.9158	100	98.7	0.27	-0.01	0.28
08-04-2021 21:10:34	11.9325	100	98.6	0.27	-0.01	0.28
08-04-2021 21:11:34	11.9492	100	98.5	0.27	-0.01	0.28
08-04-2021 21:12:34	11.9658	100	98.5	0.27	-0.01	0.28
08-04-2021 21:13:34	11.9825	100	98.5	0.27	-0.01	0.28
08-04-2021 21:14:34	11.9992	100	98.5	0.27	-0.01	0.28
08-04-2021 21:15:34	12.0158	100	98.4	0.27	-0.01	0.28
08-04-2021 21:16:34	12.0325	100	98.4	0.27	-0.01	0.28
08-04-2021 21:17:34	12.0492	100	98.4	0.27	-0.01	0.28
08-04-2021 21:18:34	12.0658	100	98.3	0.27	-0.01	0.28
08-04-2021 21:19:34	12.0825	100	98.3	0.3	-0.01	0.31
08-04-2021 21:20:34	12.0992	100	98.3	0.3	-0.01	0.31
08-04-2021 21:21:34	12.1158	100	98.2	0.3	-0.01	0.31
08-04-2021 21:22:34	12.1325	100	98.2	0.3	-0.01	0.31
08-04-2021 21:23:34	12.1492	100	98.2	0.3	-0.01	0.31
08-04-2021 21:24:34	12.1658	100	98.1	0.3	-0.01	0.31
08-04-2021 21:25:34	12.1825	100	98.1	0.3	-0.01	0.31
08-04-2021 21:26:34	12.1992	100	98.1	0.3	-0.01	0.31
08-04-2021 21:27:34	12.2158	100	98	0.3	-0.01	0.31
08-04-2021 21:28:34	12.2325	100	98	0.3	-0.01	0.31
08-04-2021 21:29:34	12.2492	100	97.9	0.3	-0.01	0.31
08-04-2021 21:30:34	12.2658	100	97.9	0.3	-0.01	0.31
08-04-2021 21:31:34	12.2825	100	97.8	0.3	-0.01	0.31
08-04-2021 21:32:34	12.2992	100	97.8	0.33	-0.01	0.34
08-04-2021 21:33:34	12.3158	100	97.8	0.33	-0.01	0.34
08-04-2021 21:34:34	12.3325	100	97.7	0.33	-0.01	0.34
08-04-2021 21:35:34	12.3492	100	97.7	0.33	-0.01	0.34
08-04-2021 21:36:34	12.3658	100	97.7	0.33	-0.01	0.34
08-04-2021 21:37:34	12.3825	100	97.6	0.33	-0.01	0.34
08-04-2021 21:38:34	12.3992	100	97.6	0.33	-0.01	0.34
08-04-2021 21:39:34	12.4158	100	97.6	0.33	-0.01	0.34
08-04-2021 21:40:34	12.4325	100	97.5	0.33	-0.01	0.34
08-04-2021 21:41:34	12.4492	100	97.4	0.33	-0.01	0.34
08-04-2021 21:42:34	12.4658	100	97.4	0.33	-0.01	0.34
08-04-2021 21:43:34	12.4825	100	97.4	0.33	-0.01	0.34
08-04-2021 21:44:34	12.4992	100	97.3	0.36	-0.01	0.37
08-04-2021 21:45:34	12.5158	100	97.3	0.37	-0.01	0.38
08-04-2021 21:46:34	12.5325	100	97.3	0.37	-0.01	0.38
08-04-2021 21:47:34	12.5492	100	97.2	0.37	-0.01	0.38
08-04-2021 21:48:34	12.5658	100	97.2	0.37	-0.01	0.38
08-04-2021 21:49:34	12.5825	100	97.2	0.37	-0.01	0.38
08-04-2021 21:50:34	12.5992	100	97.2	0.37	-0.01	0.38
08-04-2021 21:51:34	12.6158	100	97.1	0.37	-0.01	0.38
08-04-2021 21:52:34	12.6325	100	97	0.37	-0.01	0.38
08-04-2021 21:53:34	12.6492	100	97	0.37	-0.01	0.38
08-04-2021 21:54:34	12.6658	100	96.9	0.37	-0.01	0.38
08-04-2021 21:55:34	12.6825	100	96.9	0.37	-0.01	0.38
08-04-2021 21:56:34	12.6992	100	96.8	0.37	-0.01	0.38
08-04-2021 21:57:34	12.7158	100	96.8	0.4	-0.01	0.41
08-04-2021 21:58:34	12.7325	100	96.7	0.4	-0.01	0.41
08-04-2021 21:59:34	12.7492	100	96.8	0.4	-0.01	0.41
08-04-2021 22:00:38	12.7669	100	96.7	0.4	-0.01	0.41
08-04-2021 22:01:34	12.7825	100	96.7	0.4	-0.01	0.41
08-04-2021 22:02:34	12.7992	100	96.7	0.4	-0.01	0.41
08-04-2021 22:03:34	12.8158	100	96.7	0.4	-0.01	0.41
08-04-2021 22:04:34	12.8325	100	96.6	0.4	-0.01	0.41
08-04-2021 22:05:34	12.8492	100	96.5	0.4	-0.01	0.41
08-04-2021 22:06:34	12.8658	100	96.5	0.4	-0.01	0.41
08-04-2021 22:07:34	12.8825	100	96.4	0.4	-0.01	0.41
08-04-2021 22:08:34	12.8992	100	96.4	0.4	-0.01	0.41
08-04-2021 22:09:34	12.9158	100	96.3	0.4	-0.01	0.41
08-04-2021 22:10:34	12.9325	100	96.3	0.44	-0.01	0.45
08-04-2021 22:11:34	12.9492	100	96.2	0.44	-0.01	0.45
08-04-2021 22:12:34	12.9658	100	96.2	0.44	-0.01	0.45
08-04-2021 22:13:34	12.9825	100	96.1	0.44	-0.01	0.45
08-04-2021 22:14:34	12.9992	100	96.1	0.44	-0.01	0.45
08-04-2021 22:15:34	13.0158	100	96.1	0.44	-0.01	0.45
08-04-2021 22:16:34	13.0325	100	96	0.44	-0.01	0.45
08-04-2021 22:17:34	13.0492	100	96	0.44	-0.01	0.45
08-04-2021 22:18:34	13.0658	100	96	0.44	-0.01	0.45
08-04-2021 22:19:34	13.0825	100	95.9	0.44	-0.01	0.45
08-04-2021 22:20:34	13.0992	100	95.9	0.44	-0.01	0.45
08-04-2021 22:21:34	13.1158	100	95.8	0.44	-0.01	0.45
08-04-2021 22:22:34	13.1325	100	95.7	0.48	-0.01	0.49
08-04-2021 22:23:34	13.1492	100	95.7	0.48	-0.01	0.49
08-04-2021 22:24:34	13.1658	100	95.7	0.48	-0.01	0.49
08-04-2021 22:25:34	13.1825	100	95.7	0.48	-0.01	0.49
08-04-2021 22:26:34	13.1992	100	95.6	0.48	-0.01	0.49
08-04-2021 22:27:34	13.2158	100	95.6	0.48	-0.01	0.49
08-04-2021 22:28:34	13.2325	100	95.5	0.48	-0.01	0.49
08-04-2021 22:29:34	13.2492	100	95.4	0.48	-0.01	0.49
08-04-2021 22:30:34	13.2658	100	95.5	0.48	-0.01	0.49
08-04-2021 22:31:34	13.2825	100	95.4	0.48	-0.01	0.49
08-04-2021 22:32:34	13.2992	100	95.4	0.48	-0.01	0.49
08-04-2021 22:33:34	13.3158	100	95.3	0.48	-0.01	0.49
08-04-2021 22:34:34	13.3325	100	95.3	0.48	-0.01	0.49
08-04-2021 22:35:34	13.3492	100	95.3	0.52	-0.01	0.53
08-04-2021 22:36:34	13.3658	100	95.2	0.52	-0.01	0.53
08-04-2021 22:37:34	13.3825	100	95.1	0.52	-0.01	0.53
08-04-2021 22:38:34	13.3992	100	95.1	0.52	-0.01	0.53
08-04-2021 22:39:34	13.4158	100	95	0.52	-0.01	0.53
08-04-2021 22:40:34	13.4325	100	95	0.52	-0.01	0.53
08-04-2021 22:41:34	13.4492	100	95	0.52	-0.01	0.53
08-04-2021 22:42:34	13.4658	100	94.9	0.52	-0.01	0.53
08-04-2021 22:43:34	13.4825	100	94.9	0.52	-0.01	0.53
08-04-2021 22:44:34	13.4992	100	94.9	0.52	-0.01	0.53
08-04-2021 22:45:34	13.5158	100	94.8	0.52	-0.01	0.53
08-04-2021 22:46:34	13.5325	100	94.7	0.52	-0.01	0.53
08-04-2021 22:47:34	13.5492	100	94.7	0.56	-0.01	0.57
08-04-2021 22:48:34	13.5658	100	94.7	0.56	-0.01	0.57
08-04-2021 22:49:34	13.5825	100	94.6	0.56	-0.01	0.57
08-04-2021 22:50:34	13.5992	100	94.6	0.56	-0.01	0.57
08-04-2021 22:51:34	13.6158	100	94.5	0.56	-0.01	0.57
08-04-2021 22:52:34	13.6325	100	94.5	0.56	-0.01	0.57
08-04-2021 22:53:34	13.6492	100	94.4	0.56	-0.01	0.57
08-04-2021 22:54:34	13.6658	100	94.5	0.56	-0.01	0.57
08-04-2021 22:55:34	13.6825	100	94.4	0.56	-0.01	0.57
08-04-2021 22:56:34	13.6992	100	94.3	0.56	-0.01	0.57
08-04-2021 22:57:34	13.7158	100	94.2	0.56	-0.01	0.57
08-04-2021 22:58:34	13.7325	100	94.2	0.56	-0.01	0.57
08-04-2021 22:59:34	13.7492	100	94.2	0.56	-0.01	0.57
08-04-2021 23:00:34	13.7658	100	94.2	0.61	-0.01	0.62
08-04-2021 23:01:34	13.7825	100	94.1	0.61	-0.01	0.62
08-04-2021 23:02:34	13.7992	100	94	0.61	-0.01	0.62
08-04-2021 23:03:34	13.8158	100	94	0.61	-0.01	0.62
08-04-2021 23:04:34	13.8325	100	93.9	0.61	-0.01	0.62
08-04-2021 23:05:34	13.8492	100	93.9	0.61	-0.01	0.62
08-04-2021 23:06:34	13.8658	100	93.8	0.61	-0.01	0.62
08-04-2021 23:07:34	13.8825	100	93.7	0.61	-0.01	0.62
08-04-2021 23:08:34	13.8992	100	93.8	0.61	-0.01	0.62
08-04-2021 23:09:34	13.9158	100	93.7	0.61	-0.01	0.62
08-04-2021 23:10:34	13.9325	100	93.7	0.61	-0.01	0.62
08-04-2021 23:11:34	13.9492	100	93.6	0.61	-0.01	0.62
08-04-2021 23:12:34	13.9658	100	93.4	0.65	-0.01	0.66
08-04-2021 23:13:34	13.9825	100	93.5	0.65	-0.01	0.66
08-04-2021 23:14:34	13.9992	100	93.5	0.65	-0.01	0.66
08-04-2021 23:15:34	14.0158	100	93.4	0.65	-0.01	0.66
08-04-2021 23:16:34	14.0325	100	93.4	0.65	-0.01	0.66
08-04-2021 23:17:34	14.0492	100	93.3	0.65	-0.01	0.66
08-04-2021 23:18:34	14.0658	100	93.2	0.65	-0.01	0.66
08-04-2021 23:19:34	14.0825	100	93.2	0.65	-0.01	0.66
08-04-2021 23:20:34	14.0992	100	93.2	0.65	-0.01	0.66
08-04-2021 23:21:34	14.1158	100	93.1	0.65	-0.01	0.66
08-04-2021 23:22:34	14.1325	100	93	0.65	-0.01	0.66
08-04-2021 23:23:34	14.1492	100	93	0.65	-0.01	0.66
08-04-2021 23:24:34	14.1658	100	92.9	0.65	-0.01	0.66
08-04-2021 23:25:34	14.1825	100	92.9	0.7	-0.01	0.71
08-04-2021 23:26:34	14.1992	100	92.9	0.7	-0.01	0.71
08-04-2021 23:27:34	14.2158	100	92.7	0.7	-0.01	0.71
08-04-2021 23:28:34	14.2325	100	92.7	0.7	-0.01	0.71
08-04-2021 23:29:34	14.2492	100	92.7	0.7	-0.01	0.71
08-04-2021 23:30:34	14.2658	100	92.5	0.7	-0.01	0.71
08-04-2021 23:31:34	14.2825	100	92.6	0.7	-0.01	0.71
08-04-2021 23:32:34	14.2992	100	92.6	0.7	-0.01	0.71
08-04-2021 23:33:34	14.3158	100	92.4	0.7	-0.01	0.71
08-04-2021 23:34:34	14.3325	100	92.4	0.7	-0.01	0.71
08-04-2021 23:35:34	14.3492	100	92.3	0.7	-0.01	0.71
08-04-2021 23:36:34	14.3658	100	92.3	0.7	-0.01	0.71
08-04-2021 23:37:34	14.3825	100	92.2	0.78	-0.01	0.79
08-04-2021 23:38:34	14.3992	100	92.1	0.78	-0.01	0.79
08-04-2021 23:39:34	14.4158	100	92.1	0.78	-0.01	0.79
08-04-2021 23:40:34	14.4325	100	92	0.78	-0.01	0.79
08-04-2021 23:41:34	14.4492	100	92	0.78	-0.01	0.79
08-04-2021 23:42:34	14.4658	100	92	0.78	-0.01	0.79
08-04-2021 23:43:34	14.4825	100	92	0.78	-0.01	0.79
08-04-2021 23:44:34	14.4992	100	91.9	0.78	-0.01	0.79
08-04-2021 23:45:34	14.5158	100	91.8	0.78	-0.01	0.79
08-04-2021 23:46:34	14.5325	100	91.7	0.78	-0.01	0.79
08-04-2021 23:47:34	14.5492	100	91.7	0.78	-0.01	0.79
08-04-2021 23:48:34	14.5658	100	91.6	0.78	-0.01	0.79
08-04-2021 23:49:34	14.5825	100	91.6	0.78	-0.01	0.79
08-04-2021 23:50:34	14.5992	100	91.5	0.86	-0.01	0.87
08-04-2021 23:51:34	14.6158	100	91.4	0.86	-0.01	0.87
08-04-2021 23:52:34	14.6325	100	91.4	0.86	-0.01	0.87
08-04-2021 23:53:34	14.6492	100	91.3	0.86	-0.01	0.87
08-04-2021 23:54:34	14.6658	100	91.3	0.86	-0.01	0.87
08-04-2021 23:55:34	14.6825	100	91.2	0.86	-0.01	0.87
08-04-2021 23:56:34	14.6992	100	91.2	0.86	-0.01	0.87
08-04-2021 23:57:34	14.7158	100	91.1	0.86	-0.01	0.87
08-04-2021 23:58:34	14.7325	100	91	0.86	-0.01	0.87
08-04-2021 23:59:34	14.7492	100	90.9	0.86	-0.01	0.87
09-04-2021 00:00:34	14.7658	100	90.9	0.86	-0.01	0.87
09-04-2021 00:01:34	14.7825	100	90.8	0.86	-0.01	0.87
09-04-2021 00:02:34	14.7992	100	90.8	0.94	-0.01	0.95
09-04-2021 00:03:34	14.8158	100	90.7	0.94	-0.01	0.95
09-04-2021 00:04:34	14.8325	100	90.6	0.94	-0.01	0.95
09-04-2021 00:05:34	14.8492	100	90.6	0.94	-0.01	0.95
09-04-2021 00:06:34	14.8658	100	90.4	0.94	-0.01	0.95
09-04-2021 00:07:34	14.8825	100	90.5	0.94	-0.01	0.95
09-04-2021 00:08:34	14.8992	100	90.4	0.94	-0.01	0.95
09-04-2021 00:09:34	14.9158	100	90.3	0.94	-0.01	0.95
09-04-2021 00:10:34	14.9325	100	90.2	0.94	-0.01	0.95
09-04-2021 00:11:34	14.9492	100	90.1	0.94	-0.01	0.95
09-04-2021 00:12:34	14.9658	100	90.1	0.94	-0.01	0.95
09-04-2021 00:13:34	14.9825	100	90	0.94	-0.01	0.95
09-04-2021 00:14:34	14.9992	100	90	0.94	-0.01	0.95
09-04-2021 00:15:34	15.0158	100	90	1.01	-0.01	1.02
09-04-2021 00:16:34	15.0325	100	89.9	1.01	-0.01	1.02
09-04-2021 00:17:34	15.0492	100	89.8	1.01	-0.01	1.02
09-04-2021 00:18:34	15.0658	100	89.8	1.01	-0.01	1.02
09-04-2021 00:19:34	15.0825	100	89.6	1.01	-0.01	1.02
09-04-2021 00:20:34	15.0992	100	89.6	1.01	-0.01	1.02
09-04-2021 00:21:34	15.1158	100	89.5	1.01	-0.01	1.02
09-04-2021 00:22:34	15.1325	100	89.5	1.01	-0.01	1.02
09-04-2021 00:23:34	15.1492	100	89.4	1.01	-0.01	1.02
09-04-2021 00:24:34	15.1658	100	89.4	1.01	-0.01	1.02
09-04-2021 00:25:34	15.1825	100	89.3	1.01	-0.01	1.02
09-04-2021 00:26:34	15.1992	100	89.2	1.01	-0.01	1.02
09-04-2021 00:27:34	15.2158	100	89.2	1.1	-0.01	1.11
09-04-2021 00:28:34	15.2325	100	89	1.1	-0.01	1.11
09-04-2021 00:29:34	15.2492	100	89	1.1	-0.01	1.11
09-04-2021 00:30:34	15.2658	100	89	1.1	-0.01	1.11
09-04-2021 00:31:34	15.2825	100	89	1.1	-0.01	1.11
09-04-2021 00:32:34	15.2992	100	88.8	1.1	-0.01	1.11
09-04-2021 00:33:34	15.3158	100	88.7	1.1	-0.01	1.11
09-04-2021 00:34:34	15.3325	100	88.7	1.1	-0.01	1.11
09-04-2021 00:35:34	15.3492	100	88.7	1.1	-0.01	1.11
09-04-2021 00:36:34	15.3658	100	88.5	1.1	-0.01	1.11
09-04-2021 00:37:34	15.3825	100	88.4	1.1	-0.01	1.11
09-04-2021 00:38:34	15.3992	100	88.3	1.1	-0.01	1.11
09-04-2021 00:39:34	15.4158	100	88.3	1.1	-0.01	1.11
09-04-2021 00:40:34	15.4325	100	88.2	1.19	-0.01	1.2
09-04-2021 00:41:34	15.4492	100	88.2	1.19	-0.01	1.2
09-04-2021 00:42:34	15.4658	100	88.2	1.19	-0.01	1.2
09-04-2021 00:43:34	15.4825	100	88	1.19	-0.01	1.2
09-04-2021 00:44:34	15.4992	100	88	1.19	-0.01	1.2
09-04-2021 00:45:34	15.5158	100	87.9	1.19	-0.01	1.2
09-04-2021 00:46:34	15.5325	100	87.8	1.19	-0.01	1.2
09-04-2021 00:47:34	15.5492	100	87.8	1.19	-0.01	1.2
09-04-2021 00:48:34	15.5658	100	87.7	1.19	-0.01	1.2
09-04-2021 00:49:34	15.5825	100	87.6	1.19	-0.01	1.2
09-04-2021 00:50:34	15.5992	100	87.5	1.19	-0.01	1.2
09-04-2021 00:51:34	15.6158	100	87.5	1.19	-0.01	1.2
09-04-2021 00:52:34	15.6325	100	87.4	1.28	-0.01	1.29
09-04-2021 00:53:34	15.6492	100	87.3	1.28	-0.01	1.29
09-04-2021 00:54:34	15.6658	100	87.3	1.28	-0.01	1.29
09-04-2021 00:55:34	15.6825	100	87.2	1.28	-0.01	1.29
09-04-2021 00:56:34	15.6992	100	87.1	1.28	-0.01	1.29
09-04-2021 00:57:34	15.7158	100	87	1.28	-0.01	1.29
09-04-2021 00:58:34	15.7325	100	86.9	1.28	-0.01	1.29
09-04-2021 00:59:34	15.7492	100	86.8	1.28	-0.01	1.29
09-04-2021 01:00:34	15.7658	100	86.7	1.28	-0.01	1.29
09-04-2021 01:01:34	15.7825	100	86.8	1.28	-0.01	1.29
09-04-2021 01:02:34	15.7992	100	86.5	1.28	-0.01	1.29
09-04-2021 01:03:34	15.8158	100	86.5	1.28	-0.01	1.29
09-04-2021 01:04:34	15.8325	100	86.4	1.28	-0.01	1.29
09-04-2021 01:05:34	15.8492	100	86.3	1.38	-0.01	1.39
09-04-2021 01:06:34	15.8658	100	86.2	1.38	-0.01	1.39
09-04-2021 01:07:34	15.8825	100	86.2	1.38	-0.01	1.39
09-04-2021 01:08:34	15.8992	100	86.1	1.38	-0.01	1.39
09-04-2021 01:09:34	15.9158	100	86.1	1.38	-0.01	1.39
09-04-2021 01:10:34	15.9325	100	86	1.38	-0.01	1.39
09-04-2021 01:11:34	15.9492	100	85.9	1.38	-0.01	1.39
09-04-2021 01:12:34	15.9658	100	85.8	1.38	-0.01	1.39
09-04-2021 01:13:34	15.9825	100	85.8	1.38	-0.01	1.39
09-04-2021 01:14:34	15.9992	100	85.5	1.38	-0.01	1.39
09-04-2021 01:15:34	16.0158	100	85.3	1.38	-0.01	1.39
09-04-2021 01:16:34	16.0325	100	85.5	1.38	-0.01	1.39
09-04-2021 01:17:34	16.0492	100	85.3	1.48	-0.01	1.49
09-04-2021 01:18:34	16.0658	100	85.2	1.48	-0.01	1.49
09-04-2021 01:19:34	16.0825	100	85.1	1.48	-0.01	1.49
09-04-2021 01:20:34	16.0992	100	84.9	1.48	-0.01	1.49
09-04-2021 01:21:34	16.1158	100	84.9	1.48	-0.01	1.49
09-04-2021 01:22:34	16.1325	100	84.8	1.48	-0.01	1.49
09-04-2021 01:23:34	16.1492	100	84.7	1.48	-0.01	1.49
09-04-2021 01:24:34	16.1658	100	84.8	1.48	-0.01	1.49
09-04-2021 01:25:34	16.1825	100	84.6	1.48	-0.01	1.49
09-04-2021 01:26:34	16.1992	100	84.3	1.48	-0.01	1.49
09-04-2021 01:27:34	16.2158	100	84.4	1.48	-0.01	1.49
09-04-2021 01:28:34	16.2325	100	84.4	1.48	-0.01	1.49
09-04-2021 01:29:34	16.2492	100	84.1	1.48	-0.01	1.49
09-04-2021 01:30:34	16.2658	100	84.1	1.57	-0.01	1.58
09-04-2021 01:31:34	16.2825	100	84	1.57	-0.01	1.58
09-04-2021 01:32:34	16.2992	100	83.8	1.57	-0.01	1.58
09-04-2021 01:33:34	16.3158	100	83.8	1.57	-0.01	1.58
09-04-2021 01:34:34	16.3325	100	83.6	1.57	-0.01	1.58
09-04-2021 01:35:34	16.3492	100	83.7	1.57	-0.01	1.58
09-04-2021 01:36:34	16.3658	100	83.5	1.57	-0.01	1.58
09-04-2021 01:37:34	16.3825	100	83.4	1.57	-0.01	1.58
09-04-2021 01:38:34	16.3992	100	83.4	1.57	-0.01	1.58
09-04-2021 01:39:34	16.4158	100	83.2	1.57	-0.01	1.58
09-04-2021 01:40:34	16.4325	100	83.1	1.57	-0.01	1.58
09-04-2021 01:41:34	16.4492	100	82.9	1.57	-0.01	1.58
09-04-2021 01:42:34	16.4658	100	82.9	1.68	-0.01	1.69
09-04-2021 01:43:34	16.4825	100	82.8	1.68	-0.01	1.69
09-04-2021 01:44:34	16.4992	100	82.8	1.68	-0.01	1.69
09-04-2021 01:45:34	16.5158	100	82.6	1.68	-0.01	1.69
09-04-2021 01:46:34	16.5325	100	82.6	1.68	-0.01	1.69
09-04-2021 01:47:34	16.5492	100	82.5	1.68	-0.01	1.69
09-04-2021 01:48:34	16.5658	100	82.4	1.68	-0.01	1.69
09-04-2021 01:49:34	16.5825	100	82.2	1.68	-0.01	1.69
09-04-2021 01:50:34	16.5992	100	82	1.68	-0.01	1.69
09-04-2021 01:51:34	16.6158	100	82	1.68	-0.01	1.69
09-04-2021 01:52:34	16.6325	100	81.9	1.68	-0.01	1.69
09-04-2021 01:53:34	16.6492	100	81.8	1.68	-0.01	1.69
09-04-2021 01:54:34	16.6658	100	81.7	1.68	-0.01	1.69
09-04-2021 01:55:34	16.6825	100	81.4	1.79	-0.01	1.8
09-04-2021 01:56:34	16.6992	100	81.4	1.79	-0.01	1.8
09-04-2021 01:57:34	16.7158	100	81.4	1.79	-0.01	1.8
09-04-2021 01:58:34	16.7325	100	81.3	1.79	-0.01	1.8
09-04-2021 01:59:34	16.7492	100	81.1	1.79	-0.01	1.8
09-04-2021 02:00:34	16.7658	100	81.1	1.79	-0.01	1.8
09-04-2021 02:01:34	16.7825	100	80.9	1.79	-0.01	1.8
09-04-2021 02:02:34	16.7992	100	80.9	1.79	-0.01	1.8
09-04-2021 02:03:34	16.8158	100	80.7	1.79	-0.01	1.8
09-04-2021 02:04:34	16.8325	100	80.6	1.79	-0.01	1.8
09-04-2021 02:05:34	16.8492	100	80.6	1.79	-0.01	1.8
09-04-2021 02:06:34	16.8658	100	80.5	1.79	-0.01	1.8
09-04-2021 02:07:34	16.8825	100	80.2	1.9	-0.01	1.91
09-04-2021 02:08:34	16.8992	100	80.1	1.91	-0.01	1.92
09-04-2021 02:09:34	16.9158	100	80	1.91	-0.01	1.92
09-04-2021 02:10:34	16.9325	100	79.8	1.91	-0.01	1.92
09-04-2021 02:11:34	16.9492	100	79.9	1.91	-0.01	1.92
09-04-2021 02:12:34	16.9658	100	79.8	1.91	-0.01	1.92
09-04-2021 02:13:34	16.9825	100	79.7	1.91	-0.01	1.92
09-04-2021 02:14:34	16.9992	100	79.5	1.91	-0.01	1.92
09-04-2021 02:15:34	17.0158	100	79.4	1.91	-0.01	1.92
09-04-2021 02:16:34	17.0325	100	79.3	1.91	-0.01	1.92
09-04-2021 02:17:34	17.0492	100	79.3	1.91	-0.01	1.92
09-04-2021 02:18:34	17.0658	100	79	1.91	-0.01	1.92
09-04-2021 02:19:34	17.0825	100	78.9	1.91	-0.01	1.92
09-04-2021 02:20:34	17.0992	100	78.8	2.01	-0.01	2.02
09-04-2021 02:21:34	17.1158	100	78.8	2.01	-0.01	2.02
09-04-2021 02:22:34	17.1325	100	78.5	2.01	-0.01	2.02
09-04-2021 02:23:34	17.1492	100	78.7	2.01	-0.01	2.02
09-04-2021 02:24:34	17.1658	100	78.4	2.01	-0.01	2.02
09-04-2021 02:25:34	17.1825	100	78.4	2.01	-0.01	2.02
09-04-2021 02:26:34	17.1992	100	78.1	2.01	-0.01	2.02
09-04-2021 02:27:34	17.2158	100	78.1	2.01	-0.01	2.02
09-04-2021 02:28:34	17.2325	100	77.8	2.01	-0.01	2.02
09-04-2021 02:29:34	17.2492	100	77.8	2.01	-0.01	2.02
09-04-2021 02:30:34	17.2658	100	77.7	2.01	-0.01	2.02
09-04-2021 02:31:34	17.2825	100	77.6	2.01	-0.01	2.02
09-04-2021 02:32:34	17.2992	100	77.6	2.12	-0.01	2.13
09-04-2021 02:33:34	17.3158	100	77.4	2.13	-0.01	2.14
09-04-2021 02:34:34	17.3325	100	77.2	2.13	-0.01	2.14
09-04-2021 02:35:34	17.3492	100	77.1	2.13	-0.01	2.14
09-04-2021 02:36:34	17.3658	100	77	2.13	-0.01	2.14
09-04-2021 02:37:34	17.3825	100	76.8	2.13	-0.01	2.14
09-04-2021 02:38:34	17.3992	100	76.9	2.13	-0.01	2.14
09-04-2021 02:39:34	17.4158	100	76.7	2.13	-0.01	2.14
09-04-2021 02:40:34	17.4325	100	76.6	2.13	-0.01	2.14
09-04-2021 02:41:34	17.4492	100	76.4	2.13	-0.01	2.14
09-04-2021 02:42:34	17.4658	100	76.3	2.13	-0.01	2.14
09-04-2021 02:43:34	17.4825	100	76.1	2.13	-0.01	2.14
09-04-2021 02:44:34	17.4992	100	76	2.13	0	2.13
09-04-2021 02:45:34	17.5158	100	76	2.25	-0.01	2.26
09-04-2021 02:46:34	17.5325	100	75.7	2.25	-0.01	2.26
09-04-2021 02:47:34	17.5492	100	75.6	2.25	-0.01	2.26
09-04-2021 02:48:34	17.5658	100	75.6	2.25	-0.01	2.26
09-04-2021 02:49:34	17.5825	100	75.5	2.25	-0.01	2.26
09-04-2021 02:50:34	17.5992	100	75.5	2.25	-0.01	2.26
09-04-2021 02:51:34	17.6158	100	75.1	2.25	-0.01	2.26
09-04-2021 02:52:34	17.6325	100	75	2.25	-0.01	2.26
09-04-2021 02:53:34	17.6492	100	74.9	2.25	-0.01	2.26
09-04-2021 02:54:34	17.6658	100	74.8	2.25	-0.01	2.26
09-04-2021 02:55:34	17.6825	100	74.4	2.25	-0.01	2.26
09-04-2021 02:56:34	17.6992	100	74.4	2.25	-0.01	2.26
09-04-2021 02:57:34	17.7158	100	74.5	2.39	-0.01	2.4
09-04-2021 02:58:34	17.7325	100	74.2	2.39	-0.01	2.4
09-04-2021 02:59:34	17.7492	100	74.1	2.39	-0.01	2.4
09-04-2021 03:00:34	17.7658	100	73.7	2.39	-0.01	2.4
09-04-2021 03:01:34	17.7825	100	73.9	2.39	-0.01	2.4
09-04-2021 03:02:34	17.7992	100	73.7	2.39	-0.01	2.4
09-04-2021 03:03:34	17.8158	100	73.7	2.39	-0.01	2.4
09-04-2021 03:04:34	17.8325	100	73.4	2.39	-0.01	2.4
09-04-2021 03:05:34	17.8492	100	73.3	2.39	-0.01	2.4
09-04-2021 03:06:34	17.8658	100	73.3	2.39	-0.01	2.4
09-04-2021 03:07:34	17.8825	100	73	2.39	-0.01	2.4
09-04-2021 03:08:34	17.8992	100	72.8	2.39	-0.01	2.4
09-04-2021 03:09:34	17.9158	100	72.8	2.39	0	2.39
09-04-2021 03:10:34	17.9325	100	72.7	2.53	-0.01	2.54
09-04-2021 03:11:34	17.9492	100	72.4	2.53	-0.01	2.54
09-04-2021 03:12:34	17.9658	100	72.3	2.53	-0.01	2.54
09-04-2021 03:13:34	17.9825	100	72.3	2.53	-0.01	2.54
09-04-2021 03:14:34	17.9992	100	72.3	2.53	-0.01	2.54
09-04-2021 03:15:34	18.0158	100	71.9	2.53	-0.01	2.54
09-04-2021 03:16:34	18.0325	100	71.9	2.53	-0.01	2.54
09-04-2021 03:17:34	18.0492	100	71.7	2.53	-0.01	2.54
09-04-2021 03:18:34	18.0658	100	71.5	2.53	-0.01	2.54
09-04-2021 03:19:34	18.0825	100	71.3	2.53	-0.01	2.54
09-04-2021 03:20:34	18.0992	100	71.1	2.53	-0.01	2.54
09-04-2021 03:21:34	18.1158	100	71.3	2.53	-0.01	2.54
09-04-2021 03:22:34	18.1325	100	70.8	2.68	0	2.68
09-04-2021 03:23:34	18.1492	100	70.8	2.68	0	2.68
09-04-2021 03:24:34	18.1658	100	70.7	2.68	0	2.68
09-04-2021 03:25:34	18.1825	100	70.5	2.68	0	2.68
09-04-2021 03:26:34	18.1992	100	70.3	2.68	0	2.68
09-04-2021 03:27:34	18.2158	100	70.1	2.68	0	2.68
09-04-2021 03:28:34	18.2325	100	70.1	2.68	0	2.68
09-04-2021 03:29:34	18.2492	100	69.8	2.68	0	2.68
09-04-2021 03:30:34	18.2658	100	69.7	2.68	0	2.68
09-04-2021 03:31:34	18.2825	100	69.7	2.68	0	2.68
09-04-2021 03:32:34	18.2992	100	69.3	2.68	0	2.68
09-04-2021 03:33:34	18.3158	100	69.2	2.68	0	2.68
09-04-2021 03:34:34	18.3325	100	69.3	2.68	0	2.68
09-04-2021 03:35:34	18.3492	100	69	2.84	0	2.84
09-04-2021 03:36:34	18.3658	100	69.3	2.84	0	2.84
09-04-2021 03:37:34	18.3825	100	69.4	2.84	0	2.84
09-04-2021 03:38:34	18.3992	100	68.8	2.84	0	2.84
09-04-2021 03:39:34	18.4158	100	68.3	2.84	0	2.84
09-04-2021 03:40:34	18.4325	100	68.3	2.84	0	2.84
09-04-2021 03:41:34	18.4492	100	67.9	2.84	0	2.84
09-04-2021 03:42:34	18.4658	100	68	2.84	0	2.84
09-04-2021 03:43:34	18.4825	100	67.8	2.84	0	2.84
09-04-2021 03:44:34	18.4992	100	67.7	2.84	0	2.84
09-04-2021 03:45:34	18.5158	100	67.5	2.84	0	2.84
09-04-2021 03:46:34	18.5325	100	67.3	2.84	0	2.84
09-04-2021 03:47:34	18.5492	100	67	2.98	0	2.98
09-04-2021 03:48:34	18.5658	100	67.1	2.98	0	2.98
09-04-2021 03:49:34	18.5825	100	66.8	2.98	0	2.98
09-04-2021 03:50:34	18.5992	100	66.6	2.98	0	2.98
09-04-2021 03:51:34	18.6158	100	66.8	2.98	0	2.98
09-04-2021 03:52:34	18.6325	100	66.6	2.98	0	2.98
09-04-2021 03:53:34	18.6492	100	66.6	2.98	0	2.98
09-04-2021 03:54:34	18.6658	100	66.4	2.98	0	2.98
09-04-2021 03:55:34	18.6825	100	65.7	2.98	0	2.98
09-04-2021 03:56:34	18.6992	100	65.8	2.98	0	2.98
09-04-2021 03:57:34	18.7158	100	66.3	2.98	0	2.98
09-04-2021 03:58:34	18.7325	100	65.3	2.98	0	2.98
09-04-2021 03:59:34	18.7492	100	65.1	2.98	0	2.98
09-04-2021 04:00:34	18.7658	100	65	3.13	0	3.13
09-04-2021 04:01:34	18.7825	100	65.3	3.13	0	3.13
09-04-2021 04:02:34	18.7992	100	65.2	3.13	0	3.13
09-04-2021 04:03:34	18.8158	100	65.9	3.13	0	3.13
09-04-2021 04:04:34	18.8325	100	64.5	3.13	0	3.13
09-04-2021 04:05:34	18.8492	100	64.1	3.13	0	3.13
09-04-2021 04:06:34	18.8658	100	64.1	3.13	0	3.13
09-04-2021 04:07:34	18.8825	100	64.6	3.13	0	3.13
09-04-2021 04:08:34	18.8992	100	64.8	3.13	0	3.13
09-04-2021 04:09:34	18.9158	100	63.3	3.13	0	3.13
09-04-2021 04:10:34	18.9325	100	64.3	3.13	0	3.13
09-04-2021 04:11:34	18.9492	100	63.7	3.13	0	3.13
09-04-2021 04:12:34	18.9658	100	63.4	3.3	0	3.3
09-04-2021 04:13:34	18.9825	100	63.3	3.3	0	3.3
09-04-2021 04:14:34	18.9992	100	63	3.3	0	3.3
09-04-2021 04:15:34	19.0158	100	63	3.3	0	3.3
09-04-2021 04:16:34	19.0325	100	62.4	3.3	0	3.3
09-04-2021 04:17:34	19.0492	100	62.1	3.3	0	3.3
09-04-2021 04:18:34	19.0658	100	63.1	3.3	0	3.3
09-04-2021 04:19:34	19.0825	100	62.1	3.3	0	3.3
09-04-2021 04:20:34	19.0992	100	61.5	3.3	0	3.3
09-04-2021 04:21:34	19.1158	100	61.4	3.3	0	3.3
09-04-2021 04:22:34	19.1325	100	61.4	3.3	0	3.3
09-04-2021 04:23:34	19.1492	100	61.2	3.3	0	3.3
09-04-2021 04:24:34	19.1658	100	61.9	3.3	0	3.3
09-04-2021 04:25:34	19.1825	100	61.4	3.5	0	3.5
09-04-2021 04:26:34	19.1992	100	60.3	3.5	0	3.5
09-04-2021 04:27:34	19.2158	100	61.6	3.5	0	3.5
09-04-2021 04:28:34	19.2325	100	60.6	3.5	0	3.5
09-04-2021 04:29:34	19.2492	100	60.7	3.5	0	3.5
09-04-2021 04:30:34	19.2658	100	60.6	3.5	0	3.5
09-04-2021 04:31:34	19.2825	100	60	3.5	0	3.5
09-04-2021 04:32:34	19.2992	100	59.8	3.5	0	3.5
09-04-2021 04:33:34	19.3158	100	59.1	3.5	0	3.5
09-04-2021 04:34:34	19.3325	100	59.5	3.5	0	3.5
09-04-2021 04:35:34	19.3492	100	59.8	3.5	0	3.5
09-04-2021 04:36:34	19.3658	100	59.2	3.5	0	3.5
09-04-2021 04:37:34	19.3825	100	59.8	3.68	0	3.68
09-04-2021 04:38:34	19.3992	100	58.4	3.69	0	3.69
09-04-2021 04:39:34	19.4158	100	59.3	3.69	0	3.69
09-04-2021 04:40:34	19.4325	100	58.4	3.69	0	3.69
09-04-2021 04:41:34	19.4492	100	58.5	3.69	0	3.69
09-04-2021 04:42:34	19.4658	100	58.1	3.69	0	3.69
09-04-2021 04:43:34	19.4825	100	58.7	3.69	0	3.69
09-04-2021 04:44:34	19.4992	100	58.4	3.69	0	3.69
09-04-2021 04:45:34	19.5158	100	57.5	3.69	0	3.69
09-04-2021 04:46:34	19.5325	100	57.2	3.69	0	3.69
09-04-2021 04:47:34	19.5492	100	57.9	3.69	0	3.69
09-04-2021 04:48:34	19.5658	100	56.8	3.69	0	3.69
09-04-2021 04:49:34	19.5825	100	56.6	3.69	0	3.69
09-04-2021 04:50:34	19.5992	100	56.7	3.86	0	3.86
09-04-2021 04:51:34	19.6158	100	56.2	3.86	0	3.86
09-04-2021 04:52:34	19.6325	100	56.9	3.86	0	3.86
09-04-2021 04:53:34	19.6492	100	56	3.86	0	3.86
09-04-2021 04:54:34	19.6658	100	56.5	3.86	0	3.86
09-04-2021 04:55:34	19.6825	100	56.2	3.86	0	3.86
09-04-2021 04:56:34	19.6992	100	56.1	3.86	0	3.86
09-04-2021 04:57:34	19.7158	100	56.3	3.86	0	3.86
09-04-2021 04:58:34	19.7325	100	55	3.86	0	3.86
09-04-2021 04:59:34	19.7492	100	55.2	3.86	0	3.86
09-04-2021 05:00:34	19.7658	100	54.9	3.86	0	3.86
09-04-2021 05:01:34	19.7825	100	54.2	3.86	0	3.86
09-04-2021 05:02:34	19.7992	100	55.1	4.05	0	4.05
09-04-2021 05:03:34	19.8158	100	53.4	4.05	0	4.05
09-04-2021 05:04:34	19.8325	100	53.3	4.05	0	4.05
09-04-2021 05:05:34	19.8492	100	53.7	4.05	0	4.05
09-04-2021 05:06:34	19.8658	100	54.6	4.05	0	4.05
09-04-2021 05:07:34	19.8825	100	53.6	4.05	0	4.05
09-04-2021 05:08:34	19.8992	100	53.1	4.05	0	4.05
09-04-2021 05:09:34	19.9158	100	52.7	4.05	0	4.05
09-04-2021 05:10:34	19.9325	100	52.4	4.05	0	4.05
09-04-2021 05:11:34	19.9492	100	51.8	4.05	0	4.05
09-04-2021 05:12:34	19.9658	100	52.7	4.05	0	4.05
09-04-2021 05:13:34	19.9825	100	52.6	4.05	0	4.05
09-04-2021 05:14:34	19.9992	100	52.6	4.05	0	4.05
09-04-2021 05:15:34	20.0158	100	51.5	4.24	0	4.24
09-04-2021 05:16:34	20.0325	100	50.8	4.24	0	4.24
09-04-2021 05:17:34	20.0492	100	52.3	4.24	0	4.24
09-04-2021 05:18:34	20.0658	100	51.1	4.24	0	4.24
09-04-2021 05:19:34	20.0825	100	50.9	4.24	0	4.24
09-04-2021 05:20:34	20.0992	100	50.7	4.24	0	4.24
09-04-2021 05:21:34	20.1158	100	50.6	4.24	0	4.24
09-04-2021 05:22:34	20.1325	100	49.6	4.24	0	4.24
09-04-2021 05:23:34	20.1492	100	49.9	4.24	0	4.24
09-04-2021 05:24:34	20.1658	100	50.6	4.24	0	4.24
09-04-2021 05:25:34	20.1825	100	49.4	4.24	0	4.24
09-04-2021 05:26:34	20.1992	100	49.5	4.24	0	4.24
09-04-2021 05:27:34	20.2158	100	48.7	4.39	0	4.39
09-04-2021 05:28:34	20.2325	100	48.5	4.39	0	4.39
09-04-2021 05:29:34	20.2492	100	49.7	4.39	0	4.39
09-04-2021 05:30:34	20.2658	100	48.5	4.39	0	4.39
09-04-2021 05:31:34	20.2825	100	48.6	4.39	0	4.39
09-04-2021 05:32:34	20.2992	100	48.5	4.39	0	4.39
09-04-2021 05:33:34	20.3158	100	49	4.39	0	4.39
09-04-2021 05:34:34	20.3325	100	47.8	4.39	0	4.39
09-04-2021 05:35:34	20.3492	100	47.1	4.39	0	4.39
09-04-2021 05:36:34	20.3658	100	47.4	4.39	0	4.39
09-04-2021 05:37:34	20.3825	100	46.2	4.39	0	4.39
09-04-2021 05:38:34	20.3992	100	47.2	4.39	0	4.39
09-04-2021 05:39:34	20.4158	100	47	4.39	0	4.39
09-04-2021 05:40:34	20.4325	100	45.7	4.57	0	4.57
09-04-2021 05:41:34	20.4492	100	47.6	4.57	0	4.57
09-04-2021 05:42:34	20.4658	100	46.9	4.57	0	4.57
09-04-2021 05:43:34	20.4825	100	45.8	4.57	0	4.57
09-04-2021 05:44:34	20.4992	100	45.9	4.57	0	4.57
09-04-2021 05:45:34	20.5158	100	44.7	4.57	0	4.57
09-04-2021 05:46:34	20.5325	100	45	4.57	0	4.57
09-04-2021 05:47:34	20.5492	100	45.7	4.57	0	4.57
09-04-2021 05:48:34	20.5658	100	44.8	4.57	0	4.57
09-04-2021 05:49:34	20.5825	100	44.8	4.57	0	4.57
09-04-2021 05:50:34	20.5992	100	44.6	4.57	0	4.57
09-04-2021 05:51:34	20.6158	100	43.4	4.57	0	4.57
09-04-2021 05:52:34	20.6325	100	43.2	4.69	0	4.69
09-04-2021 05:53:34	20.6492	100	44.2	4.69	0	4.69
09-04-2021 05:54:34	20.6658	100	43.1	4.69	0	4.69
09-04-2021 05:55:34	20.6825	100	42.8	4.69	0	4.69
09-04-2021 05:56:34	20.6992	100	42.4	4.69	0	4.69
09-04-2021 05:57:34	20.7158	100	42.7	4.69	0	4.69
09-04-2021 05:58:34	20.7325	100	43.3	4.69	0	4.69
09-04-2021 05:59:34	20.7492	100	42.3	4.69	0	4.69
09-04-2021 06:00:34	20.7658	100	41.7	4.69	0	4.69
09-04-2021 06:01:34	20.7825	100	42	4.69	0	4.69
09-04-2021 06:02:34	20.7992	100	41.2	4.69	0	4.69
09-04-2021 06:03:34	20.8158	100	41.3	4.69	0	4.69
09-04-2021 06:04:34	20.8325	100	42.3	4.69	0	4.69
09-04-2021 06:05:34	20.8492	100	40.9	4.66	-0.01	4.67
09-04-2021 06:06:34	20.8658	100	41.6	4.66	-0.01	4.67
09-04-2021 06:07:34	20.8825	100	41.4	4.66	-0.01	4.67
09-04-2021 06:08:34	20.8992	100	40.4	4.66	-0.01	4.67
09-04-2021 06:09:34	20.9158	100	41.2	4.66	-0.01	4.67
09-04-2021 06:10:34	20.9325	100	40	4.66	-0.01	4.67
09-04-2021 06:11:34	20.9492	100	41.8	4.66	-0.01	4.67
09-04-2021 06:12:34	20.9658	100	42.3	4.66	-0.01	4.67
09-04-2021 06:13:34	20.9825	100	42.3	4.66	-0.01	4.67
09-04-2021 06:14:34	20.9992	100	42.5	4.66	-0.01	4.67
09-04-2021 06:15:34	21.0158	100	44.2	4.66	-0.01	4.67
09-04-2021 06:16:34	21.0325	100	42	4.66	-0.01	4.67
09-04-2021 06:17:34	21.0492	100	42.7	3.42	-0.01	3.43
09-04-2021 06:18:34	21.0658	100	40.7	3.41	-0.01	3.42
09-04-2021 06:19:34	21.0825	100	40	3.41	-0.01	3.42
09-04-2021 06:20:34	21.0992	100	41.9	3.41	-0.01	3.42
09-04-2021 06:21:34	21.1158	100	39.9	3.41	-0.01	3.42
09-04-2021 06:22:34	21.1325	100	39.3	3.41	-0.01	3.42
09-04-2021 06:23:34	21.1492	100	39.9	3.41	-0.01	3.42
09-04-2021 06:24:34	21.1658	100	38.6	3.41	-0.01	3.42
09-04-2021 06:25:34	21.1825	100	39.4	3.41	-0.01	3.42
09-04-2021 06:26:34	21.1992	100	38.2	3.41	-0.01	3.42
09-04-2021 06:27:34	21.2158	100	38.3	3.41	-0.01	3.42
09-04-2021 06:28:34	21.2325	100	36.2	3.41	-0.01	3.42
09-04-2021 06:29:34	21.2492	100	36.6	3.41	0	3.41
09-04-2021 06:30:34	21.2658	100	38	3.4	0	3.4
09-04-2021 06:31:34	21.2825	100	35.9	3.4	0	3.4
09-04-2021 06:32:34	21.2992	100	35.1	3.4	0	3.4
09-04-2021 06:33:34	21.3158	100	35.8	3.4	0	3.4
09-04-2021 06:34:34	21.3325	100	35.5	3.4	0	3.4
09-04-2021 06:35:34	21.3492	100	35.2	3.4	0	3.4
09-04-2021 06:36:34	21.3658	100	36.1	3.4	0	3.4
09-04-2021 06:37:34	21.3825	100	35.6	3.4	0	3.4
09-04-2021 06:38:34	21.3992	100	34.3	3.4	0	3.4
09-04-2021 06:39:34	21.4158	100	34.5	3.4	0	3.4
09-04-2021 06:40:34	21.4325	100	34	3.4	0	3.4
09-04-2021 06:41:34	21.4492	100	33.9	3.4	0	3.4
09-04-2021 06:42:34	21.4658	100	32.5	3.6	-0.01	3.61
09-04-2021 06:43:34	21.4825	100	34.3	3.61	-0.01	3.62
09-04-2021 06:44:34	21.4992	100	32.7	3.61	-0.01	3.62
09-04-2021 06:45:34	21.5158	100	33.4	3.61	-0.01	3.62
09-04-2021 06:46:34	21.5325	100	32.8	3.61	-0.01	3.62
09-04-2021 06:47:34	21.5492	100	32.6	3.61	-0.01	3.62
09-04-2021 06:48:34	21.5658	100	31.1	3.61	-0.01	3.62
09-04-2021 06:49:34	21.5825	100	30.3	3.61	-0.01	3.62
09-04-2021 06:50:34	21.5992	100	30.9	3.61	-0.01	3.62
09-04-2021 06:51:34	21.6158	100	32.5	3.61	-0.01	3.62
09-04-2021 06:52:34	21.6325	100	31.8	3.61	-0.01	3.62
09-04-2021 06:53:34	21.6492	100	29.8	3.61	-0.01	3.62
09-04-2021 06:54:34	21.6658	100	32.1	3.61	-0.01	3.62
09-04-2021 06:55:34	21.6825	100	30.2	3.77	-0.01	3.78
09-04-2021 06:56:34	21.6992	100	30.7	3.77	-0.01	3.78
09-04-2021 06:57:34	21.7158	100	29.3	3.77	-0.01	3.78
09-04-2021 06:58:34	21.7325	100	30.3	3.77	-0.01	3.78
09-04-2021 06:59:34	21.7492	100	30.7	3.77	-0.01	3.78
09-04-2021 07:00:34	21.7658	100	30.1	3.77	-0.01	3.78
09-04-2021 07:01:34	21.7825	100	29	3.77	-0.01	3.78
09-04-2021 07:02:34	21.7992	100	29	3.77	-0.01	3.78
09-04-2021 07:03:34	21.8158	100	29.5	3.77	-0.01	3.78
09-04-2021 07:04:34	21.8325	100	27.2	3.77	-0.01	3.78
09-04-2021 07:05:34	21.8492	100	29.6	3.77	-0.01	3.78
09-04-2021 07:06:34	21.8658	100	27.9	3.77	-0.01	3.78
09-04-2021 07:07:34	21.8825	100	28.4	3.89	-0.01	3.9
09-04-2021 07:08:34	21.8992	100	26.2	3.9	-0.01	3.91
09-04-2021 07:09:34	21.9158	100	26.6	3.9	-0.01	3.91
09-04-2021 07:10:34	21.9325	100	29.1	3.9	-0.01	3.91
09-04-2021 07:11:34	21.9492	100	28.2	3.9	-0.01	3.91
09-04-2021 07:12:34	21.9658	100	26.4	3.9	-0.01	3.91
09-04-2021 07:13:34	21.9825	100	27.1	3.9	-0.01	3.91
09-04-2021 07:14:34	21.9992	100	26.1	3.9	-0.01	3.91
09-04-2021 07:15:34	22.0158	100	25.5	3.9	-0.01	3.91
09-04-2021 07:16:34	22.0325	100	27.4	3.9	-0.01	3.91
09-04-2021 07:17:34	22.0492	100	26.7	3.9	-0.01	3.91
09-04-2021 07:18:34	22.0658	100	26.7	3.9	-0.01	3.91
09-04-2021 07:19:34	22.0825	100	25.3	3.9	-0.01	3.91
09-04-2021 07:20:34	22.0992	100	26.2	3.99	-0.01	4
09-04-2021 07:21:34	22.1158	100	27.6	3.99	-0.01	4
09-04-2021 07:22:34	22.1325	100	26.6	3.99	-0.01	4
09-04-2021 07:23:34	22.1492	100	26.5	3.99	-0.01	4
09-04-2021 07:24:34	22.1658	100	27.9	3.99	-0.01	4
09-04-2021 07:25:34	22.1825	100	30	3.99	-0.01	4
09-04-2021 07:26:34	22.1992	100	29.8	3.99	-0.01	4
09-04-2021 07:27:34	22.2158	100	31.4	3.99	-0.01	4
09-04-2021 07:28:34	22.2325	100	34	3.99	-0.01	4
09-04-2021 07:29:34	22.2492	100	36.2	3.99	-0.01	4
09-04-2021 07:30:34	22.2658	100	39.1	3.99	-0.01	4
09-04-2021 07:31:34	22.2825	100	46.6	3.99	-0.01	4
09-04-2021 07:32:34	22.2992	100	61.8	3.98	-0.01	3.99
09-04-2021 07:33:34	22.3158	100	68.3	3.91	-0.01	3.92
09-04-2021 07:34:34	22.3325	100	70.8	3.91	-0.01	3.92
09-04-2021 07:35:34	22.3492	100	71.6	3.91	-0.01	3.92
09-04-2021 07:36:34	22.3658	100	72.8	3.91	-0.01	3.92
09-04-2021 07:37:34	22.3825	100	73.3	3.91	-0.01	3.92
09-04-2021 07:38:34	22.3992	100	74.6	3.91	-0.01	3.92
09-04-2021 07:39:34	22.4158	100	76.8	3.91	-0.01	3.92
09-04-2021 07:40:34	22.4325	100	79.1	3.91	-0.01	3.92
09-04-2021 07:41:34	22.4492	100	81.1	3.91	-0.01	3.92
09-04-2021 07:42:34	22.4658	100	82.8	3.91	-0.01	3.92
09-04-2021 07:43:34	22.4825	100	84.5	3.91	-0.01	3.92
09-04-2021 07:44:34	22.4992	100	85.9	3.91	-0.01	3.92
09-04-2021 07:45:34	22.5158	100	87.3	1.6	-0.01	1.61
09-04-2021 07:46:34	22.5325	100	88.6	1.6	-0.01	1.61
09-04-2021 07:47:34	22.5492	100	89.8	1.6	-0.01	1.61
09-04-2021 07:48:34	22.5658	100	91.3	1.6	-0.01	1.61
09-04-2021 07:49:34	22.5825	100	92.5	1.6	-0.01	1.61
09-04-2021 07:50:34	22.5992	100	93.7	1.6	-0.01	1.61
09-04-2021 07:51:34	22.6158	100	94.5	1.6	-0.01	1.61
09-04-2021 07:52:34	22.6325	100	95.7	1.6	-0.01	1.61
09-04-2021 07:53:34	22.6492	100	95.5	1.6	-0.01	1.61
09-04-2021 07:54:34	22.6658	100	94.9	1.6	-0.01	1.61
09-04-2021 07:55:34	22.6825	100	96.3	1.6	-0.01	1.61
09-04-2021 07:56:34	22.6992	100	96.4	1.6	-0.01	1.61
09-04-2021 07:57:34	22.7158	100	87.8	0.34	-0.01	0.35
09-04-2021 07:58:34	22.7325	100	74	0.31	-0.01	0.32
09-04-2021 07:59:34	22.7492	100	56.5	0.31	-0.01	0.32
09-04-2021 08:00:34	22.7658	100	39.7	0.31	-0.01	0.32
09-04-2021 08:01:34	22.7825	100	27.2	0.31	-0.01	0.32
09-04-2021 08:02:34	22.7992	100	18.4	0.31	-0.01	0.32
09-04-2021 08:03:34	22.8158	100	12	0.31	-0.01	0.32
09-04-2021 08:04:34	22.8325	100	11.8	0.31	-0.01	0.32
09-04-2021 08:05:34	22.8492	100	49.1	0.31	-0.01	0.32
09-04-2021 08:06:34	22.8658	100	72.3	0.31	-0.01	0.32
09-04-2021 08:07:34	22.8825	100	78.4	0.31	-0.01	0.32
09-04-2021 08:08:34	22.8992	100	82.4	0.31	-0.01	0.32
09-04-2021 08:09:34	22.9158	100	84.7	0.31	-0.01	0.32
09-04-2021 08:10:34	22.9325	100	85.7	0.15	-0.01	0.16
09-04-2021 08:11:34	22.9492	100	84.7	0.15	-0.01	0.16
09-04-2021 08:12:34	22.9658	100	84	0.15	-0.01	0.16
09-04-2021 08:13:34	22.9825	100	84	0.15	-0.01	0.16
09-04-2021 08:14:34	22.9992	100	84	0.15	-0.01	0.16
09-04-2021 08:15:34	23.0158	100	84	0.15	-0.01	0.16
09-04-2021 08:16:34	23.0325	100	84.2	0.15	-0.01	0.16
09-04-2021 08:17:34	23.0492	100	84.3	0.15	-0.01	0.16
09-04-2021 08:18:34	23.0658	100	84.4	0.15	-0.01	0.16
09-04-2021 08:19:34	23.0825	100	84.3	0.15	-0.01	0.16
09-04-2021 08:20:34	23.0992	100	84.1	0.15	-0.01	0.16
09-04-2021 08:21:34	23.1158	100	84.1	0.15	-0.01	0.16
09-04-2021 08:22:34	23.1325	100	84.2	0.19	-0.01	0.2
09-04-2021 08:23:34	23.1492	100	84.7	0.19	-0.01	0.2
09-04-2021 08:24:34	23.1658	100	85.4	0.19	-0.01	0.2
09-04-2021 08:25:34	23.1825	100	85.8	0.19	-0.01	0.2
09-04-2021 08:26:34	23.1992	100	86	0.19	-0.01	0.2
09-04-2021 08:27:34	23.2158	100	86.5	0.19	-0.01	0.2
09-04-2021 08:28:34	23.2325	100	86.9	0.19	-0.01	0.2
09-04-2021 08:29:34	23.2492	100	86.9	0.19	-0.01	0.2
09-04-2021 08:30:34	23.2658	100	86.9	0.19	-0.01	0.2
09-04-2021 08:31:34	23.2825	100	87	0.19	-0.01	0.2
09-04-2021 08:32:34	23.2992	100	87	0.19	-0.01	0.2
09-04-2021 08:33:34	23.3158	100	87.1	0.19	-0.01	0.2
09-04-2021 08:34:34	23.3325	100	87.1	0.19	-0.01	0.2
09-04-2021 08:35:34	23.3492	100	87.2	0.17	-0.01	0.18
09-04-2021 08:36:34	23.3658	100	87.3	0.17	-0.01	0.18
09-04-2021 08:37:34	23.3825	100	87.3	0.17	-0.01	0.18
09-04-2021 08:38:34	23.3992	100	87.4	0.17	-0.01	0.18
09-04-2021 08:39:34	23.4158	100	87.5	0.17	-0.01	0.18
09-04-2021 08:40:34	23.4325	100	87.5	0.17	-0.01	0.18
09-04-2021 08:41:34	23.4492	100	87.6	0.17	-0.01	0.18
09-04-2021 08:42:34	23.4658	100	87.6	0.17	-0.01	0.18
09-04-2021 08:43:34	23.4825	100	87.6	0.17	-0.01	0.18
09-04-2021 08:44:34	23.4992	100	87.6	0.17	-0.01	0.18
09-04-2021 08:45:34	23.5158	100	87.7	0.17	-0.01	0.18
09-04-2021 08:46:34	23.5325	100	87.7	0.17	-0.01	0.18
09-04-2021 08:47:34	23.5492	100	87.8	0.17	-0.01	0.18
09-04-2021 08:48:34	23.5658	100	87.9	0.17	-0.01	0.18
09-04-2021 08:49:34	23.5825	100	88	0.17	-0.01	0.18
09-04-2021 08:50:34	23.5992	100	88.4	0.17	-0.01	0.18
09-04-2021 08:51:34	23.6158	100	90.6	0.17	-0.01	0.18
09-04-2021 08:52:34	23.6325	100	94	0.17	-0.01	0.18
09-04-2021 08:53:34	23.6492	100	97.7	0.17	-0.01	0.18
09-04-2021 08:54:34	23.6658	100	100.8	0.17	-0.01	0.18
09-04-2021 08:55:34	23.6825	100	101.8	0.17	-0.01	0.18
09-04-2021 08:56:34	23.6992	100	101.2	0.17	-0.01	0.18
09-04-2021 08:57:34	23.7158	100	100.2	0.17	-0.01	0.18
09-04-2021 08:58:34	23.7325	100	99.2	0.17	-0.01	0.18
09-04-2021 08:59:34	23.7492	100	98.3	0.17	-0.01	0.18
09-04-2021 09:00:34	23.7658	100	97.7	0.23	-0.01	0.24
09-04-2021 09:01:34	23.7825	100	97.2	0.23	-0.01	0.24
09-04-2021 09:02:34	23.7992	100	97	0.23	-0.01	0.24
09-04-2021 09:03:34	23.8158	100	97.1	0.23	-0.01	0.24
09-04-2021 09:04:34	23.8325	100	97.3	0.23	-0.01	0.24
09-04-2021 09:05:34	23.8492	100	97.6	0.23	-0.01	0.24
09-04-2021 09:06:34	23.8658	100	97.9	0.23	-0.01	0.24
09-04-2021 09:07:34	23.8825	100	98.2	0.23	-0.01	0.24
09-04-2021 09:08:34	23.8992	100	98.4	0.23	-0.01	0.24
09-04-2021 09:09:34	23.9158	100	98.3	0.23	-0.01	0.24
09-04-2021 09:10:34	23.9325	100	98.2	0.23	-0.01	0.24
09-04-2021 09:11:34	23.9492	100	98	0.23	-0.01	0.24
09-04-2021 09:12:34	23.9658	100	97.8	0.28	-0.01	0.29
09-04-2021 09:13:34	23.9825	100	97.6	0.28	-0.01	0.29
09-04-2021 09:14:34	23.9992	100	97.5	0.28	-0.01	0.29
09-04-2021 09:15:34	24.0158	100	97.5	0.28	-0.01	0.29
09-04-2021 09:16:34	24.0325	100	97.4	0.28	-0.01	0.29
09-04-2021 09:17:34	24.0492	100	97.5	0.28	-0.01	0.29
09-04-2021 09:18:34	24.0658	100	97.5	0.28	-0.01	0.29
09-04-2021 09:19:34	24.0825	100	97.6	0.28	-0.01	0.29
09-04-2021 09:20:34	24.0992	100	97.6	0.28	-0.01	0.29
09-04-2021 09:21:34	24.1158	100	97.6	0.28	-0.01	0.29
09-04-2021 09:22:34	24.1325	100	97.6	0.28	-0.01	0.29
09-04-2021 09:23:34	24.1492	100	97.5	0.28	-0.01	0.29
09-04-2021 09:24:34	24.1658	100	97.4	0.28	-0.01	0.29
09-04-2021 09:25:34	24.1825	100	97.3	0.32	-0.01	0.33
09-04-2021 09:26:34	24.1992	100	97.3	0.32	-0.01	0.33
09-04-2021 09:27:34	24.2158	100	97.2	0.32	-0.01	0.33
09-04-2021 09:28:34	24.2325	100	97.2	0.32	-0.01	0.33
09-04-2021 09:29:34	24.2492	100	97.1	0.32	-0.01	0.33
09-04-2021 09:30:34	24.2658	100	97.1	0.32	-0.01	0.33
09-04-2021 09:31:34	24.2825	100	97.1	0.32	-0.01	0.33
09-04-2021 09:32:34	24.2992	100	97	0.32	-0.01	0.33
09-04-2021 09:33:34	24.3158	100	97	0.32	-0.01	0.33
09-04-2021 09:34:34	24.3325	100	97	0.32	-0.01	0.33
09-04-2021 09:35:34	24.3492	100	97	0.32	-0.01	0.33
09-04-2021 09:36:34	24.3658	100	96.9	0.32	-0.01	0.33
09-04-2021 09:37:34	24.3825	100	96.9	0.36	-0.01	0.37
09-04-2021 09:38:34	24.3992	100	96.8	0.36	-0.01	0.37
09-04-2021 09:39:34	24.4158	100	96.7	0.36	-0.01	0.37
09-04-2021 09:40:34	24.4325	100	96.6	0.36	-0.01	0.37
09-04-2021 09:41:34	24.4492	100	96.6	0.36	-0.01	0.37
09-04-2021 09:42:34	24.4658	100	96.6	0.36	-0.01	0.37
09-04-2021 09:43:34	24.4825	100	96.6	0.36	-0.01	0.37
09-04-2021 09:44:34	24.4992	100	96.5	0.36	-0.01	0.37
09-04-2021 09:45:34	24.5158	100	96.5	0.36	-0.01	0.37
09-04-2021 09:46:34	24.5325	100	96.5	0.36	-0.01	0.37
09-04-2021 09:47:34	24.5492	100	96.4	0.36	-0.01	0.37
09-04-2021 09:48:34	24.5658	100	96.4	0.36	-0.01	0.37
09-04-2021 09:49:34	24.5825	100	96.4	0.36	-0.01	0.37
09-04-2021 09:50:34	24.5992	100	96.3	0.39	-0.01	0.4
09-04-2021 09:51:34	24.6158	100	96.2	0.39	-0.01	0.4
09-04-2021 09:52:34	24.6325	100	96.2	0.39	-0.01	0.4
09-04-2021 09:53:34	24.6492	100	96.1	0.39	-0.01	0.4
09-04-2021 09:54:34	24.6658	100	96.1	0.39	-0.01	0.4
09-04-2021 09:55:34	24.6825	100	96	0.39	-0.01	0.4
09-04-2021 09:56:34	24.6992	100	96	0.39	-0.01	0.4
09-04-2021 09:57:34	24.7158	100	96	0.39	-0.01	0.4
09-04-2021 09:58:34	24.7325	100	95.9	0.39	-0.01	0.4
09-04-2021 09:59:34	24.7492	100	95.9	0.39	-0.01	0.4
09-04-2021 10:00:34	24.7658	100	95.8	0.39	-0.01	0.4
09-04-2021 10:01:34	24.7825	100	95.7	0.39	-0.01	0.4
09-04-2021 10:02:34	24.7992	100	95.7	0.43	-0.01	0.44
09-04-2021 10:03:34	24.8158	100	95.7	0.43	-0.01	0.44
09-04-2021 10:04:34	24.8325	100	95.6	0.43	-0.01	0.44
09-04-2021 10:05:34	24.8492	100	95.5	0.43	-0.01	0.44
09-04-2021 10:06:34	24.8658	100	95.5	0.43	-0.01	0.44
09-04-2021 10:07:34	24.8825	100	95.5	0.43	-0.01	0.44
09-04-2021 10:08:34	24.8992	100	95.4	0.43	-0.01	0.44
09-04-2021 10:09:34	24.9158	100	95.4	0.43	-0.01	0.44
09-04-2021 10:10:34	24.9325	100	95.3	0.43	-0.01	0.44
09-04-2021 10:11:34	24.9492	100	95.3	0.43	-0.01	0.44
09-04-2021 10:12:34	24.9658	100	95.3	0.43	-0.01	0.44
09-04-2021 10:13:34	24.9825	100	95.3	0.43	-0.01	0.44
09-04-2021 10:14:34	24.9992	100	95.1	0.43	-0.01	0.44
09-04-2021 10:15:34	25.0158	100	95.1	0.48	-0.01	0.49
09-04-2021 10:16:34	25.0325	100	95	0.48	-0.01	0.49
09-04-2021 10:17:34	25.0492	100	95	0.48	-0.01	0.49
09-04-2021 10:18:34	25.0658	100	95	0.48	-0.01	0.49
09-04-2021 10:19:34	25.0825	100	94.9	0.48	-0.01	0.49
09-04-2021 10:20:34	25.0992	100	95	0.48	-0.01	0.49
09-04-2021 10:21:34	25.1158	100	94.8	0.48	-0.01	0.49
09-04-2021 10:22:34	25.1325	100	94.8	0.48	-0.01	0.49
09-04-2021 10:23:34	25.1492	100	94.8	0.48	-0.01	0.49
09-04-2021 10:24:34	25.1658	100	94.7	0.48	-0.01	0.49
09-04-2021 10:25:34	25.1825	100	94.7	0.48	-0.01	0.49
09-04-2021 10:26:34	25.1992	100	94.5	0.48	-0.01	0.49
09-04-2021 10:27:34	25.2158	100	94.6	0.52	-0.01	0.53
09-04-2021 10:28:34	25.2325	100	94.5	0.52	-0.01	0.53
09-04-2021 10:29:34	25.2492	100	94.5	0.52	-0.01	0.53
09-04-2021 10:30:34	25.2658	100	94.4	0.52	-0.01	0.53
09-04-2021 10:31:34	25.2825	100	94.3	0.52	-0.01	0.53
09-04-2021 10:32:34	25.2992	100	94.3	0.52	-0.01	0.53
09-04-2021 10:33:34	25.3158	100	94.2	0.52	-0.01	0.53
09-04-2021 10:34:34	25.3325	100	94.1	0.52	-0.01	0.53
09-04-2021 10:35:34	25.3492	100	94.1	0.52	-0.01	0.53
09-04-2021 10:36:34	25.3658	100	94	0.52	-0.01	0.53
09-04-2021 10:37:34	25.3825	100	94.1	0.52	-0.01	0.53
09-04-2021 10:38:34	25.3992	100	93.9	0.52	-0.01	0.53
09-04-2021 10:39:34	25.4158	100	93.9	0.52	-0.01	0.53
09-04-2021 10:40:34	25.4325	100	93.8	0.58	-0.01	0.59
09-04-2021 10:41:34	25.4492	100	93.8	0.58	-0.01	0.59
09-04-2021 10:42:34	25.4658	100	93.8	0.58	-0.01	0.59
09-04-2021 10:43:34	25.4825	100	93.7	0.58	-0.01	0.59
09-04-2021 10:44:34	25.4992	100	93.6	0.58	-0.01	0.59
09-04-2021 10:45:34	25.5158	100	93.6	0.58	-0.01	0.59
09-04-2021 10:46:34	25.5325	100	93.6	0.58	-0.01	0.59
09-04-2021 10:47:34	25.5492	100	93.5	0.58	-0.01	0.59
09-04-2021 10:48:34	25.5658	100	93.4	0.58	-0.01	0.59
09-04-2021 10:49:34	25.5825	100	93.4	0.58	-0.01	0.59
09-04-2021 10:50:34	25.5992	100	93.2	0.58	-0.01	0.59
09-04-2021 10:51:34	25.6158	100	93.3	0.58	-0.01	0.59
09-04-2021 10:52:34	25.6325	100	93.2	0.62	-0.01	0.63
09-04-2021 10:53:34	25.6492	100	93.1	0.63	-0.01	0.64
09-04-2021 10:54:34	25.6658	100	93.1	0.63	-0.01	0.64
09-04-2021 10:55:34	25.6825	100	93	0.63	-0.01	0.64
09-04-2021 10:56:34	25.6992	100	93.1	0.63	-0.01	0.64
09-04-2021 10:57:34	25.7158	100	92.9	0.63	-0.01	0.64
09-04-2021 10:58:34	25.7325	100	92.8	0.63	-0.01	0.64
09-04-2021 10:59:34	25.7492	100	92.8	0.63	-0.01	0.64
09-04-2021 11:00:34	25.7658	100	92.7	0.63	-0.01	0.64
09-04-2021 11:01:34	25.7825	100	92.6	0.63	-0.01	0.64
09-04-2021 11:02:34	25.7992	100	92.6	0.63	-0.01	0.64
09-04-2021 11:03:34	25.8158	100	92.5	0.63	-0.01	0.64
09-04-2021 11:04:34	25.8325	100	92.3	0.63	-0.01	0.64
09-04-2021 11:05:34	25.8492	100	92.4	0.68	-0.01	0.69
09-04-2021 11:06:34	25.8658	100	92.3	0.68	-0.01	0.69
09-04-2021 11:07:34	25.8825	100	92.2	0.68	-0.01	0.69
09-04-2021 11:08:34	25.8992	100	92.2	0.68	-0.01	0.69
09-04-2021 11:09:34	25.9158	100	92.1	0.68	-0.01	0.69
09-04-2021 11:10:34	25.9325	100	92.1	0.68	-0.01	0.69
09-04-2021 11:11:34	25.9492	100	92.1	0.68	-0.01	0.69
09-04-2021 11:12:34	25.9658	100	92	0.68	-0.01	0.69
09-04-2021 11:13:34	25.9825	100	92	0.68	-0.01	0.69
09-04-2021 11:14:34	25.9992	100	91.8	0.68	-0.01	0.69
09-04-2021 11:15:34	26.0158	100	91.8	0.68	-0.01	0.69
09-04-2021 11:16:34	26.0325	100	91.7	0.68	-0.01	0.69
09-04-2021 11:17:34	26.0492	100	91.7	0.74	-0.01	0.75
09-04-2021 11:18:34	26.0658	100	91.6	0.74	-0.01	0.75
09-04-2021 11:19:34	26.0825	100	91.5	0.74	-0.01	0.75
09-04-2021 11:20:34	26.0992	100	91.5	0.74	-0.01	0.75
09-04-2021 11:21:34	26.1158	100	91.4	0.74	-0.01	0.75
09-04-2021 11:22:34	26.1325	100	91.4	0.74	-0.01	0.75
09-04-2021 11:23:34	26.1492	100	91.2	0.74	-0.01	0.75
09-04-2021 11:24:34	26.1658	100	91.2	0.74	-0.01	0.75
09-04-2021 11:25:34	26.1825	100	91.2	0.74	-0.01	0.75
09-04-2021 11:26:34	26.1992	100	91	0.74	-0.01	0.75
09-04-2021 11:27:34	26.2158	100	91	0.74	-0.01	0.75
09-04-2021 11:28:34	26.2325	100	90.9	0.74	-0.01	0.75
09-04-2021 11:29:34	26.2492	100	90.8	0.74	-0.01	0.75
09-04-2021 11:30:34	26.2658	100	90.8	0.82	-0.01	0.83
09-04-2021 11:31:34	26.2825	100	90.7	0.82	-0.01	0.83
09-04-2021 11:32:34	26.2992	100	90.8	0.82	-0.01	0.83
09-04-2021 11:33:34	26.3158	100	90.6	0.82	-0.01	0.83
09-04-2021 11:34:34	26.3325	100	90.5	0.82	-0.01	0.83
09-04-2021 11:35:34	26.3492	100	90.5	0.82	-0.01	0.83
09-04-2021 11:36:34	26.3658	100	90.4	0.82	-0.01	0.83
09-04-2021 11:37:34	26.3825	100	90.3	0.82	-0.01	0.83
09-04-2021 11:38:34	26.3992	100	90.3	0.82	-0.01	0.83
09-04-2021 11:39:34	26.4158	100	90.1	0.82	-0.01	0.83
09-04-2021 11:40:34	26.4325	100	90.1	0.82	-0.01	0.83
09-04-2021 11:41:34	26.4492	100	90	0.82	-0.01	0.83
09-04-2021 11:42:34	26.4658	100	89.9	0.91	-0.01	0.92
09-04-2021 11:43:34	26.4825	100	89.9	0.91	-0.01	0.92
09-04-2021 11:44:34	26.4992	100	89.8	0.91	-0.01	0.92
09-04-2021 11:45:34	26.5158	100	89.8	0.91	-0.01	0.92
09-04-2021 11:46:34	26.5325	100	89.6	0.91	-0.01	0.92
09-04-2021 11:47:34	26.5492	100	89.7	0.91	-0.01	0.92
09-04-2021 11:48:34	26.5658	100	89.6	0.91	-0.01	0.92
09-04-2021 11:49:34	26.5825	100	89.5	0.91	-0.01	0.92
09-04-2021 11:50:34	26.5992	100	89.4	0.91	-0.01	0.92
09-04-2021 11:51:34	26.6158	100	89.4	0.91	-0.01	0.92
09-04-2021 11:52:34	26.6325	100	89.2	0.91	-0.01	0.92
09-04-2021 11:53:34	26.6492	100	89.1	0.91	-0.01	0.92
09-04-2021 11:54:34	26.6658	100	89	0.91	-0.01	0.92
09-04-2021 11:55:34	26.6825	100	89	1	-0.01	1.01
09-04-2021 11:56:34	26.6992	100	89	1	-0.01	1.01
09-04-2021 11:57:34	26.7158	100	88.8	1	-0.01	1.01
09-04-2021 11:58:34	26.7325	100	88.8	1	-0.01	1.01
09-04-2021 11:59:34	26.7492	100	88.7	1	-0.01	1.01
09-04-2021 12:00:34	26.7658	100	88.5	1	-0.01	1.01
09-04-2021 12:01:34	26.7825	100	88.6	1	-0.01	1.01
09-04-2021 12:02:34	26.7992	100	88.5	1	-0.01	1.01
09-04-2021 12:03:34	26.8158	100	88.3	1	-0.01	1.01
09-04-2021 12:04:34	26.8325	100	88.3	1	-0.01	1.01
09-04-2021 12:05:34	26.8492	100	88.2	1	-0.01	1.01
09-04-2021 12:06:34	26.8658	100	88	1	-0.01	1.01
09-04-2021 12:07:34	26.8825	100	87.9	1.1	-0.01	1.11
09-04-2021 12:08:34	26.8992	100	88	1.1	-0.01	1.11
09-04-2021 12:09:34	26.9158	100	87.9	1.1	-0.01	1.11
09-04-2021 12:10:34	26.9325	100	87.8	1.1	-0.01	1.11
09-04-2021 12:11:34	26.9492	100	87.8	1.1	-0.01	1.11
09-04-2021 12:12:34	26.9658	100	87.7	1.1	-0.01	1.11
09-04-2021 12:13:34	26.9825	100	87.5	1.1	-0.01	1.11
09-04-2021 12:14:34	26.9992	100	87.5	1.1	-0.01	1.11
09-04-2021 12:15:34	27.0158	100	87.3	1.1	-0.01	1.11
09-04-2021 12:16:34	27.0325	100	87.3	1.1	-0.01	1.11
09-04-2021 12:17:34	27.0492	100	87.2	1.1	-0.01	1.11
09-04-2021 12:18:34	27.0658	100	87.1	1.1	-0.01	1.11
09-04-2021 12:19:34	27.0825	100	87	1.1	-0.01	1.11
09-04-2021 12:20:34	27.0992	100	87	1.2	-0.01	1.21
09-04-2021 12:21:34	27.1158	100	86.8	1.2	-0.01	1.21
09-04-2021 12:22:34	27.1325	100	86.7	1.2	-0.01	1.21
09-04-2021 12:23:34	27.1492	100	86.6	1.2	-0.01	1.21
09-04-2021 12:24:34	27.1658	100	86.6	1.2	-0.01	1.21
09-04-2021 12:25:34	27.1825	100	86.6	1.2	-0.01	1.21
09-04-2021 12:26:34	27.1992	100	86.4	1.2	-0.01	1.21
09-04-2021 12:27:34	27.2158	100	86.3	1.2	-0.01	1.21
09-04-2021 12:28:34	27.2325	100	86.2	1.2	-0.01	1.21
09-04-2021 12:29:34	27.2492	100	86	1.2	-0.01	1.21
09-04-2021 12:30:34	27.2658	100	86.1	1.2	-0.01	1.21
09-04-2021 12:31:34	27.2825	100	86	1.2	-0.01	1.21
09-04-2021 12:32:34	27.2992	100	85.9	1.3	-0.01	1.31
09-04-2021 12:33:34	27.3158	100	85.8	1.3	-0.01	1.31
09-04-2021 12:34:34	27.3325	100	85.8	1.3	-0.01	1.31
09-04-2021 12:35:34	27.3492	100	85.6	1.3	-0.01	1.31
09-04-2021 12:36:34	27.3658	100	85.4	1.3	-0.01	1.31
09-04-2021 12:37:34	27.3825	100	85.4	1.3	-0.01	1.31
09-04-2021 12:38:34	27.3992	100	85.4	1.3	-0.01	1.31
09-04-2021 12:39:34	27.4158	100	85.1	1.3	-0.01	1.31
09-04-2021 12:40:34	27.4325	100	85.1	1.3	-0.01	1.31
09-04-2021 12:41:34	27.4492	100	85	1.3	-0.01	1.31
09-04-2021 12:42:34	27.4658	100	84.9	1.3	-0.01	1.31
09-04-2021 12:43:34	27.4825	100	84.7	1.3	-0.01	1.31
09-04-2021 12:44:34	27.4992	100	84.6	1.3	-0.01	1.31
09-04-2021 12:45:34	27.5158	100	84.6	1.41	-0.01	1.42
09-04-2021 12:46:34	27.5325	100	84.4	1.41	-0.01	1.42
09-04-2021 12:47:34	27.5492	100	84.3	1.41	-0.01	1.42
09-04-2021 12:48:34	27.5658	100	84.1	1.41	-0.01	1.42
09-04-2021 12:49:34	27.5825	100	84.2	1.41	-0.01	1.42
09-04-2021 12:50:34	27.5992	100	84	1.41	-0.01	1.42
09-04-2021 12:51:34	27.6158	100	83.8	1.41	-0.01	1.42
09-04-2021 12:52:34	27.6325	100	83.8	1.41	-0.01	1.42
09-04-2021 12:53:34	27.6492	100	83.6	1.41	-0.01	1.42
09-04-2021 12:54:34	27.6658	100	83.5	1.41	-0.01	1.42
09-04-2021 12:55:34	27.6825	100	83.5	1.41	-0.01	1.42
09-04-2021 12:56:34	27.6992	100	83.3	1.41	-0.01	1.42
09-04-2021 12:57:34	27.7158	100	83.2	1.52	-0.01	1.53
09-04-2021 12:58:34	27.7325	100	83.1	1.52	-0.01	1.53
09-04-2021 12:59:34	27.7492	100	83.1	1.52	-0.01	1.53
09-04-2021 13:00:34	27.7658	100	82.9	1.52	-0.01	1.53
09-04-2021 13:01:34	27.7825	100	82.9	1.52	-0.01	1.53
09-04-2021 13:02:34	27.7992	100	82.7	1.52	-0.01	1.53
09-04-2021 13:03:34	27.8158	100	82.5	1.52	-0.01	1.53
09-04-2021 13:04:34	27.8325	100	82.4	1.52	-0.01	1.53
09-04-2021 13:05:34	27.8492	100	82.3	1.52	-0.01	1.53
09-04-2021 13:06:34	27.8658	100	82.2	1.52	-0.01	1.53
09-04-2021 13:07:34	27.8825	100	82.1	1.52	-0.01	1.53
09-04-2021 13:08:34	27.8992	100	82.1	1.52	-0.01	1.53
09-04-2021 13:09:34	27.9158	100	81.8	1.52	-0.01	1.53
09-04-2021 13:10:34	27.9325	100	81.7	1.64	-0.01	1.65
09-04-2021 13:11:34	27.9492	100	81.6	1.64	-0.01	1.65
09-04-2021 13:12:34	27.9658	100	81.6	1.64	-0.01	1.65
09-04-2021 13:13:34	27.9825	100	81.2	1.64	-0.01	1.65
09-04-2021 13:14:34	27.9992	100	81.2	1.64	-0.01	1.65
09-04-2021 13:15:34	28.0158	100	81	1.64	-0.01	1.65
09-04-2021 13:16:34	28.0325	100	81	1.64	-0.01	1.65
09-04-2021 13:17:34	28.0492	100	80.8	1.64	-0.01	1.65
09-04-2021 13:18:34	28.0658	100	80.8	1.64	-0.01	1.65
09-04-2021 13:19:34	28.0825	100	80.6	1.64	-0.01	1.65
09-04-2021 13:20:34	28.0992	100	80.5	1.64	-0.01	1.65
09-04-2021 13:21:34	28.1158	100	80.3	1.64	-0.01	1.65
09-04-2021 13:22:34	28.1325	100	80.2	1.76	-0.01	1.77
09-04-2021 13:23:34	28.1492	100	80.1	1.76	-0.01	1.77
09-04-2021 13:24:34	28.1658	100	80	1.76	-0.01	1.77
09-04-2021 13:25:34	28.1825	100	80	1.76	-0.01	1.77
09-04-2021 13:26:34	28.1992	100	79.9	1.76	-0.01	1.77
09-04-2021 13:27:34	28.2158	100	79.6	1.76	-0.01	1.77
09-04-2021 13:28:34	28.2325	100	79.6	1.76	-0.01	1.77
09-04-2021 13:29:34	28.2492	100	79.5	1.76	-0.01	1.77
09-04-2021 13:30:34	28.2658	100	79.3	1.76	-0.01	1.77
09-04-2021 13:31:34	28.2825	100	79.4	1.76	-0.01	1.77
09-04-2021 13:32:34	28.2992	100	79	1.76	-0.01	1.77
09-04-2021 13:33:34	28.3158	100	79	1.76	-0.01	1.77
09-04-2021 13:34:34	28.3325	100	78.8	1.76	-0.01	1.77
09-04-2021 13:35:34	28.3492	100	78.6	1.88	-0.01	1.89
09-04-2021 13:36:34	28.3658	100	78.5	1.88	-0.01	1.89
09-04-2021 13:37:34	28.3825	100	78.5	1.88	-0.01	1.89
09-04-2021 13:38:34	28.3992	100	78.4	1.88	-0.01	1.89
09-04-2021 13:39:34	28.4158	100	78.4	1.88	-0.01	1.89
09-04-2021 13:40:34	28.4325	100	78.1	1.88	-0.01	1.89
09-04-2021 13:41:34	28.4492	100	77.9	1.88	-0.01	1.89
09-04-2021 13:42:34	28.4658	100	77.8	1.88	-0.01	1.89
09-04-2021 13:43:34	28.4825	100	77.5	1.88	-0.01	1.89
09-04-2021 13:44:34	28.4992	100	77.7	1.88	-0.01	1.89
09-04-2021 13:45:34	28.5158	100	77.3	1.88	-0.01	1.89
09-04-2021 13:46:34	28.5325	100	77.3	1.88	-0.01	1.89
09-04-2021 13:47:34	28.5492	100	77.1	2.01	-0.01	2.02
09-04-2021 13:48:34	28.5658	100	76.9	2.01	-0.01	2.02
09-04-2021 13:49:34	28.5825	100	76.8	2.01	-0.01	2.02
09-04-2021 13:50:34	28.5992	100	76.7	2.01	-0.01	2.02
09-04-2021 13:51:34	28.6158	100	76.4	2.01	-0.01	2.02
09-04-2021 13:52:34	28.6325	100	76.5	2.01	-0.01	2.02
09-04-2021 13:53:34	28.6492	100	76.2	2.01	-0.01	2.02
09-04-2021 13:54:34	28.6658	100	76.1	2.01	-0.01	2.02
09-04-2021 13:55:34	28.6825	100	76	2.01	-0.01	2.02
09-04-2021 13:56:34	28.6992	100	75.6	2.01	-0.01	2.02
09-04-2021 13:57:34	28.7158	100	75.6	2.01	-0.01	2.02
09-04-2021 13:58:34	28.7325	100	75.5	2.01	-0.01	2.02
09-04-2021 13:59:34	28.7492	100	75.3	2.01	-0.01	2.02
09-04-2021 14:00:34	28.7658	100	75.1	2.15	-0.01	2.16
09-04-2021 14:01:34	28.7825	100	75	2.15	-0.01	2.16
09-04-2021 14:02:34	28.7992	100	75.1	2.15	-0.01	2.16
09-04-2021 14:03:34	28.8158	100	74.8	2.15	-0.01	2.16
09-04-2021 14:04:34	28.8325	100	74.7	2.15	-0.01	2.16
09-04-2021 14:05:34	28.8492	100	74.5	2.15	-0.01	2.16
09-04-2021 14:06:34	28.8658	100	74.4	2.15	-0.01	2.16
09-04-2021 14:07:34	28.8825	100	74.3	2.15	-0.01	2.16
09-04-2021 14:08:34	28.8992	100	74	2.15	-0.01	2.16
09-04-2021 14:09:34	28.9158	100	73.9	2.15	-0.01	2.16
09-04-2021 14:10:34	28.9325	100	73.8	2.15	-0.01	2.16
09-04-2021 14:11:34	28.9492	100	73.8	2.15	-0.01	2.16
09-04-2021 14:12:34	28.9658	100	73.4	2.15	-0.01	2.16
09-04-2021 14:13:34	28.9825	100	73.2	2.3	-0.01	2.31
09-04-2021 14:14:34	28.9992	100	73.2	2.3	-0.01	2.31
09-04-2021 14:15:34	29.0158	100	73	2.3	-0.01	2.31
09-04-2021 14:16:34	29.0325	100	73	2.3	-0.01	2.31
09-04-2021 14:17:34	29.0492	100	72.7	2.3	-0.01	2.31
09-04-2021 14:18:34	29.0658	100	72.5	2.3	-0.01	2.31
09-04-2021 14:19:34	29.0825	100	72.6	2.3	-0.01	2.31
09-04-2021 14:20:34	29.0992	100	72.3	2.3	-0.01	2.31
09-04-2021 14:21:34	29.1158	100	72.1	2.3	-0.01	2.31
09-04-2021 14:22:34	29.1325	100	71.9	2.3	-0.01	2.31
09-04-2021 14:23:34	29.1492	100	71.9	2.3	-0.01	2.31
09-04-2021 14:24:34	29.1658	100	71.4	2.3	-0.01	2.31
09-04-2021 14:25:34	29.1825	100	71.6	2.46	-0.01	2.47
09-04-2021 14:26:34	29.1992	100	71.4	2.46	-0.01	2.47
09-04-2021 14:27:34	29.2158	100	71.2	2.46	-0.01	2.47
09-04-2021 14:28:34	29.2325	100	71.2	2.46	-0.01	2.47
09-04-2021 14:29:34	29.2492	100	71.1	2.46	-0.01	2.47
09-04-2021 14:30:34	29.2658	100	70.6	2.46	-0.01	2.47
09-04-2021 14:31:34	29.2825	100	70.7	2.46	-0.01	2.47
09-04-2021 14:32:34	29.2992	100	70.4	2.46	-0.01	2.47
09-04-2021 14:33:34	29.3158	100	70.4	2.46	-0.01	2.47
09-04-2021 14:34:34	29.3325	100	70.1	2.46	-0.01	2.47
09-04-2021 14:35:34	29.3492	100	70.1	2.46	-0.01	2.47
09-04-2021 14:36:34	29.3658	100	69.9	2.46	-0.01	2.47
09-04-2021 14:37:34	29.3825	100	69.7	2.46	-0.01	2.47
09-04-2021 14:38:34	29.3992	100	69.7	2.62	-0.01	2.63
09-04-2021 14:39:34	29.4158	100	69.4	2.62	-0.01	2.63
09-04-2021 14:40:34	29.4325	100	69.2	2.62	-0.01	2.63
09-04-2021 14:41:34	29.4492	100	69	2.62	-0.01	2.63
09-04-2021 14:42:34	29.4658	100	68.8	2.62	-0.01	2.63
09-04-2021 14:43:34	29.4825	100	68.9	2.62	-0.01	2.63
09-04-2021 14:44:34	29.4992	100	68.7	2.62	-0.01	2.63
09-04-2021 14:45:34	29.5158	100	68.7	2.62	-0.01	2.63
09-04-2021 14:46:34	29.5325	100	68.2	2.62	-0.01	2.63
09-04-2021 14:47:34	29.5492	100	68.3	2.62	-0.01	2.63
09-04-2021 14:48:34	29.5658	100	67.9	2.62	-0.01	2.63
09-04-2021 14:49:34	29.5825	100	67.8	2.62	-0.01	2.63
09-04-2021 14:50:34	29.5992	100	67.4	2.79	-0.01	2.8
09-04-2021 14:51:34	29.6158	100	67.3	2.79	-0.01	2.8
09-04-2021 14:52:34	29.6325	100	67.1	2.79	-0.01	2.8
09-04-2021 14:53:34	29.6492	100	67.2	2.79	-0.01	2.8
09-04-2021 14:54:34	29.6658	100	66.9	2.79	-0.01	2.8
09-04-2021 14:55:34	29.6825	100	66.6	2.79	-0.01	2.8
09-04-2021 14:56:34	29.6992	100	66.8	2.79	-0.01	2.8
09-04-2021 14:57:34	29.7158	100	66.3	2.79	-0.01	2.8
09-04-2021 14:58:34	29.7325	100	66.2	2.79	-0.01	2.8
09-04-2021 14:59:34	29.7492	100	66	2.79	-0.01	2.8
09-04-2021 15:00:34	29.7658	100	66.1	2.79	-0.01	2.8
09-04-2021 15:01:34	29.7825	100	65.9	2.79	-0.01	2.8
09-04-2021 15:02:34	29.7992	100	65.5	2.79	-0.01	2.8
09-04-2021 15:03:34	29.8158	100	65.4	2.95	-0.01	2.96
09-04-2021 15:04:34	29.8325	100	65.1	2.95	-0.01	2.96
09-04-2021 15:05:34	29.8492	100	65	2.95	-0.01	2.96
09-04-2021 15:06:34	29.8658	100	64.8	2.95	-0.01	2.96
09-04-2021 15:07:34	29.8825	100	64.8	2.95	-0.01	2.96
09-04-2021 15:08:34	29.8992	100	64.6	2.95	-0.01	2.96
09-04-2021 15:09:34	29.9158	100	64.3	2.95	-0.01	2.96
09-04-2021 15:10:34	29.9325	100	64.1	2.95	-0.01	2.96
09-04-2021 15:11:34	29.9492	100	63.8	2.95	-0.01	2.96
09-04-2021 15:12:34	29.9658	100	63.9	2.95	-0.01	2.96
09-04-2021 15:13:34	29.9825	100	63.6	2.95	-0.01	2.96
09-04-2021 15:14:34	29.9992	100	63.6	2.95	-0.01	2.96
09-04-2021 15:15:34	30.0158	100	63.4	3.12	-0.01	3.13
09-04-2021 15:16:34	30.0325	100	63.3	3.12	-0.01	3.13
09-04-2021 15:17:34	30.0492	100	63	3.12	-0.01	3.13
09-04-2021 15:18:34	30.0658	100	62.8	3.12	-0.01	3.13
09-04-2021 15:19:34	30.0825	100	62.9	3.12	-0.01	3.13
09-04-2021 15:20:34	30.0992	100	62.9	3.12	-0.01	3.13
09-04-2021 15:21:34	30.1158	100	62.3	3.12	-0.01	3.13
09-04-2021 15:22:34	30.1325	100	62.4	3.12	-0.01	3.13
09-04-2021 15:23:34	30.1492	100	62.4	3.12	-0.01	3.13
09-04-2021 15:24:34	30.1658	100	62	3.12	-0.01	3.13
09-04-2021 15:25:34	30.1825	100	61.5	3.12	-0.01	3.13
09-04-2021 15:26:34	30.1992	100	61.4	3.12	-0.01	3.13
09-04-2021 15:27:34	30.2158	100	61.3	3.12	-0.01	3.13
09-04-2021 15:28:34	30.2325	100	61.3	3.31	-0.01	3.32
09-04-2021 15:29:34	30.2492	100	61.1	3.31	-0.01	3.32
09-04-2021 15:30:34	30.2658	100	60.8	3.31	-0.01	3.32
09-04-2021 15:31:34	30.2825	100	60.7	3.31	-0.01	3.32
09-04-2021 15:32:34	30.2992	100	60.2	3.31	-0.01	3.32
09-04-2021 15:33:34	30.3158	100	60	3.31	-0.01	3.32
09-04-2021 15:34:34	30.3325	100	59.8	3.31	-0.01	3.32
09-04-2021 15:35:34	30.3492	100	59.7	3.31	-0.01	3.32
09-04-2021 15:36:34	30.3658	100	59.7	3.31	-0.01	3.32
09-04-2021 15:37:34	30.3825	100	59.3	3.31	-0.01	3.32
09-04-2021 15:38:34	30.3992	100	59.3	3.31	-0.01	3.32
09-04-2021 15:39:34	30.4158	100	59.2	3.31	-0.01	3.32
09-04-2021 15:40:34	30.4325	100	58.9	3.52	-0.01	3.53
09-04-2021 15:41:34	30.4492	100	58.6	3.52	-0.01	3.53
09-04-2021 15:42:34	30.4658	100	58.4	3.52	-0.01	3.53
09-04-2021 15:43:34	30.4825	100	58.1	3.52	-0.01	3.53
09-04-2021 15:44:34	30.4992	100	58.1	3.52	-0.01	3.53
09-04-2021 15:45:34	30.5158	100	57.8	3.52	-0.01	3.53
09-04-2021 15:46:34	30.5325	100	57.7	3.52	-0.01	3.53
09-04-2021 15:47:34	30.5492	100	57.3	3.52	-0.01	3.53
09-04-2021 15:48:34	30.5658	100	57	3.52	-0.01	3.53
09-04-2021 15:49:34	30.5825	100	57	3.52	-0.01	3.53
09-04-2021 15:50:34	30.5992	100	57.1	3.52	-0.01	3.53
09-04-2021 15:51:34	30.6158	100	56.5	3.52	-0.01	3.53
09-04-2021 15:52:34	30.6325	100	56.5	3.52	-0.01	3.53
09-04-2021 15:53:34	30.6492	100	56.2	3.73	-0.01	3.74
09-04-2021 15:54:34	30.6658	100	55.4	3.73	-0.01	3.74
09-04-2021 15:55:34	30.6825	100	55.7	3.73	-0.01	3.74
09-04-2021 15:56:34	30.6992	100	55.5	3.73	-0.01	3.74
09-04-2021 15:57:34	30.7158	100	55.1	3.73	-0.01	3.74
09-04-2021 15:58:34	30.7325	100	55.1	3.73	-0.01	3.74
09-04-2021 15:59:34	30.7492	100	54.7	3.73	-0.01	3.74
09-04-2021 16:00:34	30.7658	100	54.5	3.73	-0.01	3.74
09-04-2021 16:01:34	30.7825	100	54.2	3.73	-0.01	3.74
09-04-2021 16:02:34	30.7992	100	54.1	3.73	-0.01	3.74
09-04-2021 16:03:34	30.8158	100	54	3.73	-0.01	3.74
09-04-2021 16:04:34	30.8325	100	53.6	3.73	-0.01	3.74
09-04-2021 16:05:34	30.8492	100	53.7	3.94	-0.01	3.95
09-04-2021 16:06:34	30.8658	100	53.1	3.94	-0.01	3.95
09-04-2021 16:07:34	30.8825	100	53.2	3.94	-0.01	3.95
09-04-2021 16:08:34	30.8992	100	53	3.94	-0.01	3.95
09-04-2021 16:09:34	30.9158	100	52.8	3.94	-0.01	3.95
09-04-2021 16:10:34	30.9325	100	52.6	3.94	-0.01	3.95
09-04-2021 16:11:34	30.9492	100	52.4	3.94	-0.01	3.95
09-04-2021 16:12:34	30.9658	100	51.9	3.94	-0.01	3.95
09-04-2021 16:13:34	30.9825	100	52.1	3.94	-0.01	3.95
09-04-2021 16:14:34	30.9992	100	51.9	3.94	-0.01	3.95
09-04-2021 16:15:34	31.0158	100	51.3	3.94	-0.01	3.95
09-04-2021 16:16:34	31.0325	100	51.4	3.94	-0.01	3.95
09-04-2021 16:17:34	31.0492	100	51.1	3.94	-0.01	3.95
09-04-2021 16:18:34	31.0658	100	50.5	4.15	-0.01	4.16
09-04-2021 16:19:34	31.0825	100	50.5	4.15	-0.01	4.16
09-04-2021 16:20:34	31.0992	100	50.3	4.15	-0.01	4.16
09-04-2021 16:21:34	31.1158	100	50.2	4.15	-0.01	4.16
09-04-2021 16:22:34	31.1325	100	49.8	4.15	-0.01	4.16
09-04-2021 16:23:34	31.1492	100	49.6	4.15	-0.01	4.16
09-04-2021 16:24:34	31.1658	100	49.7	4.15	-0.01	4.16
09-04-2021 16:25:34	31.1825	100	49.4	4.15	-0.01	4.16
09-04-2021 16:26:34	31.1992	100	48.7	4.15	-0.01	4.16
09-04-2021 16:27:34	31.2158	100	48.7	4.15	-0.01	4.16
09-04-2021 16:28:34	31.2325	100	48.3	4.15	-0.01	4.16
09-04-2021 16:29:34	31.2492	100	48.2	4.15	-0.01	4.16
09-04-2021 16:30:34	31.2658	100	47.9	4.35	-0.01	4.36
09-04-2021 16:31:34	31.2825	100	47.6	4.35	-0.01	4.36
09-04-2021 16:32:34	31.2992	100	47.7	4.35	-0.01	4.36
09-04-2021 16:33:34	31.3158	100	47.1	4.35	-0.01	4.36
09-04-2021 16:34:34	31.3325	100	47.2	4.35	-0.01	4.36
09-04-2021 16:35:34	31.3492	100	46.9	4.35	-0.01	4.36
09-04-2021 16:36:34	31.3658	100	46.7	4.35	-0.01	4.36
09-04-2021 16:37:34	31.3825	100	46.3	4.35	-0.01	4.36
09-04-2021 16:38:34	31.3992	100	46	4.35	-0.01	4.36
09-04-2021 16:39:34	31.4158	100	45.9	4.35	-0.01	4.36
09-04-2021 16:40:34	31.4325	100	45.7	4.35	-0.01	4.36
09-04-2021 16:41:34	31.4492	100	45.2	4.35	-0.01	4.36
09-04-2021 16:42:34	31.4658	100	45.2	4.35	-0.01	4.36
09-04-2021 16:43:34	31.4825	100	44.9	4.54	-0.01	4.55
09-04-2021 16:44:34	31.4992	100	44.7	4.54	-0.01	4.55
09-04-2021 16:45:34	31.5158	100	44.6	4.54	-0.01	4.55
09-04-2021 16:46:34	31.5325	100	44.4	4.54	-0.01	4.55
09-04-2021 16:47:34	31.5492	100	43.9	4.54	-0.01	4.55
09-04-2021 16:48:34	31.5658	100	43.7	4.54	-0.01	4.55
09-04-2021 16:49:34	31.5825	100	43.1	4.54	-0.01	4.55
09-04-2021 16:50:34	31.5992	100	42.8	4.54	-0.01	4.55
09-04-2021 16:51:34	31.6158	100	43.2	4.54	-0.01	4.55
09-04-2021 16:52:34	31.6325	100	42.8	4.54	-0.01	4.55
09-04-2021 16:53:34	31.6492	100	42.6	4.54	-0.01	4.55
09-04-2021 16:54:34	31.6658	100	42.2	4.54	-0.01	4.55
09-04-2021 16:55:34	31.6825	100	42.2	4.73	-0.01	4.74
09-04-2021 16:56:34	31.6992	100	41.7	4.73	-0.01	4.74
09-04-2021 16:57:34	31.7158	100	42	4.73	-0.01	4.74
09-04-2021 16:58:34	31.7325	100	41.2	4.73	-0.01	4.74
09-04-2021 16:59:34	31.7492	100	41.2	4.73	-0.01	4.74
09-04-2021 17:00:34	31.7658	100	41.1	4.73	-0.01	4.74
09-04-2021 17:01:34	31.7825	100	40.5	4.73	-0.01	4.74
09-04-2021 17:02:34	31.7992	100	40	4.73	-0.01	4.74
09-04-2021 17:03:34	31.8158	100	39.7	4.73	-0.01	4.74
09-04-2021 17:04:34	31.8325	100	40.1	4.73	-0.01	4.74
09-04-2021 17:05:34	31.8492	100	39.9	4.73	-0.01	4.74
09-04-2021 17:06:34	31.8658	100	39.4	4.73	-0.01	4.74
09-04-2021 17:07:34	31.8825	100	38.8	4.73	-0.01	4.74
09-04-2021 17:08:34	31.8992	100	39.1	4.89	-0.01	4.9
09-04-2021 17:09:34	31.9158	100	38.3	4.89	-0.01	4.9
09-04-2021 17:10:34	31.9325	100	38	4.89	-0.01	4.9
09-04-2021 17:11:34	31.9492	100	38.2	4.89	-0.01	4.9
09-04-2021 17:12:34	31.9658	100	37.3	4.89	-0.01	4.9
09-04-2021 17:13:34	31.9825	100	37.2	4.89	-0.01	4.9
09-04-2021 17:14:34	31.9992	100	36.9	4.89	-0.01	4.9
09-04-2021 17:15:34	32.0158	100	36.6	4.89	-0.01	4.9
09-04-2021 17:16:34	32.0325	100	36.5	4.89	-0.01	4.9
09-04-2021 17:17:34	32.0492	100	36.3	4.89	-0.01	4.9
09-04-2021 17:18:34	32.0658	100	36	4.89	-0.01	4.9
09-04-2021 17:19:34	32.0825	100	35.8	4.89	-0.01	4.9
09-04-2021 17:20:34	32.0992	100	36.1	5.04	-0.01	5.05
09-04-2021 17:21:34	32.1158	100	37.4	5.04	-0.01	5.05
09-04-2021 17:22:34	32.1325	100	35.6	5.04	-0.01	5.05
09-04-2021 17:23:34	32.1492	100	34	5.04	-0.01	5.05
09-04-2021 17:24:34	32.1658	100	34.1	5.04	-0.01	5.05
09-04-2021 17:25:34	32.1825	100	34	5.04	-0.01	5.05
09-04-2021 17:26:34	32.1992	100	33.9	5.04	-0.01	5.05
09-04-2021 17:27:34	32.2158	100	33.5	5.04	-0.01	5.05
09-04-2021 17:28:34	32.2325	100	33.4	5.04	-0.01	5.05
09-04-2021 17:29:34	32.2492	100	33	5.04	-0.01	5.05
09-04-2021 17:30:34	32.2658	100	32.9	5.04	-0.01	5.05
09-04-2021 17:31:34	32.2825	100	32.7	5.04	-0.01	5.05
09-04-2021 17:32:34	32.2992	100	32	5.04	-0.01	5.05
09-04-2021 17:33:34	32.3158	100	31.5	5.11	-0.01	5.12
09-04-2021 17:34:34	32.3325	100	31.4	5.11	-0.01	5.12
09-04-2021 17:35:34	32.3492	100	31.5	5.11	-0.01	5.12
09-04-2021 17:36:34	32.3658	100	31.3	5.11	-0.01	5.12
09-04-2021 17:37:34	32.3825	100	30.9	5.11	-0.01	5.12
09-04-2021 17:38:34	32.3992	100	30.6	5.11	-0.01	5.12
09-04-2021 17:39:34	32.4158	100	30.1	5.11	-0.01	5.12
09-04-2021 17:40:34	32.4325	100	29.9	5.11	-0.01	5.12
09-04-2021 17:41:34	32.4492	100	29.9	5.11	-0.01	5.12
09-04-2021 17:42:34	32.4658	100	29.4	5.11	-0.01	5.12
09-04-2021 17:43:34	32.4825	100	28.7	5.11	-0.01	5.12
09-04-2021 17:44:34	32.4992	100	29.1	5.11	-0.01	5.12
09-04-2021 17:45:34	32.5158	100	29.2	4.81	-0.01	4.82
09-04-2021 17:46:34	32.5325	100	29.6	4.8	-0.01	4.81
09-04-2021 17:47:34	32.5492	100	29.5	4.8	-0.01	4.81
09-04-2021 17:48:34	32.5658	100	30.1	4.8	-0.01	4.81
09-04-2021 17:49:34	32.5825	100	30.6	4.8	-0.01	4.81
09-04-2021 17:50:34	32.5992	100	30.2	4.8	-0.01	4.81
09-04-2021 17:51:34	32.6158	100	30.6	4.8	-0.01	4.81
09-04-2021 17:52:34	32.6325	100	32.2	4.8	-0.01	4.81
09-04-2021 17:53:34	32.6492	100	30.3	4.8	-0.01	4.81
09-04-2021 17:54:34	32.6658	100	30.2	4.8	-0.01	4.81
09-04-2021 17:55:34	32.6825	100	29	4.8	-0.01	4.81
09-04-2021 17:56:34	32.6992	100	26.5	4.8	-0.01	4.81
09-04-2021 17:57:34	32.7158	100	27.5	4.8	-0.01	4.81
09-04-2021 17:58:34	32.7325	100	27.6	3.77	-0.01	3.78
09-04-2021 17:59:34	32.7492	100	26.7	3.77	-0.01	3.78
09-04-2021 18:00:34	32.7658	100	26	3.77	-0.01	3.78
09-04-2021 18:01:34	32.7825	100	25.2	3.77	-0.01	3.78
09-04-2021 18:02:34	32.7992	100	25.8	3.77	-0.01	3.78
09-04-2021 18:03:34	32.8158	100	24.8	3.77	-0.01	3.78
09-04-2021 18:04:34	32.8325	100	23.4	3.77	-0.01	3.78
09-04-2021 18:05:34	32.8492	100	23.8	3.77	-0.01	3.78
09-04-2021 18:06:34	32.8658	100	23.5	3.77	-0.01	3.78
09-04-2021 18:07:34	32.8825	100	23.7	3.77	-0.01	3.78
09-04-2021 18:08:34	32.8992	100	23.9	3.77	-0.01	3.78
09-04-2021 18:09:34	32.9158	100	23.6	3.77	-0.01	3.78
09-04-2021 18:10:34	32.9325	100	24	3.97	-0.01	3.98
09-04-2021 18:11:34	32.9492	100	24.6	3.97	-0.01	3.98
09-04-2021 18:12:34	32.9658	100	25.1	3.97	-0.01	3.98
09-04-2021 18:13:34	32.9825	100	21.9	3.97	-0.01	3.98
09-04-2021 18:14:34	32.9992	100	21.8	3.97	-0.01	3.98
09-04-2021 18:15:34	33.0158	100	22	3.97	-0.01	3.98
09-04-2021 18:16:34	33.0325	100	23.3	3.97	-0.01	3.98
09-04-2021 18:17:34	33.0492	100	21.3	3.97	-0.01	3.98
09-04-2021 18:18:34	33.0658	100	20.1	3.97	-0.01	3.98
09-04-2021 18:19:34	33.0825	100	21.3	3.97	-0.01	3.98
09-04-2021 18:20:34	33.0992	100	21.4	3.97	-0.01	3.98
09-04-2021 18:21:34	33.1158	100	21.7	3.97	-0.01	3.98
09-04-2021 18:22:34	33.1325	100	22.5	4.1	-0.01	4.11
09-04-2021 18:23:34	33.1492	100	20.9	4.11	-0.01	4.12
09-04-2021 18:24:34	33.1658	100	18.5	4.11	-0.01	4.12
09-04-2021 18:25:34	33.1825	100	19.2	4.11	-0.01	4.12
09-04-2021 18:26:34	33.1992	100	20	4.11	-0.01	4.12
09-04-2021 18:27:34	33.2158	100	20.4	4.11	-0.01	4.12
09-04-2021 18:28:34	33.2325	100	20.8	4.11	-0.01	4.12
09-04-2021 18:29:34	33.2492	100	20.6	4.11	-0.01	4.12
09-04-2021 18:30:34	33.2658	100	22.5	4.11	-0.01	4.12
09-04-2021 18:31:34	33.2825	100	24.1	4.11	-0.01	4.12
09-04-2021 18:32:34	33.2992	100	22.3	4.11	-0.01	4.12
09-04-2021 18:33:34	33.3158	100	23.4	4.11	-0.01	4.12
09-04-2021 18:34:34	33.3325	100	25.6	4.11	-0.01	4.12
09-04-2021 18:35:34	33.3492	100	29.4	4.1	-0.01	4.11
[truncated: 84,365 more rows]

## Sheet: IMZ783_2
Timestamp	Time (h)	Gas_mix	m_do	CO2	INGAS_CO2	CO2_corr
08-04-2021 09:10:15	0	100	84.8	1.78	0	1.78
08-04-2021 09:11:12	0.0158333	100	59	1.78	0	1.78
08-04-2021 09:12:12	0.0325	100	84.8	1.78	0	1.78
08-04-2021 09:13:12	0.0491667	100	94.9	1.78	0	1.78
08-04-2021 09:14:12	0.0658333	100	97.1	1.78	0	1.78
08-04-2021 09:15:12	0.0825	100	98.2	1.78	0	1.78
08-04-2021 09:16:12	0.0991667	100	99.3	1.78	0	1.78
08-04-2021 09:17:12	0.115833	100	100.6	1.02	0	1.02
08-04-2021 09:18:12	0.1325	100	101.6	1.02	0	1.02
08-04-2021 09:19:12	0.149167	100	100.7	1.02	0	1.02
08-04-2021 09:20:12	0.165833	100	100.7	1.02	0	1.02
08-04-2021 09:21:12	0.1825	100	101.9	1.02	0	1.02
08-04-2021 09:22:12	0.199167	100	103	1.02	0	1.02
08-04-2021 09:23:12	0.215833	100	101.8	1.02	0	1.02
08-04-2021 09:24:12	0.2325	100	94	1.02	0	1.02
08-04-2021 09:25:12	0.249167	100	85.1	1.02	0	1.02
08-04-2021 09:26:12	0.265833	100	77.4	1.02	0	1.02
08-04-2021 09:27:12	0.2825	100	69.9	1.02	0	1.02
08-04-2021 09:28:12	0.299167	100	54.9	1.02	0	1.02
08-04-2021 09:29:12	0.315833	100	32.6	1.02	0	1.02
08-04-2021 09:30:12	0.3325	100	31.9	0.09	0	0.09
08-04-2021 09:31:12	0.349167	100	39.6	0.09	0	0.09
08-04-2021 09:32:12	0.365833	100	63.6	0.09	0	0.09
08-04-2021 09:33:12	0.3825	100	78	0.09	0	0.09
08-04-2021 09:34:12	0.399167	100	82.2	0.09	0	0.09
08-04-2021 09:35:12	0.415833	100	85.1	0.09	0	0.09
08-04-2021 09:36:12	0.4325	100	86.4	0.09	0	0.09
08-04-2021 09:37:12	0.449167	100	87	0.09	0	0.09
08-04-2021 09:38:12	0.465833	100	87.7	0.09	0	0.09
08-04-2021 09:39:12	0.4825	100	87.7	0.09	0	0.09
08-04-2021 09:40:12	0.499167	100	87.7	0.09	0	0.09
08-04-2021 09:41:12	0.515833	100	87.6	0.09	0	0.09
08-04-2021 09:42:12	0.5325	100	87.6	0.2	0	0.2
08-04-2021 09:43:12	0.549167	100	87.8	0.2	0	0.2
08-04-2021 09:44:12	0.565833	100	87.9	0.2	0	0.2
08-04-2021 09:45:12	0.5825	100	88	0.2	0	0.2
08-04-2021 09:46:12	0.599167	100	88.1	0.2	0	0.2
08-04-2021 09:47:12	0.615833	100	88.1	0.2	0	0.2
08-04-2021 09:48:12	0.6325	100	88.3	0.2	0	0.2
08-04-2021 09:49:12	0.649167	100	88	0.2	0	0.2
08-04-2021 09:50:12	0.665833	100	87.9	0.2	0	0.2
08-04-2021 09:51:12	0.6825	100	88.5	0.2	0	0.2
08-04-2021 09:52:12	0.699167	100	89.5	0.2	0	0.2
08-04-2021 09:53:12	0.715833	100	89.7	0.2	0	0.2
08-04-2021 09:54:12	0.7325	100	89.8	0.21	0	0.21
08-04-2021 09:55:12	0.749167	100	90.3	0.21	0	0.21
08-04-2021 09:56:12	0.765833	100	90.6	0.21	0	0.21
08-04-2021 09:57:12	0.7825	100	90.6	0.21	0	0.21
08-04-2021 09:58:12	0.799167	100	90.5	0.21	0	0.21
08-04-2021 09:59:12	0.815833	100	90.5	0.21	0	0.21
08-04-2021 10:00:12	0.8325	100	90.5	0.21	0	0.21
08-04-2021 10:01:12	0.849167	100	90.5	0.21	0	0.21
08-04-2021 10:02:12	0.865833	100	90.7	0.21	0	0.21
08-04-2021 10:03:12	0.8825	100	90.7	0.21	0	0.21
08-04-2021 10:04:12	0.899167	100	90.9	0.21	0	0.21
08-04-2021 10:05:12	0.915833	100	90.9	0.21	0	0.21
08-04-2021 10:06:12	0.9325	100	91.1	0.21	0	0.21
08-04-2021 10:07:12	0.949167	100	91.2	0.21	0	0.21
08-04-2021 10:08:12	0.965833	100	91.3	0.21	0	0.21
08-04-2021 10:09:12	0.9825	100	91.3	0.21	0	0.21
08-04-2021 10:10:12	0.999167	100	91.3	0.21	0	0.21
08-04-2021 10:11:12	1.01583	100	91.4	0.21	0	0.21
08-04-2021 10:12:12	1.0325	100	91.5	0.21	0	0.21
08-04-2021 10:13:12	1.04917	100	91.6	0.21	0	0.21
08-04-2021 10:14:12	1.06583	100	91.5	0.21	0	0.21
08-04-2021 10:15:12	1.0825	100	91.8	0.21	0	0.21
08-04-2021 10:16:12	1.09917	100	93.2	0.21	0	0.21
08-04-2021 10:17:12	1.11583	100	96.6	0.21	0	0.21
08-04-2021 10:18:12	1.1325	100	100.9	0.21	0	0.21
08-04-2021 10:19:12	1.14917	100	104.5	0.2	0	0.2
08-04-2021 10:20:12	1.16583	100	106	0.2	0	0.2
08-04-2021 10:21:12	1.1825	100	105.1	0.2	0	0.2
08-04-2021 10:22:12	1.19917	100	103.8	0.2	0	0.2
08-04-2021 10:23:12	1.21583	100	102.5	0.2	0	0.2
08-04-2021 10:24:12	1.2325	100	101.4	0.2	0	0.2
08-04-2021 10:25:12	1.24917	100	100.8	0.2	0	0.2
08-04-2021 10:26:12	1.26583	100	100.5	0.2	0	0.2
08-04-2021 10:27:12	1.2825	100	100.8	0.2	0	0.2
08-04-2021 10:28:12	1.29917	100	101.2	0.2	0	0.2
08-04-2021 10:29:12	1.31583	100	101.5	0.2	0	0.2
08-04-2021 10:30:12	1.3325	100	102	0.2	0	0.2
08-04-2021 10:31:12	1.34917	100	102.3	0.2	0	0.2
08-04-2021 10:32:12	1.36583	100	102.1	0.27	0	0.27
08-04-2021 10:33:12	1.3825	100	101.9	0.27	0	0.27
08-04-2021 10:34:12	1.39917	100	101.8	0.27	0	0.27
08-04-2021 10:35:12	1.41583	100	101.3	0.27	0	0.27
08-04-2021 10:36:12	1.4325	100	101	0.27	0	0.27
08-04-2021 10:37:12	1.44917	100	100.8	0.27	0	0.27
08-04-2021 10:38:12	1.46583	100	100.8	0.27	0	0.27
08-04-2021 10:39:12	1.4825	100	100.8	0.27	0	0.27
08-04-2021 10:40:12	1.49917	100	100.8	0.27	0	0.27
08-04-2021 10:41:12	1.51583	100	100.9	0.27	0	0.27
08-04-2021 10:42:12	1.5325	100	100.9	0.27	0	0.27
08-04-2021 10:43:12	1.54917	100	100.7	0.27	0	0.27
08-04-2021 10:44:12	1.56583	100	100.7	0.31	0	0.31
08-04-2021 10:45:12	1.5825	100	100.6	0.31	0	0.31
08-04-2021 10:46:12	1.59917	100	100.4	0.31	0	0.31
08-04-2021 10:47:12	1.61583	100	100.3	0.31	0	0.31
08-04-2021 10:48:12	1.6325	100	100.3	0.31	0	0.31
08-04-2021 10:49:12	1.64917	100	100.2	0.31	0	0.31
08-04-2021 10:50:12	1.66583	100	100.1	0.31	0	0.31
08-04-2021 10:51:12	1.6825	100	100.1	0.31	0	0.31
08-04-2021 10:52:12	1.69917	100	100.1	0.31	0	0.31
08-04-2021 10:53:12	1.71583	100	100.1	0.31	0	0.31
08-04-2021 10:54:12	1.7325	100	100	0.31	0	0.31
08-04-2021 10:55:12	1.74917	100	100	0.31	0	0.31
08-04-2021 10:56:12	1.76583	100	99.9	0.31	0	0.31
08-04-2021 10:57:12	1.7825	100	99.7	0.36	0	0.36
08-04-2021 10:58:12	1.79917	100	99.6	0.36	0	0.36
08-04-2021 10:59:12	1.81583	100	99.6	0.36	0	0.36
08-04-2021 11:00:12	1.8325	100	99.6	0.36	0	0.36
08-04-2021 11:01:12	1.84917	100	99.6	0.36	0	0.36
08-04-2021 11:02:12	1.86583	100	99.5	0.36	0	0.36
08-04-2021 11:03:12	1.8825	100	99.4	0.36	0	0.36
08-04-2021 11:04:12	1.89917	100	99.3	0.36	0	0.36
08-04-2021 11:05:12	1.91583	100	99.4	0.36	0	0.36
08-04-2021 11:06:12	1.9325	100	99.3	0.36	0	0.36
08-04-2021 11:07:12	1.94917	100	99.2	0.36	0	0.36
08-04-2021 11:08:12	1.96583	100	99	0.36	0	0.36
08-04-2021 11:09:12	1.9825	100	99	0.4	0	0.4
08-04-2021 11:10:12	1.99917	100	98.9	0.4	0	0.4
08-04-2021 11:11:12	2.01583	100	98.9	0.4	0	0.4
08-04-2021 11:12:12	2.0325	100	99	0.4	0	0.4
08-04-2021 11:13:12	2.04917	100	98.9	0.4	0	0.4
08-04-2021 11:14:12	2.06583	100	98.8	0.4	0	0.4
08-04-2021 11:15:12	2.0825	100	98.8	0.4	0	0.4
08-04-2021 11:16:12	2.09917	100	98.7	0.4	0	0.4
08-04-2021 11:24:32	2.23806	100	98.1			#VALUE!
08-04-2021 11:25:12	2.24917	100	98.1			#VALUE!
08-04-2021 11:26:11	2.26556	100		0.44		#VALUE!
08-04-2021 11:26:12	2.26583	100	98.1			#VALUE!
08-04-2021 11:26:20	2.26806	100			0	#VALUE!
08-04-2021 11:26:29	2.27056	100		0.44		#VALUE!
08-04-2021 11:27:12	2.2825	100	98	0.44		#VALUE!
08-04-2021 11:28:12	2.29917	100	97.9	0.44	0	0.44
08-04-2021 11:29:12	2.31583	100	97.8	0.44	0	0.44
08-04-2021 11:30:12	2.3325	100	97.7	0.44	0	0.44
08-04-2021 11:31:12	2.34917	100	97.7	0.44	0	0.44
08-04-2021 11:32:12	2.36583	100	97.6	0.44	0	0.44
08-04-2021 11:33:12	2.3825	100	97.6	0.44	0	0.44
08-04-2021 11:34:12	2.39917	100	97.4	0.44	0	0.44
08-04-2021 11:35:12	2.41583	100	97.4	0.49	0	0.49
08-04-2021 11:36:12	2.4325	100	97.3	0.49	0	0.49
08-04-2021 11:37:12	2.44917	100	97.4	0.49	0	0.49
08-04-2021 11:38:12	2.46583	100	97.3	0.49	0	0.49
08-04-2021 11:39:12	2.4825	100	97.3	0.49	0	0.49
08-04-2021 11:40:12	2.49917	100	97.1	0.49	0	0.49
08-04-2021 11:41:12	2.51583	100	97.1	0.49	0	0.49
08-04-2021 11:42:12	2.5325	100	97.1	0.49	0	0.49
08-04-2021 11:43:12	2.54917	100	96.9	0.49	0	0.49
08-04-2021 11:44:12	2.56583	100	96.8	0.49	0	0.49
08-04-2021 11:45:12	2.5825	100	96.7	0.49	0	0.49
08-04-2021 11:46:12	2.59917	100	96.6	0.49	0	0.49
08-04-2021 11:47:12	2.61583	100	96.6	0.55	0	0.55
08-04-2021 11:48:12	2.6325	100	96.6	0.55	0	0.55
08-04-2021 11:49:12	2.64917	100	96.4	0.55	0	0.55
08-04-2021 11:50:12	2.66583	100	96.4	0.55	0	0.55
08-04-2021 11:51:12	2.6825	100	96.4	0.55	0	0.55
08-04-2021 11:52:12	2.69917	100	96.3	0.55	0	0.55
08-04-2021 11:53:12	2.71583	100	96.2	0.55	0	0.55
08-04-2021 11:54:12	2.7325	100	96.1	0.55	0	0.55
08-04-2021 11:55:12	2.74917	100	96.1	0.55	0	0.55
08-04-2021 11:56:12	2.76583	100	96.3	0.55	0	0.55
08-04-2021 11:57:12	2.7825	100	96.6	0.55	0	0.55
08-04-2021 11:58:12	2.79917	100	96.5	0.55	0	0.55
08-04-2021 11:59:12	2.81583	100	96.5	0.55	0	0.55
08-04-2021 12:00:12	2.8325	100	96.4	0.61	0	0.61
08-04-2021 12:01:12	2.84917	100	96.5	0.61	0	0.61
08-04-2021 12:02:12	2.86583	100	96.3	0.61	0	0.61
08-04-2021 12:03:12	2.8825	100	95.9	0.61	0	0.61
08-04-2021 12:04:12	2.89917	100	96.1	0.61	0	0.61
08-04-2021 12:05:12	2.91583	100	96.1	0.61	0	0.61
08-04-2021 12:06:12	2.9325	100	96.1	0.61	0	0.61
08-04-2021 12:07:12	2.94917	100	95.8	0.61	0	0.61
08-04-2021 12:08:12	2.96583	100	95.3	0.61	0	0.61
08-04-2021 12:09:12	2.9825	100	95	0.61	0	0.61
08-04-2021 12:10:12	2.99917	100	95.1	0.61	0	0.61
08-04-2021 12:11:12	3.01583	100	94.8	0.61	0	0.61
08-04-2021 12:12:12	3.0325	100	95.1	0.66	0	0.66
08-04-2021 12:13:12	3.04917	100	94.9	0.66	0	0.66
08-04-2021 12:14:12	3.06583	100	94.8	0.66	0	0.66
08-04-2021 12:15:12	3.0825	100	94.8	0.66	0	0.66
08-04-2021 12:16:12	3.09917	100	94.6	0.66	0	0.66
08-04-2021 12:17:12	3.11583	100	94.5	0.66	0	0.66
08-04-2021 12:18:12	3.1325	100	94.5	0.66	0	0.66
08-04-2021 12:19:12	3.14917	100	94.6	0.66	0	0.66
08-04-2021 12:20:12	3.16583	100	95.1	0.66	0	0.66
08-04-2021 12:21:12	3.1825	100	95.1	0.66	0	0.66
08-04-2021 12:22:12	3.19917	100	95	0.66	0	0.66
08-04-2021 12:23:12	3.21583	100	94.9	0.66	0	0.66
08-04-2021 12:24:12	3.2325	100	95.1	0.66	0	0.66
08-04-2021 12:25:12	3.24917	100	94.8	0.73	0	0.73
08-04-2021 12:26:12	3.26583	100	94.8	0.73	0	0.73
08-04-2021 12:27:12	3.2825	100	94.7	0.73	0	0.73
08-04-2021 12:28:12	3.29917	100	94.6	0.73	0	0.73
08-04-2021 12:29:12	3.31583	100	94.5	0.73	0	0.73
08-04-2021 12:30:12	3.3325	100	94.2	0.73	0	0.73
08-04-2021 12:31:12	3.34917	100	94.4	0.73	0	0.73
08-04-2021 12:32:12	3.36583	100	94.4	0.73	0	0.73
08-04-2021 12:33:12	3.3825	100	93.9	0.73	0	0.73
08-04-2021 12:34:12	3.39917	100	94.2	0.73	0	0.73
08-04-2021 12:35:12	3.41583	100	94.3	0.73	0	0.73
08-04-2021 12:36:12	3.4325	100	94.2	0.73	0	0.73
08-04-2021 12:37:12	3.44917	100	93.8	0.8	0	0.8
08-04-2021 12:38:12	3.46583	100	94	0.8	0	0.8
08-04-2021 12:39:12	3.4825	100	94	0.8	0	0.8
08-04-2021 12:40:12	3.49917	100	93.8	0.8	0	0.8
08-04-2021 12:41:12	3.51583	100	93.8	0.8	0	0.8
08-04-2021 12:42:12	3.5325	100	93.6	0.8	0	0.8
08-04-2021 12:43:12	3.54917	100	93.6	0.8	0	0.8
08-04-2021 12:44:12	3.56583	100	93.6	0.8	0	0.8
08-04-2021 12:45:12	3.5825	100	93.5	0.8	0	0.8
08-04-2021 12:46:12	3.59917	100	93.7	0.8	-0.01	0.81
08-04-2021 12:47:12	3.61583	100	93.1	0.8	-0.01	0.81
08-04-2021 12:48:12	3.6325	100	93.3	0.8	-0.01	0.81
08-04-2021 12:49:12	3.64917	100	93.2	0.8	-0.01	0.81
08-04-2021 12:50:12	3.66583	100	93.2	0.88	-0.01	0.89
08-04-2021 12:51:12	3.6825	100	92.8	0.88	-0.01	0.89
08-04-2021 12:52:12	3.69917	100	91.8	0.88	-0.01	0.89
08-04-2021 12:53:12	3.71583	100	91.9	0.88	-0.01	0.89
08-04-2021 12:54:12	3.7325	100	91.8	0.88	-0.01	0.89
08-04-2021 12:55:12	3.74917	100	91.8	0.88	-0.01	0.89
08-04-2021 12:56:12	3.76583	100	91.7	0.88	-0.01	0.89
08-04-2021 12:57:12	3.7825	100	91.7	0.88	-0.01	0.89
08-04-2021 12:58:12	3.79917	100	91.7	0.88	0	0.88
08-04-2021 12:59:12	3.81583	100	91.9	0.88	0	0.88
08-04-2021 13:00:12	3.8325	100	92.5	0.88	0	0.88
08-04-2021 13:01:12	3.84917	100	92.4	0.88	0	0.88
08-04-2021 13:02:12	3.86583	100	92.3	0.99	0	0.99
08-04-2021 13:03:12	3.8825	100	92.4	0.99	0	0.99
08-04-2021 13:04:12	3.89917	100	92	0.99	0	0.99
08-04-2021 13:05:12	3.91583	100	92.1	0.99	0	0.99
08-04-2021 13:06:12	3.9325	100	92.2	0.99	0	0.99
08-04-2021 13:07:12	3.94917	100	91.8	0.99	0	0.99
08-04-2021 13:08:12	3.96583	100	91.7	0.99	0	0.99
08-04-2021 13:09:12	3.9825	100	92.1	0.99	0	0.99
08-04-2021 13:10:12	3.99917	100	91.7	0.99	0	0.99
08-04-2021 13:11:12	4.01583	100	91.7	0.99	0	0.99
08-04-2021 13:12:12	4.0325	100	91.6	0.99	0	0.99
08-04-2021 13:13:12	4.04917	100	91.5	0.99	0	0.99
08-04-2021 13:14:12	4.06583	100	91.6	0.99	0	0.99
08-04-2021 13:15:12	4.0825	100	91.4	1.08	0	1.08
08-04-2021 13:16:12	4.09917	100	91.3	1.08	0	1.08
08-04-2021 13:17:12	4.11583	100	91.5	1.08	0	1.08
08-04-2021 13:18:12	4.1325	100	91.4	1.08	0	1.08
08-04-2021 13:19:12	4.14917	100	91.2	1.08	0	1.08
08-04-2021 13:20:12	4.16583	100	91	1.08	0	1.08
08-04-2021 13:21:12	4.1825	100	91	1.08	0	1.08
08-04-2021 13:22:12	4.19917	100	91	1.08	0	1.08
08-04-2021 13:23:12	4.21583	100	90.7	1.08	0	1.08
08-04-2021 13:24:12	4.2325	100	91	1.08	0	1.08
08-04-2021 13:25:12	4.24917	100	90.9	1.08	0	1.08
08-04-2021 13:26:12	4.26583	100	90.7	1.08	0	1.08
08-04-2021 13:27:12	4.2825	100	90.8	1.2	0	1.2
08-04-2021 13:28:12	4.29917	100	90.1	1.2	0	1.2
08-04-2021 13:29:12	4.31583	100	90.4	1.2	0	1.2
08-04-2021 13:30:12	4.3325	100	90.5	1.2	0	1.2
08-04-2021 13:31:12	4.34917	100	90.3	1.2	0	1.2
08-04-2021 13:32:12	4.36583	100	89.9	1.2	0	1.2
08-04-2021 13:33:12	4.3825	100	90.2	1.2	0	1.2
08-04-2021 13:34:12	4.39917	100	89.9	1.2	0	1.2
08-04-2021 13:35:12	4.41583	100	89.7	1.2	0	1.2
08-04-2021 13:36:12	4.4325	100	90	1.2	0	1.2
08-04-2021 13:37:12	4.44917	100	89.6	1.2	0	1.2
08-04-2021 13:38:12	4.46583	100	89.6	1.2	0	1.2
08-04-2021 13:39:12	4.4825	100	89.3	1.2	0	1.2
08-04-2021 13:40:12	4.49917	100	89.6	1.32	0	1.32
08-04-2021 13:41:12	4.51583	100	89.6	1.32	0	1.32
08-04-2021 13:42:12	4.5325	100	89.6	1.32	0	1.32
08-04-2021 13:43:12	4.54917	100	89.2	1.32	0	1.32
08-04-2021 13:44:12	4.56583	100	89.4	1.32	0	1.32
08-04-2021 13:45:12	4.5825	100	89.3	1.32	0	1.32
08-04-2021 13:46:12	4.59917	100	89.1	1.32	0	1.32
08-04-2021 13:47:12	4.61583	100	89.3	1.32	0	1.32
08-04-2021 13:48:12	4.6325	100	88.4	1.32	-0.01	1.33
08-04-2021 13:49:12	4.64917	100	88.9	1.32	0	1.32
08-04-2021 13:50:12	4.66583	100	88.8	1.32	0	1.32
08-04-2021 13:51:12	4.6825	100	88.9	1.32	0	1.32
08-04-2021 13:52:12	4.69917	100	88.3	1.44	0	1.44
08-04-2021 13:53:12	4.71583	100	88.6	1.44	0	1.44
08-04-2021 13:54:12	4.7325	100	88.1	1.44	0	1.44
08-04-2021 13:55:12	4.74917	100	88	1.44	0	1.44
08-04-2021 13:56:12	4.76583	100	88.4	1.44	0	1.44
08-04-2021 13:57:12	4.7825	100	88.4	1.44	0	1.44
08-04-2021 13:58:12	4.79917	100	88.2	1.44	0	1.44
08-04-2021 13:59:12	4.81583	100	88.2	1.44	0	1.44
08-04-2021 14:00:12	4.8325	100	87.8	1.44	0	1.44
08-04-2021 14:01:12	4.84917	100	88	1.44	0	1.44
08-04-2021 14:02:12	4.86583	100	87.6	1.44	0	1.44
08-04-2021 14:03:12	4.8825	100	87.3	1.44	0	1.44
08-04-2021 14:04:12	4.89917	100	87.5	1.44	0	1.44
08-04-2021 14:05:12	4.91583	100	87.3	1.56	0	1.56
08-04-2021 14:06:12	4.9325	100	87.4	1.56	0	1.56
08-04-2021 14:07:12	4.94917	100	86.8	1.56	0	1.56
08-04-2021 14:08:12	4.96583	100	86.9	1.56	0	1.56
08-04-2021 14:09:12	4.9825	100	86.7	1.56	0	1.56
08-04-2021 14:10:12	4.99917	100	86.7	1.56	0	1.56
08-04-2021 14:11:12	5.01583	100	87	1.56	0	1.56
08-04-2021 14:12:12	5.0325	100	86.7	1.56	0	1.56
08-04-2021 14:13:12	5.04917	100	86	1.56	0	1.56
08-04-2021 14:14:12	5.06583	100	86.6	1.56	0	1.56
08-04-2021 14:15:12	5.0825	100	86.1	1.56	0	1.56
08-04-2021 14:16:12	5.09917	100	86.5	1.56	0	1.56
08-04-2021 14:17:12	5.11583	100	86.1	1.68	0	1.68
08-04-2021 14:18:12	5.1325	100	86.1	1.69	0	1.69
08-04-2021 14:19:12	5.14917	100	86.2	1.69	0	1.69
08-04-2021 14:20:12	5.16583	100	85.8	1.69	0	1.69
08-04-2021 14:21:12	5.1825	100	85.5	1.69	0	1.69
08-04-2021 14:22:12	5.19917	100	85.6	1.69	0	1.69
08-04-2021 14:23:12	5.21583	100	85.6	1.69	0	1.69
08-04-2021 14:24:12	5.2325	100	85.6	1.69	0	1.69
08-04-2021 14:25:12	5.24917	100	85.4	1.69	0	1.69
08-04-2021 14:26:12	5.26583	100	84.5	1.69	0	1.69
08-04-2021 14:27:12	5.2825	100	82.5	1.69	0	1.69
08-04-2021 14:28:12	5.29917	100	82.9	1.69	0	1.69
08-04-2021 14:29:12	5.31583	100	83.1	1.69	0	1.69
08-04-2021 14:30:12	5.3325	100	82.9	1.79	0	1.79
08-04-2021 14:31:12	5.34917	100	83	1.79	0	1.79
08-04-2021 14:32:12	5.36583	100	82.9	1.79	0	1.79
08-04-2021 14:33:12	5.3825	100	82.7	1.79	0	1.79
08-04-2021 14:34:12	5.39917	100	82.5	1.79	0	1.79
08-04-2021 14:35:12	5.41583	100	82.4	1.79	0	1.79
08-04-2021 14:36:12	5.4325	100	82.3	1.79	0	1.79
08-04-2021 14:37:12	5.44917	100	82.1	1.79	0	1.79
08-04-2021 14:38:12	5.46583	100	82.2	1.79	0	1.79
08-04-2021 14:39:12	5.4825	100	83.4	1.79	0	1.79
08-04-2021 14:40:12	5.49917	100	83.7	1.79	0	1.79
08-04-2021 14:41:12	5.51583	100	83.7	1.79	0	1.79
08-04-2021 14:42:12	5.5325	100	83.5	1.92	0	1.92
08-04-2021 14:43:12	5.54917	100	83.4	1.93	0	1.93
08-04-2021 14:44:12	5.56583	100	83.1	1.93	0	1.93
08-04-2021 14:45:12	5.5825	100	83.2	1.93	0	1.93
08-04-2021 14:46:12	5.59917	100	82.8	1.93	0	1.93
08-04-2021 14:47:12	5.61583	100	82.9	1.93	0	1.93
08-04-2021 14:48:12	5.6325	100	82.6	1.93	0	1.93
08-04-2021 14:49:12	5.64917	100	82.6	1.93	0	1.93
08-04-2021 14:50:12	5.66583	100	82.3	1.93	0	1.93
08-04-2021 14:51:12	5.6825	100	82.3	1.93	0	1.93
08-04-2021 14:52:12	5.69917	100	81.9	1.93	0	1.93
08-04-2021 14:53:12	5.71583	100	82.1	1.93	0	1.93
08-04-2021 14:54:12	5.7325	100	82	1.93	0	1.93
08-04-2021 14:55:12	5.74917	100	81.6	2.03	0	2.03
08-04-2021 14:56:12	5.76583	100	81.8	2.03	0	2.03
08-04-2021 14:57:12	5.7825	100	81.3	2.03	0	2.03
08-04-2021 14:58:12	5.79917	100	81.3	2.03	0	2.03
08-04-2021 14:59:12	5.81583	100	81.3	2.03	0	2.03
08-04-2021 15:00:12	5.8325	100	81.4	2.03	0	2.03
08-04-2021 15:01:12	5.84917	100	80.8	2.03	0	2.03
08-04-2021 15:02:12	5.86583	100	80.7	2.03	0	2.03
08-04-2021 15:03:12	5.8825	100	80.7	2.03	0	2.03
08-04-2021 15:04:12	5.89917	100	80.6	2.03	0	2.03
08-04-2021 15:05:12	5.91583	100	80.2	2.03	0	2.03
08-04-2021 15:06:12	5.9325	100	80.1	2.03	0	2.03
08-04-2021 15:07:12	5.94917	100	80.3	2.16	0	2.16
08-04-2021 15:08:12	5.96583	100	80.2	2.16	0	2.16
08-04-2021 15:09:12	5.9825	100	79.7	2.16	0	2.16
08-04-2021 15:10:12	5.99917	100	79.8	2.16	0	2.16
08-04-2021 15:11:12	6.01583	100	79.6	2.16	0	2.16
08-04-2021 15:12:12	6.0325	100	79.3	2.16	0	2.16
08-04-2021 15:13:12	6.04917	100	79	2.16	0	2.16
08-04-2021 15:14:12	6.06583	100	79.2	2.16	0	2.16
08-04-2021 15:15:12	6.0825	100	79.3	2.16	0	2.16
08-04-2021 15:16:12	6.09917	100	79.2	2.16	0	2.16
08-04-2021 15:17:12	6.11583	100	78.8	2.16	0	2.16
08-04-2021 15:18:12	6.1325	100	78.4	2.16	0	2.16
08-04-2021 15:19:12	6.14917	100	78.3	2.16	0	2.16
08-04-2021 15:20:12	6.16583	100	78	2.31	0	2.31
08-04-2021 15:21:12	6.1825	100	77.2	2.31	0	2.31
08-04-2021 15:22:12	6.19917	100	78	2.31	0	2.31
08-04-2021 15:23:12	6.21583	100	77	2.31	0	2.31
08-04-2021 15:24:12	6.2325	100	77.5	2.31	0	2.31
08-04-2021 15:25:12	6.24917	100	76.8	2.31	0	2.31
08-04-2021 15:26:12	6.26583	100	74.2	2.31	0	2.31
08-04-2021 15:27:12	6.2825	100	74.9	2.31	0	2.31
08-04-2021 15:28:12	6.29917	100	74.9	2.31	0	2.31
08-04-2021 15:29:12	6.31583	100	74.2	2.31	0	2.31
08-04-2021 15:30:12	6.3325	100	74.2	2.31	0	2.31
08-04-2021 15:31:12	6.34917	100	74	2.31	0	2.31
08-04-2021 15:32:12	6.36583	100	73.8	2.45	0	2.45
08-04-2021 15:33:12	6.3825	100	73.7	2.46	0	2.46
08-04-2021 15:34:12	6.39917	100	73.5	2.46	0	2.46
08-04-2021 15:35:12	6.41583	100	73.4	2.46	0	2.46
08-04-2021 15:36:12	6.4325	100	73.4	2.46	0	2.46
08-04-2021 15:37:12	6.44917	100	74.2	2.46	0	2.46
08-04-2021 15:38:12	6.46583	100	75.6	2.46	0	2.46
08-04-2021 15:39:12	6.4825	100	75.5	2.46	0	2.46
08-04-2021 15:40:12	6.49917	100	75.1	2.46	0	2.46
08-04-2021 15:41:12	6.51583	100	75.2	2.46	0	2.46
08-04-2021 15:42:12	6.5325	100	75.3	2.46	0	2.46
08-04-2021 15:43:12	6.54917	100	74.9	2.46	0	2.46
08-04-2021 15:44:12	6.56583	100	74.8	2.46	0	2.46
08-04-2021 15:45:12	6.5825	100	74.1	2.57	0	2.57
08-04-2021 15:46:12	6.59917	100	74.6	2.57	0	2.57
08-04-2021 15:47:12	6.61583	100	74.3	2.57	0	2.57
08-04-2021 15:48:12	6.6325	100	74	2.57	0	2.57
08-04-2021 15:49:12	6.64917	100	73.8	2.57	0	2.57
08-04-2021 15:50:12	6.66583	100	73.6	2.57	0	2.57
08-04-2021 15:51:12	6.6825	100	73.1	2.57	0	2.57
08-04-2021 15:52:12	6.69917	100	73.3	2.57	0	2.57
08-04-2021 15:53:12	6.71583	100	72.8	2.57	0	2.57
08-04-2021 15:54:12	6.7325	100	73	2.57	0	2.57
08-04-2021 15:55:12	6.74917	100	72.5	2.57	0	2.57
08-04-2021 15:56:12	6.76583	100	72.5	2.57	0	2.57
08-04-2021 15:57:12	6.7825	100	72.3	2.76	0	2.76
08-04-2021 15:58:12	6.79917	100	72.1	2.72	0	2.72
08-04-2021 15:59:12	6.81583	100	72	2.72	0	2.72
08-04-2021 16:00:12	6.8325	100	71.5	2.72	0	2.72
08-04-2021 16:01:12	6.84917	100	71.5	2.72	0	2.72
08-04-2021 16:02:12	6.86583	100	71.7	2.72	0	2.72
08-04-2021 16:03:12	6.8825	100	71	2.72	0	2.72
08-04-2021 16:04:12	6.89917	100	71.2	2.72	0	2.72
08-04-2021 16:05:12	6.91583	100	71.1	2.72	0	2.72
08-04-2021 16:06:12	6.9325	100	70.4	2.72	0	2.72
08-04-2021 16:07:12	6.94917	100	70.3	2.72	0	2.72
08-04-2021 16:08:12	6.96583	100	70.1	2.72	0	2.72
08-04-2021 16:09:12	6.9825	100	69.9	2.72	0	2.72
08-04-2021 16:10:12	6.99917	100	70.2	3.05	0	3.05
08-04-2021 16:11:12	7.01583	100	69.6	3.05	0	3.05
08-04-2021 16:12:12	7.0325	100	69.5	3.05	0	3.05
08-04-2021 16:13:12	7.04917	100	69.4	3.05	0	3.05
08-04-2021 16:14:12	7.06583	100	69.3	3.05	0	3.05
08-04-2021 16:15:12	7.0825	100	69	3.05	0	3.05
08-04-2021 16:16:12	7.09917	100	68.7	3.05	0	3.05
08-04-2021 16:17:12	7.11583	100	68.3	3.05	0	3.05
08-04-2021 16:18:12	7.1325	100	68.2	3.05	0	3.05
08-04-2021 16:19:12	7.14917	100	67.8	3.05	0	3.05
08-04-2021 16:20:12	7.16583	100	67.7	3.05	0	3.05
08-04-2021 16:21:12	7.1825	100	67.8	3.05	0	3.05
08-04-2021 16:22:12	7.19917	100	67.6	3.19	0	3.19
08-04-2021 16:23:12	7.21583	100	67.1	3.14	0	3.14
08-04-2021 16:24:12	7.2325	100	67.3	3.14	0	3.14
08-04-2021 16:25:12	7.24917	100	66.9	3.14	0	3.14
08-04-2021 16:26:12	7.26583	100	66.5	3.14	0	3.14
08-04-2021 16:27:12	7.2825	100	66.7	3.14	0	3.14
08-04-2021 16:28:12	7.29917	100	66.4	3.14	0	3.14
08-04-2021 16:29:12	7.31583	100	66.1	3.14	0	3.14
08-04-2021 16:30:12	7.3325	100	65.9	3.14	0	3.14
08-04-2021 16:31:12	7.34917	100	65.8	3.14	0	3.14
08-04-2021 16:32:12	7.36583	100	65.6	3.14	0	3.14
08-04-2021 16:33:12	7.3825	100	64.9	3.14	0	3.14
08-04-2021 16:34:12	7.39917	100	65.3	3.14	0	3.14
08-04-2021 16:35:12	7.41583	100	64.5	3.33	0	3.33
08-04-2021 16:36:12	7.4325	100	64.6	3.33	0	3.33
08-04-2021 16:37:12	7.44917	100	64.6	3.33	0	3.33
08-04-2021 16:38:12	7.46583	100	64	3.33	0	3.33
08-04-2021 16:39:12	7.4825	100	64.2	3.33	0	3.33
08-04-2021 16:40:12	7.49917	100	63.7	3.33	0	3.33
08-04-2021 16:41:12	7.51583	100	63.6	3.33	0	3.33
08-04-2021 16:42:12	7.5325	100	63.5	3.33	0	3.33
08-04-2021 16:43:12	7.54917	100	62.9	3.33	0	3.33
08-04-2021 16:44:12	7.56583	100	62.7	3.33	0	3.33
08-04-2021 16:45:12	7.5825	100	62.5	3.33	0	3.33
08-04-2021 16:46:12	7.59917	100	62.5	3.33	0	3.33
08-04-2021 16:47:12	7.61583	100	62.2	3.5	0	3.5
08-04-2021 16:48:12	7.6325	100	61.9	3.51	0	3.51
08-04-2021 16:49:12	7.64917	100	61.8	3.51	0	3.51
08-04-2021 16:50:12	7.66583	100	61.6	3.51	0	3.51
08-04-2021 16:51:12	7.6825	100	61.3	3.51	0	3.51
08-04-2021 16:52:12	7.69917	100	61.4	3.51	0	3.51
08-04-2021 16:53:12	7.71583	100	61.2	3.51	0	3.51
08-04-2021 16:54:12	7.7325	100	60.5	3.51	0	3.51
08-04-2021 16:55:12	7.74917	100	60.5	3.51	0	3.51
08-04-2021 16:56:12	7.76583	100	60.5	3.51	0	3.51
08-04-2021 16:57:12	7.7825	100	59.7	3.51	0	3.51
08-04-2021 16:58:12	7.79917	100	59.6	3.51	0	3.51
08-04-2021 16:59:12	7.81583	100	59.3	3.51	0	3.51
08-04-2021 17:00:12	7.8325	100	59.2	3.96	0	3.96
08-04-2021 17:01:12	7.84917	100	59.1	3.96	0	3.96
08-04-2021 17:02:12	7.86583	100	58.8	3.96	0	3.96
08-04-2021 17:03:12	7.8825	100	58.7	3.96	0	3.96
08-04-2021 17:04:12	7.89917	100	58.2	3.96	0	3.96
08-04-2021 17:05:12	7.91583	100	57.8	3.96	0	3.96
08-04-2021 17:06:12	7.9325	100	57.5	3.96	0	3.96
08-04-2021 17:07:12	7.94917	100	57.4	3.96	0	3.96
08-04-2021 17:08:12	7.96583	100	57.1	3.96	0	3.96
08-04-2021 17:09:12	7.9825	100	57.3	3.96	0	3.96
08-04-2021 17:10:12	7.99917	100	57.3	3.96	0	3.96
08-04-2021 17:11:12	8.01583	100	56.4	3.96	0	3.96
08-04-2021 17:12:12	8.0325	100	56.1	3.96	0	3.96
08-04-2021 17:13:12	8.04917	100	55.8	3.94	0	3.94
08-04-2021 17:14:12	8.06583	100	55.6	3.94	0	3.94
08-04-2021 17:15:12	8.0825	100	55.7	3.94	0	3.94
08-04-2021 17:16:12	8.09917	100	54.9	3.94	0	3.94
08-04-2021 17:17:12	8.11583	100	55.3	3.94	0	3.94
08-04-2021 17:18:12	8.1325	100	54.9	3.94	0	3.94
08-04-2021 17:19:12	8.14917	100	54.3	3.94	0	3.94
08-04-2021 17:20:12	8.16583	100	54.5	3.94	0	3.94
08-04-2021 17:21:12	8.1825	100	54.2	3.94	0	3.94
08-04-2021 17:22:12	8.19917	100	53.9	3.94	0	3.94
08-04-2021 17:23:12	8.21583	100	53.8	3.94	0	3.94
08-04-2021 17:24:12	8.2325	100	53.4	3.94	0	3.94
08-04-2021 17:25:12	8.24917	100	52.7	4.13	0	4.13
08-04-2021 17:26:12	8.26583	100	52	4.13	0	4.13
08-04-2021 17:27:12	8.2825	100	46.3	4.13	0	4.13
08-04-2021 17:28:12	8.29917	100	47.2	4.13	0	4.13
08-04-2021 17:29:12	8.31583	100	46.8	4.13	0	4.13
08-04-2021 17:30:12	8.3325	100	46.3	4.13	0	4.13
08-04-2021 17:31:12	8.34917	100	45.5	4.13	0	4.13
08-04-2021 17:32:12	8.36583	100	45.7	4.13	0	4.13
08-04-2021 17:33:12	8.3825	100	45.6	4.13	0	4.13
08-04-2021 17:34:12	8.39917	100	45.3	4.13	0	4.13
08-04-2021 17:35:12	8.41583	100	45.2	4.13	0	4.13
08-04-2021 17:36:12	8.4325	100	44.7	4.13	0	4.13
08-04-2021 17:37:12	8.44917	100	44.3	4.5	0	4.5
08-04-2021 17:38:12	8.46583	100	44.4	4.51	0	4.51
08-04-2021 17:39:12	8.4825	100	43.6	4.51	0	4.51
08-04-2021 17:40:12	8.49917	100	43.4	4.51	0	4.51
08-04-2021 17:41:12	8.51583	100	43.4	4.51	0	4.51
08-04-2021 17:42:12	8.5325	100	42.8	4.51	0	4.51
08-04-2021 17:43:12	8.54917	100	42.7	4.51	0	4.51
08-04-2021 17:44:12	8.56583	100	42.5	4.51	0	4.51
08-04-2021 17:45:12	8.5825	100	42.5	4.51	0	4.51
08-04-2021 17:46:12	8.59917	100	42.2	4.51	0	4.51
08-04-2021 17:47:12	8.61583	100	41.7	4.51	0	4.51
08-04-2021 17:48:12	8.6325	100	41.5	4.51	0	4.51
08-04-2021 17:49:12	8.64917	100	41	4.51	0	4.51
08-04-2021 17:50:12	8.66583	100	40.8	4.73	0	4.73
08-04-2021 17:51:12	8.6825	100	40.3	4.73	0	4.73
08-04-2021 17:52:12	8.69917	100	40.4	4.73	0	4.73
08-04-2021 17:53:12	8.71583	100	39.6	4.73	0	4.73
08-04-2021 17:54:12	8.7325	100	39.1	4.73	0	4.73
08-04-2021 17:55:12	8.74917	100	39.3	4.73	0	4.73
08-04-2021 17:56:12	8.76583	100	38.8	4.73	0	4.73
08-04-2021 17:57:12	8.7825	100	37.8	4.73	0	4.73
08-04-2021 17:58:12	8.79917	100	38.6	4.73	0	4.73
08-04-2021 17:59:12	8.81583	100	38	4.73	0	4.73
08-04-2021 18:00:12	8.8325	100	37.4	4.73	0	4.73
08-04-2021 18:01:12	8.84917	100	37.3	4.73	0	4.73
08-04-2021 18:02:12	8.86583	100	37.2	4.94	0	4.94
08-04-2021 18:03:12	8.8825	100	36.7	4.94	0	4.94
08-04-2021 18:04:12	8.89917	100	35.7	4.94	0	4.94
08-04-2021 18:05:12	8.91583	100	35.8	4.94	0	4.94
08-04-2021 18:06:12	8.9325	100	35.1	4.94	0	4.94
08-04-2021 18:07:12	8.94917	100	35.5	4.94	0	4.94
08-04-2021 18:08:12	8.96583	100	35.1	4.94	0	4.94
08-04-2021 18:09:12	8.9825	100	34.7	4.94	0	4.94
08-04-2021 18:10:12	8.99917	100	34.1	4.94	0	4.94
08-04-2021 18:11:12	9.01583	100	34.1	4.94	0	4.94
08-04-2021 18:12:12	9.0325	100	33.1	4.94	0	4.94
08-04-2021 18:13:12	9.04917	100	33.3	4.94	0	4.94
08-04-2021 18:14:12	9.06583	100	32.9	4.94	0	4.94
08-04-2021 18:15:12	9.0825	100	33	5.16	0	5.16
08-04-2021 18:16:12	9.09917	100	32.2	5.16	0	5.16
08-04-2021 18:17:12	9.11583	100	31.9	5.16	0	5.16
08-04-2021 18:18:12	9.1325	100	31.6	5.16	0	5.16
08-04-2021 18:19:12	9.14917	100	31.5	5.16	0	5.16
08-04-2021 18:20:12	9.16583	100	30.8	5.16	0	5.16
08-04-2021 18:21:12	9.1825	100	30.5	5.16	0	5.16
08-04-2021 18:22:12	9.19917	100	30.1	5.16	0	5.16
08-04-2021 18:23:12	9.21583	100	30	5.16	0	5.16
08-04-2021 18:24:12	9.2325	100	29.4	5.16	0	5.16
08-04-2021 18:25:12	9.24917	100	29.3	5.16	0	5.16
08-04-2021 18:26:12	9.26583	100	28.9	5.16	0	5.16
08-04-2021 18:27:12	9.2825	100	28.3	5.35	0	5.35
08-04-2021 18:28:12	9.29917	100	27.9	5.35	0	5.35
08-04-2021 18:29:12	9.31583	100	27.4	5.35	0	5.35
08-04-2021 18:30:12	9.3325	100	27.7	5.35	0	5.35
08-04-2021 18:31:12	9.34917	100	27	5.35	0	5.35
08-04-2021 18:32:12	9.36583	100	27.1	5.35	0	5.35
08-04-2021 18:33:12	9.3825	100	26.4	5.35	0	5.35
08-04-2021 18:34:12	9.39917	100	25.6	5.35	0	5.35
08-04-2021 18:35:12	9.41583	100	25.5	5.35	0	5.35
08-04-2021 18:36:12	9.4325	100	25.1	5.35	0	5.35
08-04-2021 18:37:12	9.44917	100	24.7	5.35	0	5.35
08-04-2021 18:38:12	9.46583	100	25.1	5.35	0	5.35
08-04-2021 18:39:12	9.4825	100	24.4	5.35	0	5.35
08-04-2021 18:40:12	9.49917	100	23.4	5.53	0	5.53
08-04-2021 18:41:12	9.51583	100	22.8	5.53	0	5.53
08-04-2021 18:42:12	9.5325	100	23.1	5.53	0	5.53
08-04-2021 18:43:12	9.54917	100	22.9	5.53	0	5.53
08-04-2021 18:44:12	9.56583	100	22.2	5.53	0	5.53
08-04-2021 18:45:12	9.5825	100	21.8	5.53	0	5.53
08-04-2021 18:46:12	9.59917	100	21.8	5.53	0	5.53
08-04-2021 18:47:12	9.61583	100	20.4	5.53	0	5.53
08-04-2021 18:48:12	9.6325	100	20.3	5.53	0	5.53
08-04-2021 18:49:12	9.64917	100	21	5.53	0	5.53
08-04-2021 18:50:12	9.66583	100	19.9	5.53	0	5.53
08-04-2021 18:51:12	9.6825	100	20	5.53	0	5.53
08-04-2021 18:52:12	9.69917	100	19.5	5.64	0	5.64
08-04-2021 18:53:12	9.71583	100	19.4	5.64	0	5.64
08-04-2021 18:54:12	9.7325	100	18.7	5.64	0	5.64
08-04-2021 18:55:12	9.74917	100	18.6	5.64	0	5.64
08-04-2021 18:56:12	9.76583	100	17.7	5.64	0	5.64
08-04-2021 18:57:12	9.7825	100	17.9	5.64	0	5.64
08-04-2021 18:58:12	9.79917	100	17	5.64	0	5.64
08-04-2021 18:59:12	9.81583	100	17.2	5.64	0	5.64
08-04-2021 19:00:12	9.8325	100	16.4	5.64	0	5.64
08-04-2021 19:01:12	9.84917	100	16.5	5.64	0	5.64
08-04-2021 19:02:12	9.86583	100	16.4	5.64	0	5.64
08-04-2021 19:03:12	9.8825	100	16.4	5.64	0	5.64
08-04-2021 19:04:12	9.89917	100	16.3	5.64	0	5.64
08-04-2021 19:05:12	9.91583	100	16.8	5.29	0	5.29
08-04-2021 19:06:12	9.9325	100	17.1	5.29	0	5.29
08-04-2021 19:07:12	9.94917	100	17.6	5.29	0	5.29
08-04-2021 19:08:12	9.96583	100	17.8	5.29	0	5.29
08-04-2021 19:09:12	9.9825	100	18.6	5.29	0	5.29
08-04-2021 19:10:12	9.99917	100	18.5	5.29	0	5.29
08-04-2021 19:11:12	10.0158	100	17.5	5.29	0	5.29
08-04-2021 19:12:12	10.0325	100	17.3	5.29	0	5.29
08-04-2021 19:13:12	10.0492	100	17.1	5.29	0	5.29
08-04-2021 19:14:12	10.0658	100	17	5.29	0	5.29
08-04-2021 19:15:12	10.0825	100	16.3	5.29	0	5.29
08-04-2021 19:16:12	10.0992	100	17.2	5.29	0	5.29
08-04-2021 19:17:12	10.1158	100	18.3	4.37	0	4.37
08-04-2021 19:18:12	10.1325	100	19	4.37	0	4.37
08-04-2021 19:19:12	10.1492	100	20.5	4.37	0	4.37
08-04-2021 19:20:12	10.1658	100	22.6	4.37	0	4.37
08-04-2021 19:21:12	10.1825	100	24.9	4.37	0	4.37
08-04-2021 19:22:12	10.1992	100	28	4.37	0	4.37
08-04-2021 19:23:12	10.2158	100	31.3	4.37	0	4.37
08-04-2021 19:24:12	10.2325	100	35.4	4.37	0	4.37
08-04-2021 19:25:12	10.2492	100	42.3	4.37	0	4.37
08-04-2021 19:26:12	10.2658	100	61.6	4.37	0	4.37
08-04-2021 19:27:12	10.2825	100	70.1	4.37	0	4.37
08-04-2021 19:28:12	10.2992	100	71.7	4.37	0	4.37
08-04-2021 19:29:12	10.3158	100	71.1	4.37	0	4.37
08-04-2021 19:30:12	10.3325	100	70.1	3.06	0	3.06
08-04-2021 19:31:12	10.3492	100	69.3	3.06	0	3.06
08-04-2021 19:32:12	10.3658	100	68.6	3.06	0	3.06
08-04-2021 19:33:12	10.3825	100	68.8	3.06	0	3.06
08-04-2021 19:34:12	10.3992	100	69.6	3.06	0	3.06
08-04-2021 19:35:12	10.4158	100	70.9	3.06	0	3.06
08-04-2021 19:36:12	10.4325	100	71.7	3.06	0	3.06
08-04-2021 19:37:12	10.4492	100	72.6	3.06	0	3.06
08-04-2021 19:38:12	10.4658	100	73.1	3.06	0	3.06
08-04-2021 19:39:12	10.4825	100	73.8	3.06	0	3.06
08-04-2021 19:40:12	10.4992	100	74.2	3.06	0	3.06
08-04-2021 19:41:12	10.5158	100	74.9	3.06	0	3.06
08-04-2021 19:42:12	10.5325	100	75.7	2.38	0	2.38
08-04-2021 19:43:12	10.5492	100	77.5	2.37	0	2.37
08-04-2021 19:44:12	10.5658	100	80.2	2.37	0	2.37
08-04-2021 19:45:12	10.5825	100	82.7	2.37	0	2.37
08-04-2021 19:46:12	10.5992	100	85.3	2.37	0	2.37
08-04-2021 19:47:12	10.6158	100	88.4	2.37	0	2.37
08-04-2021 19:48:12	10.6325	100	91.8	2.37	0	2.37
08-04-2021 19:49:12	10.6492	100	94.9	2.37	0	2.37
08-04-2021 19:50:12	10.6658	100	95.1	2.37	0	2.37
08-04-2021 19:51:12	10.6825	100	93.9	2.37	0	2.37
08-04-2021 19:52:12	10.6992	100	96.5	2.37	0	2.37
08-04-2021 19:53:12	10.7158	100	99.1	2.37	0	2.37
08-04-2021 19:54:12	10.7325	100	99.2	2.37	0	2.37
08-04-2021 19:55:12	10.7492	100	102.7	0.58	0	0.58
08-04-2021 19:56:12	10.7658	100	102.4	0.58	0	0.58
08-04-2021 19:57:12	10.7825	100	102.1	0.58	0	0.58
08-04-2021 19:58:12	10.7992	100	101.6	0.58	0	0.58
08-04-2021 19:59:12	10.8158	100	96.2	0.58	0	0.58
08-04-2021 20:00:12	10.8325	100	87	0.58	0	0.58
08-04-2021 20:01:12	10.8492	100	54.2	0.58	0	0.58
08-04-2021 20:02:12	10.8658	100	37.4	0.58	0	0.58
08-04-2021 20:03:12	10.8825	100	58.9	0.58	0	0.58
08-04-2021 20:04:12	10.8992	100	74.5	0.58	0	0.58
08-04-2021 20:05:12	10.9158	100	79.5	0.58	0	0.58
08-04-2021 20:06:12	10.9325	100	83.3	0.58	0	0.58
08-04-2021 20:07:12	10.9492	100	84.7	0.21	0	0.21
08-04-2021 20:08:12	10.9658	100	85.8	0.22	0	0.22
08-04-2021 20:09:12	10.9825	100	86.4	0.22	0	0.22
08-04-2021 20:10:12	10.9992	100	86.3	0.22	0	0.22
08-04-2021 20:11:12	11.0158	100	86.2	0.22	0	0.22
08-04-2021 20:12:12	11.0325	100	86.2	0.22	0	0.22
08-04-2021 20:13:12	11.0492	100	86.2	0.22	0	0.22
08-04-2021 20:14:12	11.0658	100	86.3	0.22	0	0.22
08-04-2021 20:15:12	11.0825	100	86.4	0.22	0	0.22
08-04-2021 20:16:12	11.0992	100	86.5	0.22	0	0.22
08-04-2021 20:17:12	11.1158	100	86.5	0.22	0	0.22
08-04-2021 20:18:12	11.1325	100	86.5	0.22	0	0.22
08-04-2021 20:19:12	11.1492	100	86.6	0.22	0	0.22
08-04-2021 20:20:12	11.1658	100	86.4	0.26	0	0.26
08-04-2021 20:21:12	11.1825	100	86.5	0.26	0	0.26
08-04-2021 20:22:12	11.1992	100	87.2	0.26	0	0.26
08-04-2021 20:23:12	11.2158	100	88.5	0.26	0	0.26
08-04-2021 20:24:12	11.2325	100	88.7	0.26	0	0.26
08-04-2021 20:25:12	11.2492	100	88.9	0.26	0	0.26
08-04-2021 20:26:12	11.2658	100	89.6	0.26	0	0.26
08-04-2021 20:27:12	11.2825	100	89.8	0.26	0	0.26
08-04-2021 20:28:12	11.2992	100	89.9	0.26	-0.01	0.27
08-04-2021 20:29:12	11.3158	100	89.8	0.26	-0.01	0.27
08-04-2021 20:30:12	11.3325	100	89.9	0.26	-0.01	0.27
08-04-2021 20:31:12	11.3492	100	89.8	0.26	-0.01	0.27
08-04-2021 20:32:12	11.3658	100	89.8	0.24	-0.01	0.25
08-04-2021 20:33:12	11.3825	100	90	0.24	-0.01	0.25
08-04-2021 20:34:12	11.3992	100	90.1	0.24	-0.01	0.25
08-04-2021 20:35:12	11.4158	100	90.2	0.24	-0.01	0.25
08-04-2021 20:36:12	11.4325	100	90.3	0.24	-0.01	0.25
08-04-2021 20:37:12	11.4492	100	90.4	0.24	-0.01	0.25
08-04-2021 20:38:12	11.4658	100	90.5	0.24	-0.01	0.25
08-04-2021 20:39:12	11.4825	100	90.5	0.24	-0.01	0.25
08-04-2021 20:40:12	11.4992	100	90.6	0.24	-0.01	0.25
08-04-2021 20:41:12	11.5158	100	90.7	0.24	-0.01	0.25
08-04-2021 20:42:12	11.5325	100	90.8	0.24	-0.01	0.25
08-04-2021 20:43:12	11.5492	100	90.8	0.24	-0.01	0.25
08-04-2021 20:44:12	11.5658	100	90.9	0.24	-0.01	0.25
08-04-2021 20:45:12	11.5825	100	90.9	0.24	-0.01	0.25
08-04-2021 20:46:12	11.5992	100	91.2	0.24	-0.01	0.25
08-04-2021 20:47:12	11.6158	100	92.2	0.24	-0.01	0.25
08-04-2021 20:48:12	11.6325	100	95.4	0.24	-0.01	0.25
08-04-2021 20:49:12	11.6492	100	99.3	0.24	-0.01	0.25
08-04-2021 20:50:12	11.6658	100	102.4	0.24	-0.01	0.25
08-04-2021 20:51:12	11.6825	100	103.9	0.24	-0.01	0.25
08-04-2021 20:52:12	11.6992	100	103.4	0.24	-0.01	0.25
08-04-2021 20:53:12	11.7158	100	102.2	0.24	-0.01	0.25
08-04-2021 20:54:12	11.7325	100	101.1	0.24	-0.01	0.25
08-04-2021 20:55:12	11.7492	100	100.2	0.24	-0.01	0.25
08-04-2021 20:56:12	11.7658	100	99.6	0.24	-0.01	0.25
08-04-2021 20:57:12	11.7825	100	99.2	0.31	-0.01	0.32
08-04-2021 20:58:12	11.7992	100	99.1	0.32	-0.01	0.33
08-04-2021 20:59:12	11.8158	100	99.1	0.32	-0.01	0.33
08-04-2021 21:00:12	11.8325	100	99.4	0.32	-0.01	0.33
08-04-2021 21:01:12	11.8492	100	99.7	0.32	-0.01	0.33
08-04-2021 21:02:12	11.8658	100	99.9	0.32	-0.01	0.33
08-04-2021 21:03:12	11.8825	100	99.9	0.32	-0.01	0.33
08-04-2021 21:04:12	11.8992	100	99.9	0.32	-0.01	0.33
08-04-2021 21:05:12	11.9158	100	99.8	0.32	-0.01	0.33
08-04-2021 21:06:12	11.9325	100	99.7	0.32	-0.01	0.33
08-04-2021 21:07:12	11.9492	100	99.5	0.32	-0.01	0.33
08-04-2021 21:08:12	11.9658	100	99.3	0.32	-0.01	0.33
08-04-2021 21:09:12	11.9825	100	99.2	0.32	-0.01	0.33
08-04-2021 21:10:12	11.9992	100	99.1	0.38	-0.01	0.39
08-04-2021 21:11:12	12.0158	100	99.1	0.38	-0.01	0.39
08-04-2021 21:12:12	12.0325	100	99.1	0.38	-0.01	0.39
08-04-2021 21:13:12	12.0492	100	99.1	0.38	-0.01	0.39
08-04-2021 21:14:12	12.0658	100	99	0.38	-0.01	0.39
08-04-2021 21:15:12	12.0825	100	99	0.38	-0.01	0.39
08-04-2021 21:16:12	12.0992	100	98.9	0.38	-0.01	0.39
08-04-2021 21:17:12	12.1158	100	98.8	0.38	-0.01	0.39
08-04-2021 21:18:12	12.1325	100	98.7	0.38	-0.01	0.39
08-04-2021 21:19:12	12.1492	100	98.7	0.38	-0.01	0.39
08-04-2021 21:20:12	12.1658	100	98.6	0.38	-0.01	0.39
08-04-2021 21:21:12	12.1825	100	98.5	0.38	-0.01	0.39
08-04-2021 21:22:12	12.1992	100	98.4	0.43	-0.01	0.44
08-04-2021 21:23:12	12.2158	100	98.3	0.43	-0.01	0.44
08-04-2021 21:24:12	12.2325	100	98.4	0.43	-0.01	0.44
08-04-2021 21:25:12	12.2492	100	98.3	0.43	-0.01	0.44
08-04-2021 21:26:12	12.2658	100	98.2	0.43	-0.01	0.44
08-04-2021 21:27:12	12.2825	100	98.1	0.43	-0.01	0.44
08-04-2021 21:28:12	12.2992	100	98.1	0.43	-0.01	0.44
08-04-2021 21:29:12	12.3158	100	98	0.43	-0.01	0.44
08-04-2021 21:30:12	12.3325	100	97.9	0.43	-0.01	0.44
08-04-2021 21:31:12	12.3492	100	97.8	0.43	-0.01	0.44
08-04-2021 21:32:12	12.3658	100	97.9	0.43	-0.01	0.44
08-04-2021 21:33:12	12.3825	100	97.7	0.43	-0.01	0.44
08-04-2021 21:34:12	12.3992	100	97.7	0.43	-0.01	0.44
08-04-2021 21:35:12	12.4158	100	97.8	0.48	-0.01	0.49
08-04-2021 21:36:12	12.4325	100	97.6	0.48	-0.01	0.49
08-04-2021 21:37:12	12.4492	100	97.5	0.48	-0.01	0.49
08-04-2021 21:38:12	12.4658	100	97.4	0.48	-0.01	0.49
08-04-2021 21:39:12	12.4825	100	97.4	0.48	-0.01	0.49
08-04-2021 21:40:12	12.4992	100	97.3	0.48	-0.01	0.49
08-04-2021 21:41:12	12.5158	100	97.3	0.48	-0.01	0.49
08-04-2021 21:42:12	12.5325	100	97.2	0.48	-0.01	0.49
08-04-2021 21:43:12	12.5492	100	97.2	0.48	-0.01	0.49
08-04-2021 21:44:12	12.5658	100	97.2	0.48	-0.01	0.49
08-04-2021 21:45:12	12.5825	100	97.1	0.48	-0.01	0.49
08-04-2021 21:46:12	12.5992	100	96.9	0.48	-0.01	0.49
08-04-2021 21:47:12	12.6158	100	96.8	0.53	-0.01	0.54
08-04-2021 21:48:12	12.6325	100	96.9	0.53	-0.01	0.54
08-04-2021 21:49:12	12.6492	100	96.6	0.53	-0.01	0.54
08-04-2021 21:50:12	12.6658	100	96.6	0.53	-0.01	0.54
08-04-2021 21:51:12	12.6825	100	96.6	0.53	-0.01	0.54
08-04-2021 21:52:12	12.6992	100	96.5	0.53	-0.01	0.54
08-04-2021 21:53:12	12.7158	100	96.4	0.53	-0.01	0.54
08-04-2021 21:54:12	12.7325	100	96.4	0.53	-0.01	0.54
08-04-2021 21:55:12	12.7492	100	96.3	0.53	-0.01	0.54
08-04-2021 21:56:12	12.7658	100	96.2	0.53	-0.01	0.54
08-04-2021 21:57:12	12.7825	100	96.1	0.53	-0.01	0.54
08-04-2021 21:58:12	12.7992	100	96.1	0.53	-0.01	0.54
08-04-2021 21:59:12	12.8158	100	96.1	0.53	-0.01	0.54
08-04-2021 22:00:12	12.8325	100	96	0.58	-0.01	0.59
08-04-2021 22:01:12	12.8492	100	95.8	0.58	-0.01	0.59
08-04-2021 22:02:12	12.8658	100	95.9	0.58	-0.01	0.59
08-04-2021 22:03:12	12.8825	100	95.8	0.58	-0.01	0.59
08-04-2021 22:04:12	12.8992	100	95.7	0.58	-0.01	0.59
08-04-2021 22:05:12	12.9158	100	95.6	0.58	-0.01	0.59
08-04-2021 22:06:12	12.9325	100	95.6	0.58	-0.01	0.59
08-04-2021 22:07:12	12.9492	100	95.5	0.58	-0.01	0.59
08-04-2021 22:08:12	12.9658	100	95.4	0.58	-0.01	0.59
08-04-2021 22:09:12	12.9825	100	95.3	0.58	-0.01	0.59
08-04-2021 22:10:12	12.9992	100	95.3	0.58	-0.01	0.59
08-04-2021 22:11:12	13.0158	100	95.3	0.58	-0.01	0.59
08-04-2021 22:12:12	13.0325	100	95.2	0.64	-0.01	0.65
08-04-2021 22:13:12	13.0492	100	95	0.64	-0.01	0.65
08-04-2021 22:14:12	13.0658	100	95.1	0.64	-0.01	0.65
08-04-2021 22:15:12	13.0825	100	95	0.64	-0.01	0.65
08-04-2021 22:16:12	13.0992	100	94.9	0.64	-0.01	0.65
08-04-2021 22:17:12	13.1158	100	95	0.64	-0.01	0.65
08-04-2021 22:18:12	13.1325	100	94.8	0.64	-0.01	0.65
08-04-2021 22:19:12	13.1492	100	94.8	0.64	-0.01	0.65
08-04-2021 22:20:12	13.1658	100	94.6	0.64	-0.01	0.65
08-04-2021 22:21:12	13.1825	100	94.7	0.64	-0.01	0.65
08-04-2021 22:22:12	13.1992	100	94.7	0.64	-0.01	0.65
08-04-2021 22:23:12	13.2158	100	94.9	0.64	-0.01	0.65
08-04-2021 22:24:12	13.2325	100	95	0.64	-0.01	0.65
08-04-2021 22:25:12	13.2492	100	95	0.71	-0.01	0.72
08-04-2021 22:26:12	13.2658	100	95.1	0.71	-0.01	0.72
08-04-2021 22:27:12	13.2825	100	95	0.71	-0.01	0.72
08-04-2021 22:28:12	13.2992	100	94.9	0.71	-0.01	0.72
08-04-2021 22:29:12	13.3158	100	94.8	0.71	-0.01	0.72
08-04-2021 22:30:12	13.3325	100	94.7	0.71	-0.01	0.72
08-04-2021 22:31:12	13.3492	100	94.3	0.71	-0.01	0.72
08-04-2021 22:32:12	13.3658	100	94.5	0.71	-0.01	0.72
08-04-2021 22:33:12	13.3825	100	94.6	0.71	-0.01	0.72
08-04-2021 22:34:12	13.3992	100	94.7	0.71	-0.01	0.72
08-04-2021 22:35:12	13.4158	100	94.5	0.71	-0.01	0.72
08-04-2021 22:36:12	13.4325	100	94.4	0.71	-0.01	0.72
08-04-2021 22:37:12	13.4492	100	94.3	0.78	-0.01	0.79
08-04-2021 22:38:12	13.4658	100	94.3	0.78	-0.01	0.79
08-04-2021 22:39:12	13.4825	100	93.9	0.78	-0.01	0.79
08-04-2021 22:40:12	13.4992	100	94.1	0.78	-0.01	0.79
08-04-2021 22:41:12	13.5158	100	93.7	0.78	-0.01	0.79
08-04-2021 22:42:12	13.5325	100	93.6	0.78	-0.01	0.79
08-04-2021 22:43:12	13.5492	100	93.5	0.78	-0.01	0.79
08-04-2021 22:44:12	13.5658	100	93.8	0.78	-0.01	0.79
08-04-2021 22:45:12	13.5825	100	93.9	0.78	-0.01	0.79
08-04-2021 22:46:12	13.5992	100	93.5	0.78	-0.01	0.79
08-04-2021 22:47:12	13.6158	100	93.8	0.78	-0.01	0.79
08-04-2021 22:48:12	13.6325	100	93.7	0.78	-0.01	0.79
08-04-2021 22:49:12	13.6492	100	93.6	0.78	-0.01	0.79
08-04-2021 22:50:12	13.6658	100	93.3	0.87	-0.01	0.88
08-04-2021 22:51:12	13.6825	100	92.2	0.87	-0.01	0.88
08-04-2021 22:52:12	13.6992	100	92.7	0.87	-0.01	0.88
08-04-2021 22:53:12	13.7158	100	92.6	0.87	-0.01	0.88
08-04-2021 22:54:12	13.7325	100	92.4	0.87	-0.01	0.88
08-04-2021 22:55:12	13.7492	100	92.2	0.87	-0.01	0.88
08-04-2021 22:56:12	13.7658	100	92.1	0.87	-0.01	0.88
08-04-2021 22:57:12	13.7825	100	92.1	0.87	-0.01	0.88
08-04-2021 22:58:12	13.7992	100	92.1	0.87	-0.01	0.88
08-04-2021 22:59:12	13.8158	100	91.8	0.87	-0.01	0.88
08-04-2021 23:00:12	13.8325	100	91.9	0.87	-0.01	0.88
08-04-2021 23:01:12	13.8492	100	91.8	0.87	-0.01	0.88
08-04-2021 23:02:12	13.8658	100	91.8	0.95	-0.01	0.96
08-04-2021 23:03:12	13.8825	100	91.8	0.95	-0.01	0.96
08-04-2021 23:04:12	13.8992	100	91.7	0.95	-0.01	0.96
08-04-2021 23:05:12	13.9158	100	91.6	0.95	-0.01	0.96
08-04-2021 23:06:12	13.9325	100	91.3	0.95	-0.01	0.96
08-04-2021 23:07:12	13.9492	100	91.3	0.95	-0.01	0.96
08-04-2021 23:08:12	13.9658	100	91.2	0.95	-0.01	0.96
08-04-2021 23:09:12	13.9825	100	91.1	0.95	-0.01	0.96
08-04-2021 23:10:12	13.9992	100	91.3	0.95	-0.01	0.96
08-04-2021 23:11:12	14.0158	100	91.7	0.95	-0.01	0.96
08-04-2021 23:12:12	14.0325	100	91.9	0.95	-0.01	0.96
08-04-2021 23:13:12	14.0492	100	91.9	0.95	-0.01	0.96
08-04-2021 23:14:12	14.0658	100	91.6	0.95	-0.01	0.96
08-04-2021 23:15:12	14.0825	100	91.6	1.05	-0.01	1.06
08-04-2021 23:16:12	14.0992	100	91.6	1.05	-0.01	1.06
08-04-2021 23:17:12	14.1158	100	91.5	1.05	-0.01	1.06
08-04-2021 23:18:12	14.1325	100	91.3	1.05	-0.01	1.06
08-04-2021 23:19:12	14.1492	100	91.1	1.05	-0.01	1.06
08-04-2021 23:20:12	14.1658	100	90.8	1.05	-0.01	1.06
08-04-2021 23:21:12	14.1825	100	91.1	1.05	-0.01	1.06
08-04-2021 23:22:12	14.1992	100	91.1	1.05	-0.01	1.06
08-04-2021 23:23:12	14.2158	100	91.3	1.05	-0.01	1.06
08-04-2021 23:24:12	14.2325	100	91	1.05	-0.01	1.06
08-04-2021 23:25:12	14.2492	100	90.8	1.05	-0.01	1.06
08-04-2021 23:26:12	14.2658	100	90.6	1.05	-0.01	1.06
08-04-2021 23:27:12	14.2825	100	90.4	1.16	-0.01	1.17
08-04-2021 23:28:12	14.2992	100	90.5	1.16	-0.01	1.17
08-04-2021 23:29:12	14.3158	100	90.6	1.16	-0.01	1.17
08-04-2021 23:30:12	14.3325	100	90.5	1.16	-0.01	1.17
08-04-2021 23:31:12	14.3492	100	90	1.16	-0.01	1.17
08-04-2021 23:32:12	14.3658	100	89.8	1.16	-0.01	1.17
08-04-2021 23:33:12	14.3825	100	90	1.16	-0.01	1.17
08-04-2021 23:34:12	14.3992	100	90.1	1.16	-0.01	1.17
08-04-2021 23:35:12	14.4158	100	90	1.16	-0.01	1.17
08-04-2021 23:36:12	14.4325	100	89.9	1.16	-0.01	1.17
08-04-2021 23:37:12	14.4492	100	89.9	1.16	-0.01	1.17
08-04-2021 23:38:12	14.4658	100	89.6	1.16	-0.01	1.17
08-04-2021 23:39:12	14.4825	100	89.7	1.16	-0.01	1.17
08-04-2021 23:40:12	14.4992	100	89.5	1.27	-0.01	1.28
08-04-2021 23:41:12	14.5158	100	89.3	1.27	-0.01	1.28
08-04-2021 23:42:12	14.5325	100	89.4	1.27	-0.01	1.28
08-04-2021 23:43:12	14.5492	100	89.3	1.27	-0.01	1.28
08-04-2021 23:44:12	14.5658	100	89	1.27	-0.01	1.28
08-04-2021 23:45:12	14.5825	100	89.3	1.27	-0.01	1.28
08-04-2021 23:46:12	14.5992	100	89.2	1.27	-0.01	1.28
08-04-2021 23:47:12	14.6158	100	88.8	1.27	-0.01	1.28
08-04-2021 23:48:12	14.6325	100	88.8	1.27	-0.01	1.28
08-04-2021 23:49:12	14.6492	100	88.8	1.27	-0.01	1.28
08-04-2021 23:50:12	14.6658	100	88.9	1.27	-0.01	1.28
08-04-2021 23:51:12	14.6825	100	88.8	1.27	-0.01	1.28
08-04-2021 23:52:12	14.6992	100	88.5	1.27	-0.01	1.28
08-04-2021 23:53:12	14.7158	100	88.7	1.39	-0.01	1.4
08-04-2021 23:54:12	14.7325	100	88	1.39	-0.01	1.4
08-04-2021 23:55:12	14.7492	100	88.1	1.39	-0.01	1.4
08-04-2021 23:56:12	14.7658	100	88.1	1.39	-0.01	1.4
08-04-2021 23:57:12	14.7825	100	87.9	1.39	-0.01	1.4
08-04-2021 23:58:12	14.7992	100	88.2	1.39	-0.01	1.4
08-04-2021 23:59:12	14.8158	100	87.3	1.39	-0.01	1.4
09-04-2021 00:00:12	14.8325	100	86.8	1.39	-0.01	1.4
09-04-2021 00:01:12	14.8492	100	87.6	1.39	-0.01	1.4
09-04-2021 00:02:12	14.8658	100	87.7	1.39	-0.01	1.4
09-04-2021 00:03:12	14.8825	100	87.3	1.39	-0.01	1.4
09-04-2021 00:04:12	14.8992	100	87.2	1.39	-0.01	1.4
09-04-2021 00:05:12	14.9158	100	87.2	1.52	-0.01	1.53
09-04-2021 00:06:12	14.9325	100	87	1.52	-0.01	1.53
09-04-2021 00:07:12	14.9492	100	87.3	1.52	-0.01	1.53
09-04-2021 00:08:12	14.9658	100	86.9	1.52	-0.01	1.53
09-04-2021 00:09:12	14.9825	100	86.8	1.52	-0.01	1.53
09-04-2021 00:10:12	14.9992	100	86.4	1.52	-0.01	1.53
09-04-2021 00:11:12	15.0158	100	86.5	1.52	-0.01	1.53
09-04-2021 00:12:12	15.0325	100	86.4	1.52	-0.01	1.53
09-04-2021 00:13:12	15.0492	100	86	1.52	-0.01	1.53
09-04-2021 00:14:12	15.0658	100	85.7	1.52	-0.01	1.53
09-04-2021 00:15:12	15.0825	100	85.7	1.52	-0.01	1.53
09-04-2021 00:16:12	15.0992	100	84	1.52	-0.01	1.53
09-04-2021 00:17:12	15.1158	100	83.9	1.52	-0.01	1.53
09-04-2021 00:18:12	15.1325	100	84.1	1.63	-0.01	1.64
09-04-2021 00:19:12	15.1492	100	84	1.63	-0.01	1.64
09-04-2021 00:20:12	15.1658	100	83.3	1.63	-0.01	1.64
09-04-2021 00:21:12	15.1825	100	83.3	1.63	-0.01	1.64
09-04-2021 00:22:12	15.1992	100	83.3	1.63	-0.01	1.64
09-04-2021 00:23:12	15.2158	100	83	1.63	-0.01	1.64
09-04-2021 00:24:12	15.2325	100	83	1.63	-0.01	1.64
09-04-2021 00:25:12	15.2492	100	82.9	1.63	-0.01	1.64
09-04-2021 00:26:12	15.2658	100	82.7	1.63	-0.01	1.64
09-04-2021 00:27:12	15.2825	100	82.7	1.63	-0.01	1.64
09-04-2021 00:28:12	15.2992	100	82.3	1.63	-0.01	1.64
09-04-2021 00:29:12	15.3158	100	82.4	1.63	-0.01	1.64
09-04-2021 00:30:12	15.3325	100	82.3	1.76	-0.01	1.77
09-04-2021 00:31:12	15.3492	100	82.2	1.76	-0.01	1.77
09-04-2021 00:32:12	15.3658	100	82.1	1.76	-0.01	1.77
09-04-2021 00:33:12	15.3825	100	81.8	1.76	-0.01	1.77
09-04-2021 00:34:12	15.3992	100	81.6	1.76	-0.01	1.77
09-04-2021 00:35:12	15.4158	100	81.7	1.76	-0.01	1.77
09-04-2021 00:36:12	15.4325	100	81.3	1.76	-0.01	1.77
09-04-2021 00:37:12	15.4492	100	81.3	1.76	-0.01	1.77
09-04-2021 00:38:12	15.4658	100	81.3	1.76	-0.01	1.77
09-04-2021 00:39:12	15.4825	100	81.1	1.76	-0.01	1.77
09-04-2021 00:40:12	15.4992	100	81	1.76	-0.01	1.77
09-04-2021 00:41:12	15.5158	100	80.9	1.76	-0.01	1.77
09-04-2021 00:42:12	15.5325	100	80.6	1.76	-0.01	1.77
09-04-2021 00:43:12	15.5492	100	80.3	1.9	-0.01	1.91
09-04-2021 00:44:12	15.5658	100	80.5	1.9	-0.01	1.91
09-04-2021 00:45:12	15.5825	100	80.1	1.9	-0.01	1.91
09-04-2021 00:46:12	15.5992	100	80	1.9	-0.01	1.91
09-04-2021 00:47:12	15.6158	100	80	1.9	-0.01	1.91
09-04-2021 00:48:12	15.6325	100	79.7	1.9	-0.01	1.91
09-04-2021 00:49:12	15.6492	100	79.4	1.9	-0.01	1.91
09-04-2021 00:50:12	15.6658	100	79.5	1.9	-0.01	1.91
09-04-2021 00:51:12	15.6825	100	79.1	1.9	-0.01	1.91
09-04-2021 00:52:12	15.6992	100	79.3	1.9	-0.01	1.91
09-04-2021 00:53:12	15.7158	100	79	1.9	-0.01	1.91
09-04-2021 00:54:12	15.7325	100	79	1.9	-0.01	1.91
09-04-2021 00:55:12	15.7492	100	78.8	2.03	-0.01	2.04
09-04-2021 00:56:12	15.7658	100	78.6	2.03	-0.01	2.04
09-04-2021 00:57:12	15.7825	100	78.3	2.03	-0.01	2.04
09-04-2021 00:58:12	15.7992	100	78.3	2.03	-0.01	2.04
09-04-2021 00:59:12	15.8158	100	78	2.03	-0.01	2.04
09-04-2021 01:00:12	15.8325	100	77.9	2.03	-0.01	2.04
09-04-2021 01:01:12	15.8492	100	77.6	2.03	-0.01	2.04
09-04-2021 01:02:12	15.8658	100	77.6	2.03	-0.01	2.04
09-04-2021 01:03:12	15.8825	100	77.5	2.03	-0.01	2.04
09-04-2021 01:04:12	15.8992	100	77.7	2.03	-0.01	2.04
09-04-2021 01:05:12	15.9158	100	77.4	2.03	-0.01	2.04
09-04-2021 01:06:12	15.9325	100	77.5	2.03	-0.01	2.04
09-04-2021 01:07:12	15.9492	100	77.3	2.03	-0.01	2.04
09-04-2021 01:08:12	15.9658	100	76.8	2.17	-0.01	2.18
09-04-2021 01:09:12	15.9825	100	76.7	2.17	-0.01	2.18
09-04-2021 01:10:12	15.9992	100	76.2	2.17	-0.01	2.18
09-04-2021 01:11:12	16.0158	100	76	2.17	-0.01	2.18
09-04-2021 01:12:12	16.0325	100	75.9	2.17	-0.01	2.18
09-04-2021 01:13:12	16.0492	100	75.6	2.17	-0.01	2.18
09-04-2021 01:14:12	16.0658	100	75.5	2.17	-0.01	2.18
09-04-2021 01:15:12	16.0825	100	75.4	2.17	-0.01	2.18
09-04-2021 01:16:12	16.0992	100	75.2	2.17	-0.01	2.18
09-04-2021 01:17:12	16.1158	100	75.1	2.17	-0.01	2.18
09-04-2021 01:18:12	16.1325	100	74.9	2.17	-0.01	2.18
09-04-2021 01:19:12	16.1492	100	74.8	2.17	-0.01	2.18
09-04-2021 01:20:12	16.1658	100	74.4	2.33	-0.01	2.34
09-04-2021 01:21:12	16.1825	100	74.2	2.33	-0.01	2.34
09-04-2021 01:22:12	16.1992	100	74.1	2.33	-0.01	2.34
09-04-2021 01:23:12	16.2158	100	74.4	2.33	-0.01	2.34
09-04-2021 01:24:12	16.2325	100	74.2	2.33	-0.01	2.34
09-04-2021 01:25:12	16.2492	100	74.1	2.33	-0.01	2.34
09-04-2021 01:26:12	16.2658	100	74.1	2.33	-0.01	2.34
09-04-2021 01:27:12	16.2825	100	73.6	2.33	-0.01	2.34
09-04-2021 01:28:12	16.2992	100	72.9	2.33	-0.01	2.34
09-04-2021 01:29:12	16.3158	100	72.8	2.33	-0.01	2.34
09-04-2021 01:30:12	16.3325	100	72.8	2.33	-0.01	2.34
09-04-2021 01:31:12	16.3492	100	72.5	2.33	-0.01	2.34
09-04-2021 01:32:12	16.3658	100	72.3	2.33	-0.01	2.34
09-04-2021 01:33:12	16.3825	100	72.1	2.5	-0.01	2.51
09-04-2021 01:34:12	16.3992	100	72.1	2.5	-0.01	2.51
09-04-2021 01:35:12	16.4158	100	71.8	2.5	-0.01	2.51
09-04-2021 01:36:12	16.4325	100	72.1	2.5	-0.01	2.51
09-04-2021 01:37:12	16.4492	100	73	2.5	-0.01	2.51
09-04-2021 01:38:12	16.4658	100	73.6	2.5	-0.01	2.51
09-04-2021 01:39:12	16.4825	100	73.7	2.5	-0.01	2.51
09-04-2021 01:40:12	16.4992	100	73.4	2.5	-0.01	2.51
09-04-2021 01:41:12	16.5158	100	73	2.5	-0.01	2.51
09-04-2021 01:42:12	16.5325	100	73.1	2.5	-0.01	2.51
09-04-2021 01:43:12	16.5492	100	72.7	2.5	-0.01	2.51
09-04-2021 01:44:12	16.5658	100	72.3	2.5	-0.01	2.51
09-04-2021 01:45:12	16.5825	100	72	2.67	-0.01	2.68
09-04-2021 01:46:12	16.5992	100	72	2.67	-0.01	2.68
09-04-2021 01:47:12	16.6158	100	72	2.67	-0.01	2.68
09-04-2021 01:48:12	16.6325	100	71.7	2.67	-0.01	2.68
09-04-2021 01:49:12	16.6492	100	70.1	2.67	-0.01	2.68
09-04-2021 01:50:12	16.6658	100	70.7	2.67	-0.01	2.68
09-04-2021 01:51:12	16.6825	100	71.4	2.67	-0.01	2.68
09-04-2021 01:52:12	16.6992	100	70.6	2.67	-0.01	2.68
09-04-2021 01:53:12	16.7158	100	70.9	2.67	-0.01	2.68
09-04-2021 01:54:12	16.7325	100	69.6	2.67	-0.01	2.68
09-04-2021 01:55:12	16.7492	100	69.9	2.67	-0.01	2.68
09-04-2021 01:56:12	16.7658	100	70	2.67	-0.01	2.68
09-04-2021 01:57:12	16.7825	100	68.5	2.67	-0.01	2.68
09-04-2021 01:58:12	16.7992	100	69.1	2.84	-0.01	2.85
09-04-2021 01:59:12	16.8158	100	69.1	2.84	-0.01	2.85
09-04-2021 02:00:12	16.8325	100	68.9	2.84	-0.01	2.85
09-04-2021 02:01:12	16.8492	100	69	2.84	-0.01	2.85
09-04-2021 02:02:12	16.8658	100	68.8	2.84	-0.01	2.85
09-04-2021 02:03:12	16.8825	100	68.6	2.84	-0.01	2.85
09-04-2021 02:04:12	16.8992	100	68.4	2.84	-0.01	2.85
09-04-2021 02:05:12	16.9158	100	67.4	2.84	-0.01	2.85
09-04-2021 02:06:12	16.9325	100	68.3	2.84	-0.01	2.85
09-04-2021 02:07:12	16.9492	100	67	2.84	-0.01	2.85
09-04-2021 02:08:12	16.9658	100	67.3	2.84	-0.01	2.85
09-04-2021 02:09:12	16.9825	100	67.5	2.84	-0.01	2.85
09-04-2021 02:10:12	16.9992	100	67.4	3.03	-0.01	3.04
09-04-2021 02:11:12	17.0158	100	63	3.03	-0.01	3.04
09-04-2021 02:12:12	17.0325	100	63.3	3.03	-0.01	3.04
09-04-2021 02:13:12	17.0492	100	63.7	3.03	-0.01	3.04
09-04-2021 02:14:12	17.0658	100	64	3.03	-0.01	3.04
09-04-2021 02:15:12	17.0825	100	63.7	3.03	-0.01	3.04
09-04-2021 02:16:12	17.0992	100	63.4	3.03	-0.01	3.04
09-04-2021 02:17:12	17.1158	100	63	3.03	-0.01	3.04
09-04-2021 02:18:12	17.1325	100	62.7	3.03	-0.01	3.04
09-04-2021 02:19:12	17.1492	100	62.6	3.03	-0.01	3.04
09-04-2021 02:20:12	17.1658	100	62.1	3.03	-0.01	3.04
09-04-2021 02:21:12	17.1825	100	62	3.03	-0.01	3.04
09-04-2021 02:22:12	17.1992	100	61.9	3.03	-0.01	3.04
09-04-2021 02:23:12	17.2158	100	61.7	3.21	-0.01	3.22
09-04-2021 02:24:12	17.2325	100	61.5	3.21	-0.01	3.22
09-04-2021 02:25:12	17.2492	100	61.3	3.21	-0.01	3.22
09-04-2021 02:26:12	17.2658	100	60.4	3.21	-0.01	3.22
09-04-2021 02:27:12	17.2825	100	60.9	3.21	-0.01	3.22
09-04-2021 02:28:12	17.2992	100	60	3.21	-0.01	3.22
09-04-2021 02:29:12	17.3158	100	59.6	3.21	-0.01	3.22
09-04-2021 02:30:12	17.3325	100	59.3	3.21	-0.01	3.22
09-04-2021 02:31:12	17.3492	100	59	3.21	-0.01	3.22
09-04-2021 02:32:12	17.3658	100	59.5	3.21	-0.01	3.22
09-04-2021 02:33:12	17.3825	100	59.6	3.21	-0.01	3.22
09-04-2021 02:34:12	17.3992	100	59	3.21	-0.01	3.22
09-04-2021 02:35:12	17.4158	100	59.2	3.44	-0.01	3.45
09-04-2021 02:36:12	17.4325	100	58.7	3.44	-0.01	3.45
09-04-2021 02:37:12	17.4492	100	58.4	3.44	-0.01	3.45
09-04-2021 02:38:12	17.4658	100	57.3	3.44	-0.01	3.45
09-04-2021 02:39:12	17.4825	100	57.9	3.44	-0.01	3.45
09-04-2021 02:40:12	17.4992	100	58	3.44	-0.01	3.45
09-04-2021 02:41:12	17.5158	100	57.4	3.44	-0.01	3.45
09-04-2021 02:42:12	17.5325	100	57.5	3.44	-0.01	3.45
09-04-2021 02:43:12	17.5492	100	57.4	3.44	-0.01	3.45
09-04-2021 02:44:12	17.5658	100	56.9	3.44	-0.01	3.45
09-04-2021 02:45:12	17.5825	100	56.5	3.44	-0.01	3.45
09-04-2021 02:46:12	17.5992	100	56.1	3.44	-0.01	3.45
09-04-2021 02:47:12	17.6158	100	56	3.44	-0.01	3.45
09-04-2021 02:48:12	17.6325	100	55.9	3.67	-0.01	3.68
09-04-2021 02:49:12	17.6492	100	55.7	3.67	-0.01	3.68
09-04-2021 02:50:12	17.6658	100	55	3.67	-0.01	3.68
09-04-2021 02:51:12	17.6825	100	55	3.67	-0.01	3.68
09-04-2021 02:52:12	17.6992	100	54.7	3.67	-0.01	3.68
09-04-2021 02:53:12	17.7158	100	54.5	3.67	-0.01	3.68
09-04-2021 02:54:12	17.7325	100	54.3	3.67	-0.01	3.68
09-04-2021 02:55:12	17.7492	100	54.1	3.67	-0.01	3.68
09-04-2021 02:56:12	17.7658	100	53.7	3.67	-0.01	3.68
09-04-2021 02:57:12	17.7825	100	53.8	3.67	-0.01	3.68
09-04-2021 02:58:12	17.7992	100	53.3	3.67	-0.01	3.68
09-04-2021 02:59:12	17.8158	100	52.9	3.67	-0.01	3.68
09-04-2021 03:00:12	17.8325	100	52.9	3.9	-0.01	3.91
09-04-2021 03:01:12	17.8492	100	52.5	3.9	-0.01	3.91
09-04-2021 03:02:12	17.8658	100	52.2	3.9	-0.01	3.91
09-04-2021 03:03:12	17.8825	100	52	3.9	-0.01	3.91
09-04-2021 03:04:12	17.8992	100	51.7	3.9	-0.01	3.91
09-04-2021 03:05:12	17.9158	100	51.2	3.9	-0.01	3.91
09-04-2021 03:06:12	17.9325	100	51	3.9	-0.01	3.91
09-04-2021 03:07:12	17.9492	100	51	3.9	-0.01	3.91
09-04-2021 03:08:12	17.9658	100	50.4	3.9	-0.01	3.91
09-04-2021 03:09:12	17.9825	100	50.3	3.9	-0.01	3.91
09-04-2021 03:10:12	17.9992	100	50	3.9	-0.01	3.91
09-04-2021 03:11:12	18.0158	100	49.9	3.9	-0.01	3.91
09-04-2021 03:12:12	18.0325	100	49.1	3.9	-0.01	3.91
09-04-2021 03:13:12	18.0492	100	49.2	4.14	-0.01	4.15
09-04-2021 03:14:12	18.0658	100	49	4.14	-0.01	4.15
09-04-2021 03:15:12	18.0825	100	48.7	4.14	-0.01	4.15
09-04-2021 03:16:12	18.0992	100	48.5	4.14	-0.01	4.15
09-04-2021 03:17:12	18.1158	100	48.1	4.14	-0.01	4.15
09-04-2021 03:18:12	18.1325	100	47.8	4.14	-0.01	4.15
09-04-2021 03:19:12	18.1492	100	47.8	4.14	-0.01	4.15
09-04-2021 03:20:12	18.1658	100	47.3	4.14	-0.01	4.15
09-04-2021 03:21:12	18.1825	100	46.9	4.14	0	4.14
09-04-2021 03:22:12	18.1992	100	46.3	4.14	0	4.14
09-04-2021 03:23:12	18.2158	100	46.2	4.14	0	4.14
09-04-2021 03:24:12	18.2325	100	46	4.14	0	4.14
09-04-2021 03:25:12	18.2492	100	45.8	4.38	0	4.38
09-04-2021 03:26:12	18.2658	100	45.3	4.38	0	4.38
09-04-2021 03:27:12	18.2825	100	44.8	4.38	0	4.38
09-04-2021 03:28:12	18.2992	100	44.8	4.38	0	4.38
09-04-2021 03:29:12	18.3158	100	44.5	4.38	0	4.38
09-04-2021 03:30:12	18.3325	100	44	4.38	0	4.38
09-04-2021 03:31:12	18.3492	100	44	4.38	0	4.38
09-04-2021 03:32:12	18.3658	100	43.6	4.38	0	4.38
09-04-2021 03:33:12	18.3825	100	43.1	4.38	0	4.38
09-04-2021 03:34:12	18.3992	100	43	4.38	0	4.38
09-04-2021 03:35:12	18.4158	100	42.8	4.38	0	4.38
09-04-2021 03:36:12	18.4325	100	42.5	4.38	0	4.38
09-04-2021 03:37:12	18.4492	100	42.1	4.61	0	4.61
09-04-2021 03:38:12	18.4658	100	42.1	4.61	0	4.61
09-04-2021 03:39:12	18.4825	100	41.3	4.61	0	4.61
09-04-2021 03:40:12	18.4992	100	40.4	4.61	0	4.61
09-04-2021 03:41:12	18.5158	100	41.1	4.61	0	4.61
09-04-2021 03:42:12	18.5325	100	40.9	4.61	0	4.61
09-04-2021 03:43:12	18.5492	100	40	4.61	0	4.61
09-04-2021 03:44:12	18.5658	100	40.2	4.61	0	4.61
09-04-2021 03:45:12	18.5825	100	39.7	4.61	0	4.61
09-04-2021 03:46:12	18.5992	100	39.2	4.61	0	4.61
09-04-2021 03:47:12	18.6158	100	39	4.61	0	4.61
09-04-2021 03:48:12	18.6325	100	38.2	4.61	0	4.61
09-04-2021 03:49:12	18.6492	100	38	4.61	0	4.61
09-04-2021 03:50:12	18.6658	100	37.8	4.83	0	4.83
09-04-2021 03:51:12	18.6825	100	37.2	4.84	0	4.84
09-04-2021 03:52:12	18.6992	100	37.1	4.84	0	4.84
09-04-2021 03:53:12	18.7158	100	37.4	4.84	0	4.84
09-04-2021 03:54:12	18.7325	100	37.1	4.84	0	4.84
09-04-2021 03:55:12	18.7492	100	36.6	4.84	0	4.84
09-04-2021 03:56:12	18.7658	100	36.5	4.84	0	4.84
09-04-2021 03:57:12	18.7825	100	35.7	4.84	0	4.84
09-04-2021 03:58:12	18.7992	100	35.5	4.84	0	4.84
09-04-2021 03:59:12	18.8158	100	35	4.84	0	4.84
09-04-2021 04:00:12	18.8325	100	34.7	4.84	0	4.84
09-04-2021 04:01:12	18.8492	100	34.4	4.84	0	4.84
09-04-2021 04:02:12	18.8658	100	34.1	5.04	0	5.04
09-04-2021 04:03:12	18.8825	100	33.9	5.05	0	5.05
09-04-2021 04:04:12	18.8992	100	33.6	5.05	0	5.05
09-04-2021 04:05:12	18.9158	100	33.2	5.05	0	5.05
09-04-2021 04:06:12	18.9325	100	32.8	5.05	0	5.05
09-04-2021 04:07:12	18.9492	100	32.4	5.05	0	5.05
09-04-2021 04:08:12	18.9658	100	32.1	5.05	0	5.05
09-04-2021 04:09:12	18.9825	100	32.1	5.05	0	5.05
09-04-2021 04:10:12	18.9992	100	31.1	5.05	0	5.05
09-04-2021 04:11:12	19.0158	100	30.5	5.05	0	5.05
09-04-2021 04:12:12	19.0325	100	30.4	5.05	0	5.05
09-04-2021 04:13:12	19.0492	100	29.9	5.05	0	5.05
09-04-2021 04:14:12	19.0658	100	29.8	5.05	0	5.05
09-04-2021 04:15:12	19.0825	100	29.8	5.24	0	5.24
09-04-2021 04:16:12	19.0992	100	29.2	5.24	0	5.24
09-04-2021 04:17:12	19.1158	100	28.5	5.24	0	5.24
09-04-2021 04:18:12	19.1325	100	28.3	5.24	0	5.24
09-04-2021 04:19:12	19.1492	100	27.7	5.24	0	5.24
09-04-2021 04:20:12	19.1658	100	27.6	5.24	0	5.24
09-04-2021 04:21:12	19.1825	100	27.5	5.24	0	5.24
09-04-2021 04:22:12	19.1992	100	27.2	5.24	0	5.24
09-04-2021 04:23:12	19.2158	100	27	5.24	0	5.24
09-04-2021 04:24:12	19.2325	100	26.5	5.24	0	5.24
09-04-2021 04:25:12	19.2492	100	25.8	5.24	0	5.24
09-04-2021 04:26:12	19.2658	100	25.3	5.24	0	5.24
09-04-2021 04:27:12	19.2825	100	25.4	5.41	0	5.41
09-04-2021 04:28:12	19.2992	100	25.2	5.42	0	5.42
09-04-2021 04:29:12	19.3158	100	24.8	5.42	0	5.42
09-04-2021 04:30:12	19.3325	100	24.5	5.42	0	5.42
09-04-2021 04:31:12	19.3492	100	23.7	5.42	0	5.42
09-04-2021 04:32:12	19.3658	100	23.5	5.42	0	5.42
09-04-2021 04:33:12	19.3825	100	23	5.42	0	5.42
09-04-2021 04:34:12	19.3992	100	23.4	5.42	0	5.42
09-04-2021 04:35:12	19.4158	100	22.5	5.42	0	5.42
09-04-2021 04:36:12	19.4325	100	22.5	5.42	0	5.42
09-04-2021 04:37:12	19.4492	100	21.9	5.42	0	5.42
09-04-2021 04:38:12	19.4658	100	21.6	5.42	0	5.42
09-04-2021 04:39:12	19.4825	100	21	5.42	0	5.42
09-04-2021 04:40:12	19.4992	100	20.5	5.56	0	5.56
09-04-2021 04:41:12	19.5158	100	20.5	5.56	0	5.56
09-04-2021 04:42:12	19.5325	100	19.7	5.56	0	5.56
09-04-2021 04:43:12	19.5492	100	19.4	5.56	0	5.56
09-04-2021 04:44:12	19.5658	100	19.2	5.56	0	5.56
09-04-2021 04:45:12	19.5825	100	18.8	5.56	0	5.56
09-04-2021 04:46:12	19.5992	100	18.5	5.56	0	5.56
09-04-2021 04:47:12	19.6158	100	18.2	5.56	0	5.56
09-04-2021 04:48:12	19.6325	100	18	5.56	0	5.56
09-04-2021 04:49:12	19.6492	100	17.6	5.56	0	5.56
09-04-2021 04:50:12	19.6658	100	17.6	5.56	0	5.56
09-04-2021 04:51:12	19.6825	100	16.6	5.56	0	5.56
09-04-2021 04:52:12	19.6992	100	16.4	5.63	0	5.63
09-04-2021 04:53:12	19.7158	100	16.1	5.63	0	5.63
09-04-2021 04:54:12	19.7325	100	16.2	5.63	0	5.63
09-04-2021 04:55:12	19.7492	100	16	5.63	0	5.63
09-04-2021 04:56:12	19.7658	100	15.4	5.63	0	5.63
09-04-2021 04:57:12	19.7825	100	14.4	5.63	0	5.63
09-04-2021 04:58:12	19.7992	100	14.4	5.63	0	5.63
09-04-2021 04:59:12	19.8158	100	14	5.63	0	5.63
09-04-2021 05:00:12	19.8325	100	13.7	5.63	0	5.63
09-04-2021 05:01:12	19.8492	100	13.9	5.63	0	5.63
09-04-2021 05:02:12	19.8658	100	14.1	5.63	0	5.63
09-04-2021 05:03:12	19.8825	100	14.3	5.63	0	5.63
09-04-2021 05:04:12	19.8992	100	15.1	5.63	0	5.63
09-04-2021 05:05:12	19.9158	100	15.5	4.93	0	4.93
09-04-2021 05:06:12	19.9325	100	15.8	4.9	0	4.9
09-04-2021 05:07:12	19.9492	100	15.5	4.9	0	4.9
09-04-2021 05:08:12	19.9658	100	15.6	4.9	0	4.9
09-04-2021 05:09:12	19.9825	100	15.1	4.9	0	4.9
09-04-2021 05:10:12	19.9992	100	14.7	4.9	0	4.9
09-04-2021 05:11:12	20.0158	100	15.6	4.9	0	4.9
09-04-2021 05:12:12	20.0325	100	16.2	4.9	0	4.9
09-04-2021 05:13:12	20.0492	100	17	4.9	0	4.9
09-04-2021 05:14:12	20.0658	100	19	4.9	0	4.9
09-04-2021 05:15:12	20.0825	100	20.2	4.9	0	4.9
09-04-2021 05:16:12	20.0992	100	22.8	4.9	0	4.9
09-04-2021 05:17:12	20.1158	100	26.3	4.9	0	4.9
09-04-2021 05:18:12	20.1325	100	29.8	4.48	0	4.48
09-04-2021 05:19:12	20.1492	100	34.2	4.48	0	4.48
09-04-2021 05:20:12	20.1658	100	45	4.48	0	4.48
09-04-2021 05:21:12	20.1825	100	64.3	4.48	0	4.48
09-04-2021 05:22:12	20.1992	100	70.7	4.48	0	4.48
09-04-2021 05:23:12	20.2158	100	71.1	4.48	0	4.48
09-04-2021 05:24:12	20.2325	100	70.4	4.48	0	4.48
09-04-2021 05:25:12	20.2492	100	69.5	4.48	0	4.48
09-04-2021 05:26:12	20.2658	100	68.7	4.48	0	4.48
09-04-2021 05:27:12	20.2825	100	68.3	4.48	0	4.48
09-04-2021 05:28:12	20.2992	100	68.6	4.48	0	4.48
09-04-2021 05:29:12	20.3158	100	70	4.48	0	4.48
09-04-2021 05:30:12	20.3325	100	71.1	2.7	0	2.7
09-04-2021 05:31:12	20.3492	100	73.6	2.69	0	2.69
09-04-2021 05:32:12	20.3658	100	76.9	2.69	0	2.69
09-04-2021 05:33:12	20.3825	100	79.8	2.69	0	2.69
09-04-2021 05:34:12	20.3992	100	82	2.69	0	2.69
09-04-2021 05:35:12	20.4158	100	85.4	2.69	0	2.69
09-04-2021 05:36:12	20.4325	100	89	2.69	0	2.69
09-04-2021 05:37:12	20.4492	100	92	2.69	0	2.69
09-04-2021 05:38:12	20.4658	100	91.6	2.69	0	2.69
09-04-2021 05:39:12	20.4825	100	90.1	2.69	0	2.69
09-04-2021 05:40:12	20.4992	100	93.8	2.69	0	2.69
09-04-2021 05:41:12	20.5158	100	97.2	2.69	0	2.69
09-04-2021 05:42:12	20.5325	100	95.1	2.69	0	2.69
09-04-2021 05:43:12	20.5492	100	102	0.73	0	0.73
09-04-2021 05:44:12	20.5658	100	101.4	0.73	0	0.73
09-04-2021 05:45:12	20.5825	100	97.6	0.73	0	0.73
09-04-2021 05:46:12	20.5992	100	85.5	0.73	0	0.73
09-04-2021 05:47:12	20.6158	100	59.5	0.73	0	0.73
09-04-2021 05:48:12	20.6325	100	33	0.73	0	0.73
09-04-2021 05:49:12	20.6492	100	33.9	0.73	0	0.73
09-04-2021 05:50:12	20.6658	100	37	0.73	0	0.73
09-04-2021 05:51:12	20.6825	100	62	0.73	0	0.73
09-04-2021 05:52:12	20.6992	100	74.9	0.73	0	0.73
09-04-2021 05:53:12	20.7158	100	79.8	0.73	0	0.73
09-04-2021 05:54:12	20.7325	100	82.9	0.73	0	0.73
09-04-2021 05:55:12	20.7492	100	84.1	0.23	0	0.23
09-04-2021 05:56:12	20.7658	100	85.3	0.23	0	0.23
09-04-2021 05:57:12	20.7825	100	85.7	0.23	0	0.23
09-04-2021 05:58:12	20.7992	100	85.7	0.23	0	0.23
09-04-2021 05:59:12	20.8158	100	85.7	0.23	0	0.23
09-04-2021 06:00:12	20.8325	100	85.7	0.23	0	0.23
09-04-2021 06:01:12	20.8492	100	85.7	0.23	0	0.23
09-04-2021 06:02:12	20.8658	100	85.8	0.23	0	0.23
09-04-2021 06:03:12	20.8825	100	85.8	0.23	0	0.23
09-04-2021 06:04:12	20.8992	100	86	0.23	-0.01	0.24
09-04-2021 06:05:12	20.9158	100	85.9	0.23	-0.01	0.24
09-04-2021 06:06:12	20.9325	100	85.9	0.23	-0.01	0.24
09-04-2021 06:07:12	20.9492	100	85.9	0.23	-0.01	0.24
09-04-2021 06:08:12	20.9658	100	85.8	0.27	-0.01	0.28
09-04-2021 06:09:12	20.9825	100	85.9	0.27	-0.01	0.28
09-04-2021 06:10:12	20.9992	100	86.9	0.27	-0.01	0.28
09-04-2021 06:11:12	21.0158	100	88	0.27	-0.01	0.28
09-04-2021 06:12:12	21.0325	100	88.2	0.27	-0.01	0.28
09-04-2021 06:13:12	21.0492	100	88.7	0.27	-0.01	0.28
09-04-2021 06:14:12	21.0658	100	89.2	0.27	-0.01	0.28
09-04-2021 06:15:12	21.0825	100	89.4	0.27	-0.01	0.28
09-04-2021 06:16:12	21.0992	100	89.4	0.27	0	0.27
09-04-2021 06:17:12	21.1158	100	89.3	0.27	-0.01	0.28
09-04-2021 06:18:12	21.1325	100	89.3	0.27	-0.01	0.28
09-04-2021 06:19:12	21.1492	100	89.3	0.27	-0.01	0.28
09-04-2021 06:20:12	21.1658	100	89.3	0.25	-0.01	0.26
09-04-2021 06:21:12	21.1825	100	89.4	0.25	-0.01	0.26
09-04-2021 06:22:12	21.1992	100	89.5	0.25	-0.01	0.26
09-04-2021 06:23:12	21.2158	100	89.7	0.25	-0.01	0.26
09-04-2021 06:24:12	21.2325	100	89.7	0.25	-0.01	0.26
09-04-2021 06:25:12	21.2492	100	89.8	0.25	-0.01	0.26
09-04-2021 06:26:12	21.2658	100	89.9	0.25	-0.01	0.26
09-04-2021 06:27:12	21.2825	100	90	0.25	-0.01	0.26
09-04-2021 06:28:12	21.2992	100	90	0.25	-0.01	0.26
09-04-2021 06:29:12	21.3158	100	90.1	0.25	0	0.25
09-04-2021 06:30:12	21.3325	100	90.3	0.25	0	0.25
09-04-2021 06:31:12	21.3492	100	90.3	0.25	0	0.25
09-04-2021 06:32:12	21.3658	100	90.3	0.25	0	0.25
09-04-2021 06:33:12	21.3825	100	90.5	0.25	0	0.25
09-04-2021 06:34:12	21.3992	100	90.7	0.25	0	0.25
09-04-2021 06:35:12	21.4158	100	93	0.25	0	0.25
09-04-2021 06:36:12	21.4325	100	96.8	0.25	0	0.25
09-04-2021 06:37:12	21.4492	100	100.3	0.25	0	0.25
09-04-2021 06:38:12	21.4658	100	102.7	0.25	0	0.25
09-04-2021 06:39:12	21.4825	100	103	0.25	0	0.25
09-04-2021 06:40:12	21.4992	100	101.6	0.25	0	0.25
09-04-2021 06:41:12	21.5158	100	100.3	0.25	0	0.25
09-04-2021 06:42:12	21.5325	100	99.4	0.25	-0.01	0.26
09-04-2021 06:43:12	21.5492	100	98.6	0.25	-0.01	0.26
09-04-2021 06:44:12	21.5658	100	98.2	0.25	-0.01	0.26
09-04-2021 06:45:12	21.5825	100	98.1	0.33	-0.01	0.34
09-04-2021 06:46:12	21.5992	100	98.4	0.33	-0.01	0.34
09-04-2021 06:47:12	21.6158	100	98.7	0.33	-0.01	0.34
09-04-2021 06:48:12	21.6325	100	99	0.33	-0.01	0.34
09-04-2021 06:49:12	21.6492	100	99.2	0.33	-0.01	0.34
09-04-2021 06:50:12	21.6658	100	99.3	0.33	-0.01	0.34
09-04-2021 06:51:12	21.6825	100	99.2	0.33	-0.01	0.34
09-04-2021 06:52:12	21.6992	100	99	0.33	-0.01	0.34
09-04-2021 06:53:12	21.7158	100	98.8	0.33	-0.01	0.34
09-04-2021 06:54:12	21.7325	100	98.6	0.33	-0.01	0.34
09-04-2021 06:55:12	21.7492	100	98.5	0.33	-0.01	0.34
09-04-2021 06:56:12	21.7658	100	98.4	0.33	-0.01	0.34
09-04-2021 06:57:12	21.7825	100	98.4	0.33	-0.01	0.34
09-04-2021 06:58:12	21.7992	100	98.4	0.4	-0.01	0.41
09-04-2021 06:59:12	21.8158	100	98.4	0.4	-0.01	0.41
09-04-2021 07:00:12	21.8325	100	98.5	0.4	-0.01	0.41
09-04-2021 07:01:12	21.8492	100	98.4	0.4	-0.01	0.41
09-04-2021 07:02:12	21.8658	100	98.3	0.4	-0.01	0.41
09-04-2021 07:03:12	21.8825	100	98.2	0.4	-0.01	0.41
09-04-2021 07:04:12	21.8992	100	98.1	0.4	-0.01	0.41
09-04-2021 07:05:12	21.9158	100	98.1	0.4	-0.01	0.41
09-04-2021 07:06:12	21.9325	100	97.9	0.4	-0.01	0.41
09-04-2021 07:07:12	21.9492	100	97.9	0.4	-0.01	0.41
09-04-2021 07:08:12	21.9658	100	97.8	0.4	-0.01	0.41
09-04-2021 07:09:12	21.9825	100	97.7	0.4	-0.01	0.41
09-04-2021 07:10:12	21.9992	100	97.7	0.45	-0.01	0.46
09-04-2021 07:11:12	22.0158	100	97.7	0.45	-0.01	0.46
09-04-2021 07:12:12	22.0325	100	97.6	0.45	-0.01	0.46
09-04-2021 07:13:12	22.0492	100	97.5	0.45	-0.01	0.46
09-04-2021 07:14:12	22.0658	100	97.5	0.45	-0.01	0.46
09-04-2021 07:15:12	22.0825	100	97.5	0.45	-0.01	0.46
09-04-2021 07:16:12	22.0992	100	97.4	0.45	-0.01	0.46
09-04-2021 07:17:12	22.1158	100	97.3	0.45	-0.01	0.46
09-04-2021 07:18:12	22.1325	100	97.2	0.45	-0.01	0.46
09-04-2021 07:19:12	22.1492	100	97.2	0.45	-0.01	0.46
09-04-2021 07:20:12	22.1658	100	97.1	0.45	-0.01	0.46
09-04-2021 07:21:12	22.1825	100	97	0.45	-0.01	0.46
09-04-2021 07:22:12	22.1992	100	96.9	0.45	-0.01	0.46
09-04-2021 07:23:12	22.2158	100	96.9	0.5	-0.01	0.51
09-04-2021 07:24:12	22.2325	100	96.8	0.5	-0.01	0.51
09-04-2021 07:25:12	22.2492	100	96.8	0.5	-0.01	0.51
09-04-2021 07:26:12	22.2658	100	96.8	0.5	-0.01	0.51
09-04-2021 07:27:12	22.2825	100	96.7	0.5	-0.01	0.51
09-04-2021 07:28:12	22.2992	100	96.6	0.5	-0.01	0.51
09-04-2021 07:29:12	22.3158	100	96.6	0.5	-0.01	0.51
09-04-2021 07:30:12	22.3325	100	96.4	0.5	-0.01	0.51
09-04-2021 07:31:12	22.3492	100	96.4	0.5	-0.01	0.51
09-04-2021 07:32:12	22.3658	100	96.3	0.5	-0.01	0.51
09-04-2021 07:33:12	22.3825	100	96.2	0.5	-0.01	0.51
09-04-2021 07:34:12	22.3992	100	96.2	0.5	-0.01	0.51
09-04-2021 07:35:12	22.4158	100	96.2	0.55	-0.01	0.56
09-04-2021 07:36:12	22.4325	100	96.1	0.55	-0.01	0.56
09-04-2021 07:37:12	22.4492	100	96	0.55	-0.01	0.56
09-04-2021 07:38:12	22.4658	100	96	0.55	-0.01	0.56
09-04-2021 07:39:12	22.4825	100	95.9	0.55	-0.01	0.56
09-04-2021 07:40:12	22.4992	100	95.8	0.55	-0.01	0.56
09-04-2021 07:41:12	22.5158	100	95.8	0.55	-0.01	0.56
09-04-2021 07:42:12	22.5325	100	95.7	0.55	-0.01	0.56
09-04-2021 07:43:12	22.5492	100	95.6	0.55	-0.01	0.56
09-04-2021 07:44:12	22.5658	100	95.6	0.55	-0.01	0.56
09-04-2021 07:45:12	22.5825	100	95.5	0.55	-0.01	0.56
09-04-2021 07:46:12	22.5992	100	95.4	0.55	-0.01	0.56
09-04-2021 07:47:12	22.6158	100	95.4	0.55	-0.01	0.56
09-04-2021 07:48:12	22.6325	100	95.4	0.6	-0.01	0.61
09-04-2021 07:49:12	22.6492	100	95.3	0.6	-0.01	0.61
09-04-2021 07:50:12	22.6658	100	95.2	0.6	-0.01	0.61
09-04-2021 07:51:12	22.6825	100	95.1	0.6	-0.01	0.61
09-04-2021 07:52:12	22.6992	100	95.1	0.6	-0.01	0.61
09-04-2021 07:53:12	22.7158	100	95.4	0.6	-0.01	0.61
09-04-2021 07:54:12	22.7325	100	95.6	0.6	-0.01	0.61
09-04-2021 07:55:12	22.7492	100	95.5	0.6	-0.01	0.61
09-04-2021 07:56:12	22.7658	100	95.5	0.6	-0.01	0.61
09-04-2021 07:57:12	22.7825	100	95.3	0.6	-0.01	0.61
09-04-2021 07:58:12	22.7992	100	95.4	0.6	-0.01	0.61
09-04-2021 07:59:12	22.8158	100	95.3	0.6	-0.01	0.61
09-04-2021 08:00:12	22.8325	100	95.3	0.66	-0.01	0.67
09-04-2021 08:01:12	22.8492	100	95.3	0.66	-0.01	0.67
09-04-2021 08:02:12	22.8658	100	94.4	0.66	-0.01	0.67
09-04-2021 08:03:12	22.8825	100	94.1	0.66	-0.01	0.67
09-04-2021 08:04:12	22.8992	100	94.2	0.66	-0.01	0.67
09-04-2021 08:05:12	22.9158	100	94.1	0.66	-0.01	0.67
09-04-2021 08:06:12	22.9325	100	94.1	0.66	-0.01	0.67
09-04-2021 08:07:12	22.9492	100	94.1	0.66	-0.01	0.67
09-04-2021 08:08:12	22.9658	100	94	0.66	-0.01	0.67
09-04-2021 08:09:12	22.9825	100	93.9	0.66	-0.01	0.67
09-04-2021 08:10:12	22.9992	100	94	0.66	-0.01	0.67
09-04-2021 08:11:12	23.0158	100	94.1	0.66	-0.01	0.67
09-04-2021 08:12:12	23.0325	100	94.5	0.66	-0.01	0.67
09-04-2021 08:13:12	23.0492	100	94.5	0.74	-0.01	0.75
09-04-2021 08:14:12	23.0658	100	94.5	0.74	-0.01	0.75
09-04-2021 08:15:12	23.0825	100	94.4	0.74	-0.01	0.75
09-04-2021 08:16:12	23.0992	100	94.4	0.74	-0.01	0.75
09-04-2021 08:17:12	23.1158	100	94.4	0.74	-0.01	0.75
09-04-2021 08:18:12	23.1325	100	94.3	0.74	-0.01	0.75
09-04-2021 08:19:12	23.1492	100	93.9	0.74	-0.01	0.75
09-04-2021 08:20:12	23.1658	100	94.1	0.74	-0.01	0.75
09-04-2021 08:21:12	23.1825	100	94	0.74	-0.01	0.75
09-04-2021 08:22:12	23.1992	100	93.9	0.74	-0.01	0.75
09-04-2021 08:23:12	23.2158	100	93.6	0.74	-0.01	0.75
09-04-2021 08:24:12	23.2325	100	93.7	0.74	-0.01	0.75
09-04-2021 08:25:12	23.2492	100	93.8	0.81	-0.01	0.82
09-04-2021 08:26:12	23.2658	100	93.7	0.81	-0.01	0.82
09-04-2021 08:27:12	23.2825	100	93.6	0.81	-0.01	0.82
09-04-2021 08:28:12	23.2992	100	93.6	0.81	-0.01	0.82
09-04-2021 08:29:12	23.3158	100	93.4	0.81	-0.01	0.82
09-04-2021 08:30:12	23.3325	100	93.5	0.81	-0.01	0.82
09-04-2021 08:31:12	23.3492	100	93.4	0.81	-0.01	0.82
09-04-2021 08:32:12	23.3658	100	93.2	0.81	-0.01	0.82
09-04-2021 08:33:12	23.3825	100	93.2	0.81	-0.01	0.82
09-04-2021 08:34:12	23.3992	100	93.3	0.81	-0.01	0.82
09-04-2021 08:35:12	23.4158	100	93.1	0.81	-0.01	0.82
09-04-2021 08:36:12	23.4325	100	93	0.81	-0.01	0.82
09-04-2021 08:37:12	23.4492	100	92.7	0.81	-0.01	0.82
09-04-2021 08:38:12	23.4658	100	92.5	0.89	-0.01	0.9
09-04-2021 08:39:12	23.4825	100	92.7	0.89	-0.01	0.9
09-04-2021 08:40:12	23.4992	100	92.6	0.89	-0.01	0.9
09-04-2021 08:41:12	23.5158	100	92.5	0.89	-0.01	0.9
09-04-2021 08:42:12	23.5325	100	92.6	0.89	-0.01	0.9
09-04-2021 08:43:12	23.5492	100	92.3	0.89	-0.01	0.9
09-04-2021 08:44:12	23.5658	100	92.3	0.89	-0.01	0.9
09-04-2021 08:45:12	23.5825	100	92.3	0.89	-0.01	0.9
09-04-2021 08:46:12	23.5992	100	91.9	0.89	-0.01	0.9
09-04-2021 08:47:12	23.6158	100	92	0.89	-0.01	0.9
09-04-2021 08:48:12	23.6325	100	92.1	0.89	-0.01	0.9
09-04-2021 08:49:12	23.6492	100	92.1	0.89	-0.01	0.9
09-04-2021 08:50:12	23.6658	100	91.9	0.98	-0.01	0.99
09-04-2021 08:51:12	23.6825	100	91.6	0.98	-0.01	0.99
09-04-2021 08:52:12	23.6992	100	91.8	0.98	-0.01	0.99
09-04-2021 08:53:12	23.7158	100	91.8	0.98	-0.01	0.99
09-04-2021 08:54:12	23.7325	100	91.6	0.98	-0.01	0.99
09-04-2021 08:55:12	23.7492	100	91.5	0.98	-0.01	0.99
09-04-2021 08:56:12	23.7658	100	91.5	0.98	-0.01	0.99
09-04-2021 08:57:12	23.7825	100	91	0.98	-0.01	0.99
09-04-2021 08:58:12	23.7992	100	89.7	0.98	-0.01	0.99
09-04-2021 08:59:12	23.8158	100	90	0.98	-0.01	0.99
09-04-2021 09:00:12	23.8325	100	90	0.98	-0.01	0.99
09-04-2021 09:01:12	23.8492	100	89.9	0.98	-0.01	0.99
09-04-2021 09:02:12	23.8658	100	89.8	0.98	-0.01	0.99
09-04-2021 09:03:12	23.8825	100	89.7	1.08	-0.01	1.09
09-04-2021 09:04:12	23.8992	100	89.7	1.08	-0.01	1.09
09-04-2021 09:05:12	23.9158	100	89.6	1.08	-0.01	1.09
09-04-2021 09:06:12	23.9325	100	89.6	1.08	-0.01	1.09
09-04-2021 09:07:12	23.9492	100	89.8	1.08	-0.01	1.09
09-04-2021 09:08:12	23.9658	100	90.2	1.08	-0.01	1.09
09-04-2021 09:09:12	23.9825	100	90.5	1.08	-0.01	1.09
09-04-2021 09:10:12	23.9992	100	90.5	1.08	-0.01	1.09
09-04-2021 09:11:12	24.0158	100	90.4	1.08	-0.01	1.09
09-04-2021 09:12:12	24.0325	100	90.1	1.08	-0.01	1.09
09-04-2021 09:13:12	24.0492	100	90.1	1.08	-0.01	1.09
09-04-2021 09:14:12	24.0658	100	90	1.08	-0.01	1.09
09-04-2021 09:15:12	24.0825	100	89.8	1.19	-0.01	1.2
09-04-2021 09:16:12	24.0992	100	89.8	1.19	-0.01	1.2
09-04-2021 09:17:12	24.1158	100	89.7	1.19	-0.01	1.2
09-04-2021 09:18:12	24.1325	100	89.8	1.19	-0.01	1.2
09-04-2021 09:19:12	24.1492	100	89.6	1.19	-0.01	1.2
09-04-2021 09:20:12	24.1658	100	89.5	1.19	-0.01	1.2
09-04-2021 09:21:12	24.1825	100	89.3	1.19	-0.01	1.2
09-04-2021 09:22:12	24.1992	100	89.4	1.19	-0.01	1.2
09-04-2021 09:23:12	24.2158	100	89.3	1.19	-0.01	1.2
09-04-2021 09:24:12	24.2325	100	89.1	1.19	-0.01	1.2
09-04-2021 09:25:12	24.2492	100	89.1	1.19	-0.01	1.2
09-04-2021 09:26:12	24.2658	100	89.1	1.19	-0.01	1.2
09-04-2021 09:27:12	24.2825	100	88.9	1.19	-0.01	1.2
09-04-2021 09:28:12	24.2992	100	88.6	1.31	-0.01	1.32
09-04-2021 09:29:12	24.3158	100	88.7	1.31	-0.01	1.32
09-04-2021 09:30:12	24.3325	100	88.5	1.31	-0.01	1.32
09-04-2021 09:31:12	24.3492	100	88.4	1.31	-0.01	1.32
09-04-2021 09:32:12	24.3658	100	88	1.31	-0.01	1.32
09-04-2021 09:33:12	24.3825	100	88.2	1.31	-0.01	1.32
09-04-2021 09:34:12	24.3992	100	87.9	1.31	-0.01	1.32
09-04-2021 09:35:12	24.4158	100	88.1	1.31	-0.01	1.32
09-04-2021 09:36:12	24.4325	100	88.2	1.31	-0.01	1.32
09-04-2021 09:37:12	24.4492	100	87.5	1.31	-0.01	1.32
09-04-2021 09:38:12	24.4658	100	87.6	1.31	-0.01	1.32
09-04-2021 09:39:12	24.4825	100	87.5	1.31	-0.01	1.32
09-04-2021 09:40:12	24.4992	100	87.6	1.42	-0.01	1.43
09-04-2021 09:41:12	24.5158	100	87.6	1.42	-0.01	1.43
09-04-2021 09:42:12	24.5325	100	87.4	1.42	-0.01	1.43
09-04-2021 09:43:12	24.5492	100	87.1	1.42	-0.01	1.43
09-04-2021 09:44:12	24.5658	100	87.1	1.42	-0.01	1.43
09-04-2021 09:45:12	24.5825	100	87	1.42	-0.01	1.43
09-04-2021 09:46:12	24.5992	100	87	1.42	-0.01	1.43
09-04-2021 09:47:12	24.6158	100	86.8	1.42	-0.01	1.43
09-04-2021 09:48:12	24.6325	100	86.9	1.42	-0.01	1.43
09-04-2021 09:49:12	24.6492	100	86.5	1.42	-0.01	1.43
09-04-2021 09:50:12	24.6658	100	86.4	1.42	-0.01	1.43
09-04-2021 09:51:12	24.6825	100	86.5	1.42	-0.01	1.43
09-04-2021 09:52:12	24.6992	100	86	1.42	-0.01	1.43
09-04-2021 09:53:12	24.7158	100	85.9	1.54	-0.01	1.55
09-04-2021 09:54:12	24.7325	100	86.1	1.54	-0.01	1.55
09-04-2021 09:55:12	24.7492	100	86	1.54	-0.01	1.55
09-04-2021 09:56:12	24.7658	100	85.8	1.54	-0.01	1.55
09-04-2021 09:57:12	24.7825	100	85.8	1.54	-0.01	1.55
09-04-2021 09:58:12	24.7992	100	85.6	1.54	-0.01	1.55
09-04-2021 09:59:12	24.8158	100	85.6	1.54	-0.01	1.55
09-04-2021 10:00:12	24.8325	100	85.5	1.54	-0.01	1.55
09-04-2021 10:01:12	24.8492	100	85.1	1.54	-0.01	1.55
09-04-2021 10:02:12	24.8658	100	85.3	1.54	-0.01	1.55
09-04-2021 10:03:12	24.8825	100	85.1	1.54	-0.01	1.55
09-04-2021 10:04:12	24.8992	100	84.9	1.54	-0.01	1.55
09-04-2021 10:05:12	24.9158	100	85	1.67	-0.01	1.68
09-04-2021 10:06:12	24.9325	100	84.8	1.67	-0.01	1.68
09-04-2021 10:07:12	24.9492	100	84.7	1.67	-0.01	1.68
09-04-2021 10:08:12	24.9658	100	84	1.67	-0.01	1.68
09-04-2021 10:09:12	24.9825	100	84	1.67	-0.01	1.68
09-04-2021 10:10:12	24.9992	100	84.1	1.67	-0.01	1.68
09-04-2021 10:11:12	25.0158	100	84.1	1.67	-0.01	1.68
09-04-2021 10:12:12	25.0325	100	84.1	1.67	-0.01	1.68
09-04-2021 10:13:12	25.0492	100	83.7	1.67	-0.01	1.68
09-04-2021 10:14:12	25.0658	100	81.4	1.67	-0.01	1.68
09-04-2021 10:15:12	25.0825	100	81.3	1.67	-0.01	1.68
09-04-2021 10:16:12	25.0992	100	81.6	1.67	-0.01	1.68
09-04-2021 10:17:12	25.1158	100	81.5	1.67	-0.01	1.68
09-04-2021 10:18:12	25.1325	100	81.4	1.78	-0.01	1.79
09-04-2021 10:19:12	25.1492	100	81.4	1.78	-0.01	1.79
09-04-2021 10:20:12	25.1658	100	81.4	1.78	-0.01	1.79
09-04-2021 10:21:12	25.1825	100	81.2	1.78	-0.01	1.79
09-04-2021 10:22:12	25.1992	100	81.9	1.78	-0.01	1.79
09-04-2021 10:23:12	25.2158	100	82.7	1.78	-0.01	1.79
09-04-2021 10:24:12	25.2325	100	82.7	1.78	-0.01	1.79
09-04-2021 10:25:12	25.2492	100	82.5	1.78	-0.01	1.79
09-04-2021 10:26:12	25.2658	100	82.3	1.78	-0.01	1.79
09-04-2021 10:27:12	25.2825	100	82.2	1.78	-0.01	1.79
09-04-2021 10:28:12	25.2992	100	82.2	1.78	-0.01	1.79
09-04-2021 10:29:12	25.3158	100	82	1.78	-0.01	1.79
09-04-2021 10:30:12	25.3325	100	81.9	1.93	-0.01	1.94
09-04-2021 10:31:12	25.3492	100	81.5	1.93	-0.01	1.94
09-04-2021 10:32:12	25.3658	100	81.2	1.93	-0.01	1.94
09-04-2021 10:33:12	25.3825	100	81.4	1.93	-0.01	1.94
09-04-2021 10:34:12	25.3992	100	81.2	1.93	-0.01	1.94
09-04-2021 10:35:12	25.4158	100	80.8	1.93	-0.01	1.94
09-04-2021 10:36:12	25.4325	100	80.9	1.93	-0.01	1.94
09-04-2021 10:37:12	25.4492	100	80.6	1.93	-0.01	1.94
09-04-2021 10:38:12	25.4658	100	80.4	1.93	-0.01	1.94
09-04-2021 10:39:12	25.4825	100	80.4	1.93	-0.01	1.94
09-04-2021 10:40:12	25.4992	100	80.2	1.93	-0.01	1.94
09-04-2021 10:41:12	25.5158	100	80.1	1.93	-0.01	1.94
09-04-2021 10:42:12	25.5325	100	79.6	1.93	-0.01	1.94
09-04-2021 10:43:12	25.5492	100	79.7	2.05	-0.01	2.06
09-04-2021 10:44:12	25.5658	100	79.6	2.05	-0.01	2.06
09-04-2021 10:45:12	25.5825	100	79.6	2.05	-0.01	2.06
09-04-2021 10:46:12	25.5992	100	79.3	2.05	-0.01	2.06
09-04-2021 10:47:12	25.6158	100	79.1	2.05	-0.01	2.06
09-04-2021 10:48:12	25.6325	100	79	2.05	-0.01	2.06
09-04-2021 10:49:12	25.6492	100	78.5	2.05	-0.01	2.06
09-04-2021 10:50:12	25.6658	100	78.8	2.05	-0.01	2.06
09-04-2021 10:51:12	25.6825	100	78.6	2.05	-0.01	2.06
09-04-2021 10:52:12	25.6992	100	78.6	2.05	-0.01	2.06
09-04-2021 10:53:12	25.7158	100	78.3	2.05	-0.01	2.06
09-04-2021 10:54:12	25.7325	100	78.1	2.05	-0.01	2.06
09-04-2021 10:55:12	25.7492	100	77.8	2.19	-0.01	2.2
09-04-2021 10:56:12	25.7658	100	77.4	2.19	-0.01	2.2
09-04-2021 10:57:12	25.7825	100	77.7	2.19	-0.01	2.2
09-04-2021 10:58:12	25.7992	100	76.3	2.19	-0.01	2.2
09-04-2021 10:59:12	25.8158	100	77.2	2.19	-0.01	2.2
09-04-2021 11:00:12	25.8325	100	77.1	2.19	-0.01	2.2
09-04-2021 11:01:12	25.8492	100	76.8	2.19	-0.01	2.2
09-04-2021 11:02:12	25.8658	100	76.9	2.19	-0.01	2.2
09-04-2021 11:03:12	25.8825	100	76.7	2.19	-0.01	2.2
09-04-2021 11:04:12	25.8992	100	76.2	2.19	-0.01	2.2
09-04-2021 11:05:12	25.9158	100	76.2	2.19	-0.01	2.2
09-04-2021 11:06:12	25.9325	100	76.1	2.19	-0.01	2.2
09-04-2021 11:07:12	25.9492	100	75	2.19	-0.01	2.2
09-04-2021 11:08:12	25.9658	100	75.6	2.36	-0.01	2.37
09-04-2021 11:09:12	25.9825	100	75.7	2.36	-0.01	2.37
09-04-2021 11:10:12	25.9992	100	74.8	2.36	-0.01	2.37
09-04-2021 11:11:12	26.0158	100	75.2	2.36	-0.01	2.37
09-04-2021 11:12:12	26.0325	100	75.2	2.36	-0.01	2.37
09-04-2021 11:13:12	26.0492	100	75	2.36	-0.01	2.37
09-04-2021 11:14:12	26.0658	100	73.2	2.36	-0.01	2.37
09-04-2021 11:15:12	26.0825	100	74.3	2.36	-0.01	2.37
09-04-2021 11:16:12	26.0992	100	74.3	2.36	-0.01	2.37
09-04-2021 11:17:12	26.1158	100	74	2.36	-0.01	2.37
09-04-2021 11:18:12	26.1325	100	73.9	2.36	-0.01	2.37
09-04-2021 11:19:12	26.1492	100	73.3	2.36	-0.01	2.37
09-04-2021 11:20:12	26.1658	100	73.3	2.53	-0.01	2.54
09-04-2021 11:21:12	26.1825	100	73	2.53	-0.01	2.54
09-04-2021 11:22:12	26.1992	100	73.3	2.53	-0.01	2.54
09-04-2021 11:23:12	26.2158	100	72.9	2.53	-0.01	2.54
09-04-2021 11:24:12	26.2325	100	72.8	2.53	-0.01	2.54
09-04-2021 11:25:12	26.2492	100	72.5	2.53	-0.01	2.54
09-04-2021 11:26:12	26.2658	100	72.5	2.53	-0.01	2.54
09-04-2021 11:27:12	26.2825	100	72.4	2.53	-0.01	2.54
09-04-2021 11:28:12	26.2992	100	71.9	2.53	-0.01	2.54
09-04-2021 11:29:12	26.3158	100	69.5	2.53	-0.01	2.54
09-04-2021 11:30:12	26.3325	100	68.8	2.53	-0.01	2.54
09-04-2021 11:31:12	26.3492	100	69.1	2.53	-0.01	2.54
09-04-2021 11:32:12	26.3658	100	69.1	2.53	-0.01	2.54
09-04-2021 11:33:12	26.3825	100	68.8	2.7	-0.01	2.71
09-04-2021 11:34:12	26.3992	100	68.7	2.7	-0.01	2.71
09-04-2021 11:35:12	26.4158	100	67.5	2.7	-0.01	2.71
09-04-2021 11:36:12	26.4325	100	67.5	2.7	-0.01	2.71
09-04-2021 11:37:12	26.4492	100	67.2	2.7	-0.01	2.71
09-04-2021 11:38:12	26.4658	100	67.2	2.7	-0.01	2.71
09-04-2021 11:39:12	26.4825	100	67	2.7	-0.01	2.71
09-04-2021 11:40:12	26.4992	100	66.9	2.7	-0.01	2.71
09-04-2021 11:41:12	26.5158	100	66.4	2.7	-0.01	2.71
09-04-2021 11:42:12	26.5325	100	66.6	2.7	-0.01	2.71
09-04-2021 11:43:12	26.5492	100	66.5	2.7	-0.01	2.71
09-04-2021 11:44:12	26.5658	100	65.9	2.7	-0.01	2.71
09-04-2021 11:45:12	26.5825	100	65.9	2.88	-0.01	2.89
09-04-2021 11:46:12	26.5992	100	65.5	2.89	-0.01	2.9
09-04-2021 11:47:12	26.6158	100	65.4	2.89	-0.01	2.9
09-04-2021 11:48:12	26.6325	100	65.1	2.89	-0.01	2.9
09-04-2021 11:49:12	26.6492	100	64.5	2.89	-0.01	2.9
09-04-2021 11:50:12	26.6658	100	64.9	2.89	-0.01	2.9
09-04-2021 11:51:12	26.6825	100	64.3	2.89	-0.01	2.9
09-04-2021 11:52:12	26.6992	100	64.3	2.89	-0.01	2.9
09-04-2021 11:53:12	26.7158	100	64.3	2.89	-0.01	2.9
09-04-2021 11:54:12	26.7325	100	63.9	2.89	-0.01	2.9
09-04-2021 11:55:12	26.7492	100	63.7	2.89	-0.01	2.9
09-04-2021 11:56:12	26.7658	100	63.5	2.89	-0.01	2.9
09-04-2021 11:57:12	26.7825	100	63.2	2.89	-0.01	2.9
09-04-2021 11:58:12	26.7992	100	62.8	3.07	-0.01	3.08
09-04-2021 11:59:12	26.8158	100	62.5	3.07	-0.01	3.08
09-04-2021 12:00:12	26.8325	100	62.2	3.07	-0.01	3.08
09-04-2021 12:01:12	26.8492	100	61.9	3.07	-0.01	3.08
09-04-2021 12:02:12	26.8658	100	62.5	3.07	-0.01	3.08
09-04-2021 12:03:12	26.8825	100	62.3	3.07	-0.01	3.08
09-04-2021 12:04:12	26.8992	100	62.1	3.07	-0.01	3.08
09-04-2021 12:05:12	26.9158	100	62.1	3.07	-0.01	3.08
09-04-2021 12:06:12	26.9325	100	61.8	3.07	-0.01	3.08
09-04-2021 12:07:12	26.9492	100	61.8	3.07	-0.01	3.08
09-04-2021 12:08:12	26.9658	100	61.1	3.07	-0.01	3.08
09-04-2021 12:09:12	26.9825	100	60.5	3.07	-0.01	3.08
09-04-2021 12:10:12	26.9992	100	60	3.26	-0.01	3.27
09-04-2021 12:11:12	27.0158	100	60.7	3.27	-0.01	3.28
09-04-2021 12:12:12	27.0325	100	60.6	3.27	-0.01	3.28
09-04-2021 12:13:12	27.0492	100	60	3.27	-0.01	3.28
09-04-2021 12:14:12	27.0658	100	59.8	3.27	-0.01	3.28
09-04-2021 12:15:12	27.0825	100	59.4	3.27	-0.01	3.28
09-04-2021 12:16:12	27.0992	100	58.7	3.27	-0.01	3.28
09-04-2021 12:17:12	27.1158	100	58.2	3.27	-0.01	3.28
09-04-2021 12:18:12	27.1325	100	57.9	3.27	-0.01	3.28
09-04-2021 12:19:12	27.1492	100	58.3	3.27	-0.01	3.28
09-04-2021 12:20:12	27.1658	100	58.5	3.27	-0.01	3.28
09-04-2021 12:21:12	27.1825	100	58.4	3.27	-0.01	3.28
09-04-2021 12:22:12	27.1992	100	57.1	3.27	-0.01	3.28
09-04-2021 12:23:12	27.2158	100	57	3.5	-0.01	3.51
09-04-2021 12:24:12	27.2325	100	56.5	3.5	-0.01	3.51
09-04-2021 12:25:12	27.2492	100	56.5	3.5	-0.01	3.51
09-04-2021 12:26:12	27.2658	100	56.8	3.5	-0.01	3.51
09-04-2021 12:27:12	27.2825	100	56.2	3.5	-0.01	3.51
09-04-2021 12:28:12	27.2992	100	55.5	3.5	-0.01	3.51
09-04-2021 12:29:12	27.3158	100	55.4	3.5	-0.01	3.51
09-04-2021 12:30:12	27.3325	100	56.1	3.5	-0.01	3.51
09-04-2021 12:31:12	27.3492	100	55.9	3.5	-0.01	3.51
09-04-2021 12:32:12	27.3658	100	54.7	3.5	-0.01	3.51
09-04-2021 12:33:12	27.3825	100	55.1	3.5	-0.01	3.51
09-04-2021 12:34:12	27.3992	100	54.3	3.5	-0.01	3.51
09-04-2021 12:35:12	27.4158	100	53.7	3.73	-0.01	3.74
09-04-2021 12:36:12	27.4325	100	53.7	3.73	-0.01	3.74
09-04-2021 12:37:12	27.4492	100	54	3.73	-0.01	3.74
09-04-2021 12:38:12	27.4658	100	53.9	3.73	-0.01	3.74
09-04-2021 12:39:12	27.4825	100	53.7	3.73	-0.01	3.74
09-04-2021 12:40:12	27.4992	100	53.5	3.73	-0.01	3.74
09-04-2021 12:41:12	27.5158	100	52.3	3.73	-0.01	3.74
09-04-2021 12:42:12	27.5325	100	51.7	3.73	-0.01	3.74
09-04-2021 12:43:12	27.5492	100	51.7	3.73	-0.01	3.74
09-04-2021 12:44:12	27.5658	100	51.7	3.73	-0.01	3.74
09-04-2021 12:45:12	27.5825	100	51.1	3.73	-0.01	3.74
09-04-2021 12:46:12	27.5992	100	50.9	3.73	-0.01	3.74
09-04-2021 12:47:12	27.6158	100	51.7	3.73	-0.01	3.74
09-04-2021 12:48:12	27.6325	100	51.4	3.97	-0.01	3.98
09-04-2021 12:49:12	27.6492	100	50.3	3.97	-0.01	3.98
09-04-2021 12:50:12	27.6658	100	50.7	3.97	-0.01	3.98
09-04-2021 12:51:12	27.6825	100	50.3	3.97	-0.01	3.98
09-04-2021 12:52:12	27.6992	100	49.9	3.97	-0.01	3.98
09-04-2021 12:53:12	27.7158	100	49.8	3.97	-0.01	3.98
09-04-2021 12:54:12	27.7325	100	49.3	3.97	-0.01	3.98
09-04-2021 12:55:12	27.7492	100	49.6	3.97	-0.01	3.98
09-04-2021 12:56:12	27.7658	100	49.4	3.97	-0.01	3.98
09-04-2021 12:57:12	27.7825	100	48.9	3.97	-0.01	3.98
09-04-2021 12:58:12	27.7992	100	48.5	3.97	-0.01	3.98
09-04-2021 12:59:12	27.8158	100	48.3	3.97	-0.01	3.98
09-04-2021 13:00:12	27.8325	100	47.9	4.2	-0.01	4.21
09-04-2021 13:01:12	27.8492	100	47.5	4.21	-0.01	4.22
09-04-2021 13:02:12	27.8658	100	47	4.21	-0.01	4.22
09-04-2021 13:03:12	27.8825	100	47.1	4.21	-0.01	4.22
09-04-2021 13:04:12	27.8992	100	47	4.21	-0.01	4.22
09-04-2021 13:05:12	27.9158	100	46.4	4.21	-0.01	4.22
09-04-2021 13:06:12	27.9325	100	46	4.21	-0.01	4.22
09-04-2021 13:07:12	27.9492	100	45.4	4.21	-0.01	4.22
09-04-2021 13:08:12	27.9658	100	45.6	4.21	-0.01	4.22
09-04-2021 13:09:12	27.9825	100	45	4.21	-0.01	4.22
09-04-2021 13:10:12	27.9992	100	44.8	4.21	-0.01	4.22
09-04-2021 13:11:12	28.0158	100	44.5	4.21	-0.01	4.22
09-04-2021 13:12:12	28.0325	100	44.4	4.21	-0.01	4.22
09-04-2021 13:13:12	28.0492	100	44.1	4.45	-0.01	4.46
09-04-2021 13:14:12	28.0658	100	43.7	4.45	-0.01	4.46
09-04-2021 13:15:12	28.0825	100	43.7	4.45	-0.01	4.46
09-04-2021 13:16:12	28.0992	100	43.2	4.45	-0.01	4.46
09-04-2021 13:17:12	28.1158	100	42.8	4.45	-0.01	4.46
09-04-2021 13:18:12	28.1325	100	42.3	4.45	-0.01	4.46
09-04-2021 13:19:12	28.1492	100	42.3	4.45	-0.01	4.46
09-04-2021 13:20:12	28.1658	100	41.7	4.45	-0.01	4.46
09-04-2021 13:21:12	28.1825	100	41.4	4.45	-0.01	4.46
09-04-2021 13:22:12	28.1992	100	41.3	4.45	-0.01	4.46
09-04-2021 13:23:12	28.2158	100	40.8	4.45	-0.01	4.46
09-04-2021 13:24:12	28.2325	100	40.4	4.45	-0.01	4.46
09-04-2021 13:25:12	28.2492	100	40.8	4.67	-0.01	4.68
09-04-2021 13:26:12	28.2658	100	39.6	4.68	-0.01	4.69
09-04-2021 13:27:12	28.2825	100	40	4.68	-0.01	4.69
09-04-2021 13:28:12	28.2992	100	39.3	4.68	-0.01	4.69
09-04-2021 13:29:12	28.3158	100	39.3	4.68	-0.01	4.69
09-04-2021 13:30:12	28.3325	100	38.5	4.68	-0.01	4.69
09-04-2021 13:31:12	28.3492	100	38.6	4.68	-0.01	4.69
09-04-2021 13:32:12	28.3658	100	38.1	4.68	-0.01	4.69
09-04-2021 13:33:12	28.3825	100	37.8	4.68	-0.01	4.69
09-04-2021 13:34:12	28.3992	100	37.4	4.68	-0.01	4.69
09-04-2021 13:35:12	28.4158	100	37.1	4.68	-0.01	4.69
09-04-2021 13:36:12	28.4325	100	37.2	4.68	-0.01	4.69
09-04-2021 13:37:12	28.4492	100	36.3	4.68	-0.01	4.69
09-04-2021 13:38:12	28.4658	100	36.1	4.9	-0.01	4.91
09-04-2021 13:39:12	28.4825	100	36	4.9	-0.01	4.91
09-04-2021 13:40:12	28.4992	100	35.8	4.9	-0.01	4.91
09-04-2021 13:41:12	28.5158	100	35.7	4.9	-0.01	4.91
09-04-2021 13:42:12	28.5325	100	34.9	4.9	-0.01	4.91
09-04-2021 13:43:12	28.5492	100	34.3	4.9	-0.01	4.91
09-04-2021 13:44:12	28.5658	100	34.4	4.9	-0.01	4.91
09-04-2021 13:45:12	28.5825	100	33.9	4.9	-0.01	4.91
09-04-2021 13:46:12	28.5992	100	33.3	4.9	-0.01	4.91
09-04-2021 13:47:12	28.6158	100	32.4	4.9	-0.01	4.91
09-04-2021 13:48:12	28.6325	100	32.8	4.9	-0.01	4.91
09-04-2021 13:49:12	28.6492	100	32.8	4.9	-0.01	4.91
09-04-2021 13:50:12	28.6658	100	32.1	5.09	-0.01	5.1
09-04-2021 13:51:12	28.6825	100	31.9	5.1	-0.01	5.11
09-04-2021 13:52:12	28.6992	100	31.6	5.1	-0.01	5.11
09-04-2021 13:53:12	28.7158	100	31.4	5.1	-0.01	5.11
09-04-2021 13:54:12	28.7325	100	31.2	5.1	-0.01	5.11
09-04-2021 13:55:12	28.7492	100	30.3	5.1	-0.01	5.11
09-04-2021 13:56:12	28.7658	100	30.5	5.1	-0.01	5.11
09-04-2021 13:57:12	28.7825	100	29.5	5.1	-0.01	5.11
09-04-2021 13:58:12	28.7992	100	29.9	5.1	-0.01	5.11
09-04-2021 13:59:12	28.8158	100	29.4	5.1	-0.01	5.11
09-04-2021 14:00:12	28.8325	100	28.5	5.1	-0.01	5.11
09-04-2021 14:01:12	28.8492	100	28.7	5.1	-0.01	5.11
09-04-2021 14:02:12	28.8658	100	28	5.1	-0.01	5.11
09-04-2021 14:03:12	28.8825	100	28.1	5.28	-0.01	5.29
09-04-2021 14:04:12	28.8992	100	27.4	5.28	-0.01	5.29
09-04-2021 14:05:12	28.9158	100	27.2	5.28	-0.01	5.29
09-04-2021 14:06:12	28.9325	100	26.8	5.28	-0.01	5.29
09-04-2021 14:07:12	28.9492	100	26.8	5.28	-0.01	5.29
09-04-2021 14:08:12	28.9658	100	26.2	5.28	-0.01	5.29
09-04-2021 14:09:12	28.9825	100	25.9	5.28	-0.01	5.29
09-04-2021 14:10:12	28.9992	100	25	5.28	-0.01	5.29
09-04-2021 14:11:12	29.0158	100	25	5.28	-0.01	5.29
09-04-2021 14:12:12	29.0325	100	24.5	5.28	-0.01	5.29
09-04-2021 14:13:12	29.0492	100	25.1	5.28	-0.01	5.29
09-04-2021 14:14:12	29.0658	100	24	5.28	-0.01	5.29
09-04-2021 14:15:12	29.0825	100	23.7	5.43	-0.01	5.44
09-04-2021 14:16:12	29.0992	100	23.9	5.44	-0.01	5.45
09-04-2021 14:17:12	29.1158	100	23.2	5.44	-0.01	5.45
09-04-2021 14:18:12	29.1325	100	22.4	5.44	-0.01	5.45
09-04-2021 14:19:12	29.1492	100	22.2	5.44	-0.01	5.45
09-04-2021 14:20:12	29.1658	100	22.4	5.44	-0.01	5.45
09-04-2021 14:21:12	29.1825	100	21.7	5.44	-0.01	5.45
09-04-2021 14:22:12	29.1992	100	21.6	5.44	-0.01	5.45
09-04-2021 14:23:12	29.2158	100	20.4	5.44	-0.01	5.45
09-04-2021 14:24:12	29.2325	100	20.9	5.44	-0.01	5.45
09-04-2021 14:25:12	29.2492	100	20.1	5.44	-0.01	5.45
09-04-2021 14:26:12	29.2658	100	19.8	5.44	-0.01	5.45
09-04-2021 14:27:12	29.2825	100	19.3	5.44	-0.01	5.45
09-04-2021 14:28:12	29.2992	100	18.6	5.56	-0.01	5.57
09-04-2021 14:29:12	29.3158	100	18.9	5.56	-0.01	5.57
09-04-2021 14:30:12	29.3325	100	18	5.56	-0.01	5.57
09-04-2021 14:31:12	29.3492	100	17.8	5.56	-0.01	5.57
09-04-2021 14:32:12	29.3658	100	17.7	5.56	-0.01	5.57
09-04-2021 14:33:12	29.3825	100	17	5.56	-0.01	5.57
09-04-2021 14:34:12	29.3992	100	17.2	5.56	-0.01	5.57
09-04-2021 14:35:12	29.4158	100	16.5	5.56	-0.01	5.57
09-04-2021 14:36:12	29.4325	100	16.8	5.56	-0.01	5.57
09-04-2021 14:37:12	29.4492	100	16	5.56	-0.01	5.57
09-04-2021 14:38:12	29.4658	100	16.1	5.56	-0.01	5.57
09-04-2021 14:39:12	29.4825	100	15.7	5.56	-0.01	5.57
09-04-2021 14:40:12	29.4992	100	15.2	5.53	-0.01	5.54
09-04-2021 14:41:12	29.5158	100	13.6	5.52	-0.01	5.53
09-04-2021 14:42:12	29.5325	100	13.4	5.52	-0.01	5.53
09-04-2021 14:43:12	29.5492	100	14.7	5.52	-0.01	5.53
09-04-2021 14:44:12	29.5658	100	14.6	5.52	-0.01	5.53
09-04-2021 14:45:12	29.5825	100	14.9	5.52	-0.01	5.53
09-04-2021 14:46:12	29.5992	100	15.6	5.52	-0.01	5.53
09-04-2021 14:47:12	29.6158	100	16.1	5.52	-0.01	5.53
09-04-2021 14:48:12	29.6325	100	15.7	5.52	-0.01	5.53
09-04-2021 14:49:12	29.6492	100	16.6	5.52	-0.01	5.53
09-04-2021 14:50:12	29.6658	100	17.4	5.52	-0.01	5.53
09-04-2021 14:51:12	29.6825	100	17.5	5.52	-0.01	5.53
09-04-2021 14:52:12	29.6992	100	17.9	5.52	-0.01	5.53
09-04-2021 14:53:12	29.7158	100	18.5	4.39	-0.01	4.4
09-04-2021 14:54:12	29.7325	100	19.9	4.39	-0.01	4.4
09-04-2021 14:55:12	29.7492	100	22.6	4.39	-0.01	4.4
09-04-2021 14:56:12	29.7658	100	25.3	4.39	-0.01	4.4
09-04-2021 14:57:12	29.7825	100	27.9	4.39	-0.01	4.4
09-04-2021 14:58:12	29.7992	100	31.9	4.39	-0.01	4.4
09-04-2021 14:59:12	29.8158	100	36.7	4.39	-0.01	4.4
09-04-2021 15:00:12	29.8325	100	53.6	4.39	-0.01	4.4
09-04-2021 15:01:12	29.8492	100	67.8	4.39	-0.01	4.4
09-04-2021 15:02:12	29.8658	100	71.4	4.39	-0.01	4.4
09-04-2021 15:03:12	29.8825	100	71.2	4.39	-0.01	4.4
09-04-2021 15:04:12	29.8992	100	70.1	4.39	-0.01	4.4
09-04-2021 15:05:12	29.9158	100	68.8	2.9	-0.01	2.91
09-04-2021 15:06:12	29.9325	100	67.9	2.84	-0.01	2.85
09-04-2021 15:07:12	29.9492	100	67.5	2.84	-0.01	2.85
09-04-2021 15:08:12	29.9658	100	68	2.84	-0.01	2.85
09-04-2021 15:09:12	29.9825	100	69	2.84	-0.01	2.85
09-04-2021 15:10:12	29.9992	100	70.4	2.84	-0.01	2.85
09-04-2021 15:11:12	30.0158	100	71.2	2.84	-0.01	2.85
09-04-2021 15:12:12	30.0325	100	72	2.84	-0.01	2.85
09-04-2021 15:13:12	30.0492	100	72.6	2.84	-0.01	2.85
09-04-2021 15:14:12	30.0658	100	73.2	2.84	-0.01	2.85
09-04-2021 15:15:12	30.0825	100	73.3	2.84	-0.01	2.85
09-04-2021 15:16:12	30.0992	100	73.9	2.84	-0.01	2.85
09-04-2021 15:17:12	30.1158	100	74.3	2.84	-0.01	2.85
09-04-2021 15:18:12	30.1325	100	75.5	2.37	-0.01	2.38
09-04-2021 15:19:12	30.1492	100	77.7	2.37	-0.01	2.38
09-04-2021 15:20:12	30.1658	100	80.2	2.37	-0.01	2.38
09-04-2021 15:21:12	30.1825	100	82.5	2.37	-0.01	2.38
09-04-2021 15:22:12	30.1992	100	85.2	2.37	-0.01	2.38
09-04-2021 15:23:12	30.2158	100	88.6	2.37	-0.01	2.38
09-04-2021 15:24:12	30.2325	100	92.1	2.37	-0.01	2.38
09-04-2021 15:25:12	30.2492	100	93.5	2.37	-0.01	2.38
09-04-2021 15:26:12	30.2658	100	93	2.37	-0.01	2.38
09-04-2021 15:27:12	30.2825	100	93.8	2.37	-0.01	2.38
09-04-2021 15:28:12	30.2992	100	96.8	2.37	-0.01	2.38
09-04-2021 15:29:12	30.3158	100	99.6	2.37	-0.01	2.38
09-04-2021 15:30:12	30.3325	100	102.1	2.37	-0.01	2.38
09-04-2021 15:31:12	30.3492	100	102.2	0.61	-0.01	0.62
09-04-2021 15:32:12	30.3658	100	101.9	0.61	-0.01	0.62
09-04-2021 15:33:12	30.3825	100	101.7	0.61	-0.01	0.62
09-04-2021 15:34:12	30.3992	100	93.4	0.61	-0.01	0.62
09-04-2021 15:35:12	30.4158	100	85.5	0.61	-0.01	0.62
09-04-2021 15:36:12	30.4325	100	63.3	0.61	-0.01	0.62
09-04-2021 15:37:12	30.4492	100	40.9	0.61	-0.01	0.62
09-04-2021 15:38:12	30.4658	100	48.2	0.61	-0.01	0.62
09-04-2021 15:39:12	30.4825	100	71.6	0.61	-0.01	0.62
09-04-2021 15:40:12	30.4992	100	77.8	0.61	-0.01	0.62
09-04-2021 15:41:12	30.5158	100	82.2	0.61	-0.01	0.62
09-04-2021 15:42:12	30.5325	100	83.9	0.61	-0.01	0.62
09-04-2021 15:43:12	30.5492	100	84.8	0.22	-0.01	0.23
09-04-2021 15:44:12	30.5658	100	86	0.22	-0.01	0.23
09-04-2021 15:45:12	30.5825	100	86	0.22	-0.01	0.23
09-04-2021 15:46:12	30.5992	100	86	0.22	-0.01	0.23
09-04-2021 15:47:12	30.6158	100	85.9	0.22	-0.01	0.23
09-04-2021 15:48:12	30.6325	100	85.9	0.22	-0.01	0.23
09-04-2021 15:49:12	30.6492	100	86	0.22	-0.01	0.23
09-04-2021 15:50:12	30.6658	100	86.1	0.22	-0.01	0.23
09-04-2021 15:51:12	30.6825	100	86.3	0.22	-0.01	0.23
09-04-2021 15:52:12	30.6992	100	86.3	0.22	-0.01	0.23
09-04-2021 15:53:12	30.7158	100	86.2	0.22	-0.01	0.23
09-04-2021 15:54:12	30.7325	100	86.3	0.22	-0.01	0.23
09-04-2021 15:55:12	30.7492	100	86.2	0.22	-0.01	0.23
09-04-2021 15:56:12	30.7658	100	86.1	0.26	-0.01	0.27
09-04-2021 15:57:12	30.7825	100	86.5	0.26	-0.01	0.27
09-04-2021 15:58:12	30.7992	100	88.1	0.26	-0.01	0.27
09-04-2021 15:59:12	30.8158	100	88.5	0.26	-0.01	0.27
09-04-2021 16:00:12	30.8325	100	88.7	0.26	-0.01	0.27
09-04-2021 16:01:12	30.8492	100	89.4	0.26	-0.01	0.27
09-04-2021 16:02:12	30.8658	100	89.7	0.26	-0.01	0.27
09-04-2021 16:03:12	30.8825	100	89.8	0.26	-0.01	0.27
09-04-2021 16:04:12	30.8992	100	89.8	0.26	-0.01	0.27
09-04-2021 16:05:12	30.9158	100	89.7	0.26	-0.01	0.27
09-04-2021 16:06:12	30.9325	100	89.7	0.26	-0.01	0.27
09-04-2021 16:07:12	30.9492	100	89.8	0.26	-0.01	0.27
09-04-2021 16:08:12	30.9658	100	89.8	0.24	-0.01	0.25
09-04-2021 16:09:12	30.9825	100	89.9	0.24	-0.01	0.25
09-04-2021 16:10:12	30.9992	100	90	0.24	-0.01	0.25
09-04-2021 16:11:12	31.0158	100	90.1	0.24	-0.01	0.25
09-04-2021 16:12:12	31.0325	100	90.3	0.24	-0.01	0.25
09-04-2021 16:13:12	31.0492	100	90.3	0.24	-0.01	0.25
09-04-2021 16:14:12	31.0658	100	90.4	0.24	-0.01	0.25
09-04-2021 16:15:12	31.0825	100	90.5	0.24	-0.01	0.25
09-04-2021 16:16:12	31.0992	100	90.6	0.24	-0.01	0.25
09-04-2021 16:17:12	31.1158	100	90.7	0.24	-0.01	0.25
09-04-2021 16:18:12	31.1325	100	90.7	0.24	-0.01	0.25
09-04-2021 16:19:12	31.1492	100	90.8	0.24	-0.01	0.25
09-04-2021 16:20:12	31.1658	100	90.9	0.24	-0.01	0.25
09-04-2021 16:21:12	31.1825	100	90.9	0.24	-0.01	0.25
09-04-2021 16:22:12	31.1992	100	91.6	0.24	-0.01	0.25
09-04-2021 16:23:12	31.2158	100	94.6	0.24	-0.01	0.25
09-04-2021 16:24:12	31.2325	100	98.4	0.24	-0.01	0.25
09-04-2021 16:25:12	31.2492	100	101.6	0.24	-0.01	0.25
09-04-2021 16:26:12	31.2658	100	103.2	0.24	-0.01	0.25
09-04-2021 16:27:12	31.2825	100	102.7	0.24	-0.01	0.25
09-04-2021 16:28:12	31.2992	100	101.5	0.24	-0.01	0.25
09-04-2021 16:29:12	31.3158	100	100.3	0.24	-0.01	0.25
09-04-2021 16:30:12	31.3325	100	99.4	0.24	-0.01	0.25
09-04-2021 16:31:12	31.3492	100	98.7	0.24	-0.01	0.25
09-04-2021 16:32:12	31.3658	100	98.4	0.24	-0.01	0.25
09-04-2021 16:33:12	31.3825	100	98.5	0.32	-0.01	0.33
09-04-2021 16:34:12	31.3992	100	98.8	0.32	-0.01	0.33
09-04-2021 16:35:12	31.4158	100	99.1	0.32	-0.01	0.33
09-04-2021 16:36:12	31.4325	100	99.5	0.32	-0.01	0.33
09-04-2021 16:37:12	31.4492	100	99.7	0.32	-0.01	0.33
09-04-2021 16:38:12	31.4658	100	99.7	0.32	-0.01	0.33
09-04-2021 16:39:12	31.4825	100	99.6	0.32	-0.01	0.33
09-04-2021 16:40:12	31.4992	100	99.3	0.32	-0.01	0.33
09-04-2021 16:41:12	31.5158	100	99.1	0.32	-0.01	0.33
09-04-2021 16:42:12	31.5325	100	98.9	0.32	-0.01	0.33
09-04-2021 16:43:12	31.5492	100	98.8	0.32	-0.01	0.33
09-04-2021 16:44:12	31.5658	100	98.7	0.32	-0.01	0.33
09-04-2021 16:45:12	31.5825	100	98.7	0.38	-0.01	0.39
09-04-2021 16:46:12	31.5992	100	98.8	0.38	-0.01	0.39
09-04-2021 16:47:12	31.6158	100	98.8	0.38	-0.01	0.39
09-04-2021 16:48:12	31.6325	100	98.8	0.38	-0.01	0.39
09-04-2021 16:49:12	31.6492	100	98.7	0.38	-0.01	0.39
09-04-2021 16:50:12	31.6658	100	98.7	0.38	-0.01	0.39
09-04-2021 16:51:12	31.6825	100	98.5	0.38	-0.01	0.39
09-04-2021 16:52:12	31.6992	100	98.4	0.38	-0.01	0.39
09-04-2021 16:53:12	31.7158	100	98.3	0.38	-0.01	0.39
09-04-2021 16:54:12	31.7325	100	98.2	0.38	-0.01	0.39
09-04-2021 16:55:12	31.7492	100	98.1	0.38	-0.01	0.39
09-04-2021 16:56:12	31.7658	100	98.1	0.38	-0.01	0.39
09-04-2021 16:57:12	31.7825	100	98	0.38	-0.01	0.39
09-04-2021 16:58:12	31.7992	100	98	0.43	-0.01	0.44
09-04-2021 16:59:12	31.8158	100	97.9	0.43	-0.01	0.44
09-04-2021 17:00:12	31.8325	100	97.9	0.43	-0.01	0.44
09-04-2021 17:01:12	31.8492	100	97.8	0.43	-0.01	0.44
09-04-2021 17:02:12	31.8658	100	97.7	0.43	-0.01	0.44
09-04-2021 17:03:12	31.8825	100	97.6	0.43	-0.01	0.44
09-04-2021 17:04:12	31.8992	100	97.6	0.43	-0.01	0.44
09-04-2021 17:05:12	31.9158	100	97.5	0.43	-0.01	0.44
09-04-2021 17:06:12	31.9325	100	97.4	0.43	-0.01	0.44
09-04-2021 17:07:12	31.9492	100	97.3	0.43	-0.01	0.44
09-04-2021 17:08:12	31.9658	100	97.2	0.43	-0.01	0.44
09-04-2021 17:09:12	31.9825	100	97.2	0.43	-0.01	0.44
09-04-2021 17:10:12	31.9992	100	97.1	0.48	-0.01	0.49
09-04-2021 17:11:12	32.0158	100	97.1	0.48	-0.01	0.49
09-04-2021 17:12:12	32.0325	100	97	0.48	-0.01	0.49
09-04-2021 17:13:12	32.0492	100	97	0.48	-0.01	0.49
09-04-2021 17:14:12	32.0658	100	97	0.48	-0.01	0.49
09-04-2021 17:15:12	32.0825	100	96.8	0.48	-0.01	0.49
09-04-2021 17:16:12	32.0992	100	96.8	0.48	-0.01	0.49
09-04-2021 17:17:12	32.1158	100	96.7	0.48	-0.01	0.49
09-04-2021 17:18:12	32.1325	100	96.6	0.48	-0.01	0.49
09-04-2021 17:19:12	32.1492	100	96.5	0.48	-0.01	0.49
09-04-2021 17:20:12	32.1658	100	96.5	0.48	-0.01	0.49
09-04-2021 17:21:12	32.1825	100	96.4	0.48	-0.01	0.49
09-04-2021 17:22:12	32.1992	100	96.4	0.48	-0.01	0.49
09-04-2021 17:23:12	32.2158	100	96.2	0.53	-0.01	0.54
09-04-2021 17:24:12	32.2325	100	96.2	0.53	-0.01	0.54
09-04-2021 17:25:12	32.2492	100	96.2	0.53	-0.01	0.54
09-04-2021 17:26:12	32.2658	100	96	0.53	-0.01	0.54
09-04-2021 17:27:12	32.2825	100	96	0.53	-0.01	0.54
09-04-2021 17:28:12	32.2992	100	95.9	0.53	-0.01	0.54
09-04-2021 17:29:12	32.3158	100	95.8	0.53	-0.01	0.54
09-04-2021 17:30:12	32.3325	100	95.8	0.53	-0.01	0.54
09-04-2021 17:31:12	32.3492	100	95.6	0.53	-0.01	0.54
09-04-2021 17:32:12	32.3658	100	95.7	0.53	-0.01	0.54
09-04-2021 17:33:12	32.3825	100	95.5	0.53	-0.01	0.54
09-04-2021 17:34:12	32.3992	100	95.5	0.53	-0.01	0.54
09-04-2021 17:35:12	32.4158	100	95.4	0.59	-0.01	0.6
09-04-2021 17:36:12	32.4325	100	95.3	0.59	-0.01	0.6
09-04-2021 17:37:12	32.4492	100	95.4	0.59	-0.01	0.6
09-04-2021 17:38:12	32.4658	100	95.3	0.59	-0.01	0.6
09-04-2021 17:39:12	32.4825	100	95.1	0.59	-0.01	0.6
09-04-2021 17:40:12	32.4992	100	95.1	0.59	-0.01	0.6
09-04-2021 17:41:12	32.5158	100	95	0.59	-0.01	0.6
09-04-2021 17:42:12	32.5325	100	95.1	0.59	-0.01	0.6
09-04-2021 17:43:12	32.5492	100	94.9	0.59	-0.01	0.6
09-04-2021 17:44:12	32.5658	100	94.8	0.59	-0.01	0.6
09-04-2021 17:45:12	32.5825	100	94.7	0.59	-0.01	0.6
09-04-2021 17:46:12	32.5992	100	94.8	0.59	-0.01	0.6
09-04-2021 17:47:12	32.6158	100	95	0.59	-0.01	0.6
09-04-2021 17:48:12	32.6325	100	95.2	0.65	-0.01	0.66
09-04-2021 17:49:12	32.6492	100	95.3	0.65	-0.01	0.66
09-04-2021 17:50:12	32.6658	100	95.2	0.65	-0.01	0.66
09-04-2021 17:51:12	32.6825	100	95.1	0.65	-0.01	0.66
09-04-2021 17:52:12	32.6992	100	94.9	0.65	-0.01	0.66
09-04-2021 17:53:12	32.7158	100	94.9	0.65	-0.01	0.66
09-04-2021 17:54:12	32.7325	100	94.7	0.65	-0.01	0.66
09-04-2021 17:55:12	32.7492	100	94.5	0.65	-0.01	0.66
09-04-2021 17:56:12	32.7658	100	94.9	0.65	-0.01	0.66
09-04-2021 17:57:12	32.7825	100	94.5	0.65	-0.01	0.66
09-04-2021 17:58:12	32.7992	100	94.5	0.65	-0.01	0.66
09-04-2021 17:59:12	32.8158	100	94.3	0.65	-0.01	0.66
09-04-2021 18:00:12	32.8325	100	93.4	0.71	-0.01	0.72
09-04-2021 18:01:12	32.8492	100	93.7	0.71	-0.01	0.72
09-04-2021 18:02:12	32.8658	100	93.5	0.71	-0.01	0.72
09-04-2021 18:03:12	32.8825	100	93.6	0.71	-0.01	0.72
09-04-2021 18:04:12	32.8992	100	93.5	0.71	-0.01	0.72
09-04-2021 18:05:12	32.9158	100	93.5	0.71	-0.01	0.72
09-04-2021 18:06:12	32.9325	100	93.3	0.71	-0.01	0.72
09-04-2021 18:07:12	32.9492	100	93.2	0.71	-0.01	0.72
09-04-2021 18:08:12	32.9658	100	93.2	0.71	-0.01	0.72
09-04-2021 18:09:12	32.9825	100	93.2	0.71	-0.01	0.72
09-04-2021 18:10:12	32.9992	100	93.2	0.71	-0.01	0.72
09-04-2021 18:11:12	33.0158	100	93.5	0.71	-0.01	0.72
09-04-2021 18:12:12	33.0325	100	93.8	0.71	-0.01	0.72
09-04-2021 18:13:12	33.0492	100	93.8	0.8	-0.01	0.81
09-04-2021 18:14:12	33.0658	100	93.8	0.8	-0.01	0.81
09-04-2021 18:15:12	33.0825	100	93.6	0.8	-0.01	0.81
09-04-2021 18:16:12	33.0992	100	93.6	0.8	-0.01	0.81
09-04-2021 18:17:12	33.1158	100	93.5	0.8	-0.01	0.81
09-04-2021 18:18:12	33.1325	100	93.2	0.8	-0.01	0.81
09-04-2021 18:19:12	33.1492	100	93.3	0.8	-0.01	0.81
09-04-2021 18:20:12	33.1658	100	93.2	0.8	-0.01	0.81
09-04-2021 18:21:12	33.1825	100	93.1	0.8	-0.01	0.81
09-04-2021 18:22:12	33.1992	100	93.1	0.8	-0.01	0.81
09-04-2021 18:23:12	33.2158	100	93	0.8	-0.01	0.81
09-04-2021 18:24:12	33.2325	100	92.8	0.8	-0.01	0.81
09-04-2021 18:25:12	33.2492	100	92.8	0.87	-0.01	0.88
09-04-2021 18:26:12	33.2658	100	92.9	0.87	-0.01	0.88
09-04-2021 18:27:12	33.2825	100	92.8	0.87	-0.01	0.88
09-04-2021 18:28:12	33.2992	100	92.8	0.87	-0.01	0.88
09-04-2021 18:29:12	33.3158	100	92.6	0.87	-0.01	0.88
09-04-2021 18:30:12	33.3325	100	92.3	0.87	-0.01	0.88
09-04-2021 18:31:12	33.3492	100	92.1	0.87	-0.01	0.88
09-04-2021 18:32:12	33.3658	100	92.4	0.87	-0.01	0.88
[truncated: 84,365 more rows]

## Sheet: IMZ756
Date	Timestamp	LoggingTime	Time (h)	Gas_mix	m_do	CO2
19-6-2019	16:01:51	1900-01-13 00:36:30	0	100	60.4	-0.036
19-6-2019	16:02:51	1900-01-13 00:37:30	0.0166667	100	60.2	-0.031
19-6-2019	16:03:51	1900-01-13 00:38:30	0.0333333	100	60.2	-0.028
19-6-2019	16:04:51	1900-01-13 00:39:30	0.05	100	60.2	-0.033
19-6-2019	16:05:51	1900-01-13 00:40:30	0.0666667	100	60.4	-0.03
19-6-2019	16:06:51	1900-01-13 00:41:30	0.0833333	100	60.4	-0.028
19-6-2019	16:07:51	1900-01-13 00:42:30	0.1	100	61	-0.029
19-6-2019	16:08:51	1900-01-13 00:43:30	0.116667	100	61.8	-0.028
19-6-2019	16:09:51	1900-01-13 00:44:30	0.133333	100	62.4	-0.03
19-6-2019	16:10:51	1900-01-13 00:45:30	0.15	100	62.6	-0.024
19-6-2019	16:11:51	1900-01-13 00:46:30	0.166667	100	63	-0.024
19-6-2019	16:12:51	1900-01-13 00:47:30	0.183333	100	63.4	-0.023
19-6-2019	16:13:51	1900-01-13 00:48:30	0.2	100	63.6	-0.025
19-6-2019	16:14:51	1900-01-13 00:49:30	0.216667	100	63.8	-0.023
19-6-2019	16:15:51	1900-01-13 00:50:30	0.233333	100	64.2	-0.024
19-6-2019	16:16:51	1900-01-13 00:51:30	0.25	100	64.2	-0.029
19-6-2019	16:17:51	1900-01-13 00:52:30	0.266667	100	64.4	-0.033
19-6-2019	16:18:51	1900-01-13 00:53:30	0.283333	100	64.6	-0.032
19-6-2019	16:19:51	1900-01-13 00:54:30	0.3	100	64.8	-0.03
19-6-2019	16:20:51	1900-01-13 00:55:30	0.316667	100	64.8	-0.029
19-6-2019	16:21:51	1900-01-13 00:56:30	0.333333	100	64.8	-0.035
19-6-2019	16:22:51	1900-01-13 00:57:30	0.35	100	64.8	-0.037
19-6-2019	16:23:51	1900-01-13 00:58:30	0.366667	100	65.4	-0.034
19-6-2019	16:24:51	1900-01-13 00:59:30	0.383333	100	65.2	-0.034
19-6-2019	16:25:51	1900-01-13 01:00:30	0.4	100	65.4	-0.037
19-6-2019	16:26:51	1900-01-13 01:01:30	0.416667	100	65.4	-0.034
19-6-2019	16:27:51	1900-01-13 01:02:30	0.433333	100	65.6	-0.035
19-6-2019	16:28:51	1900-01-13 01:03:30	0.45	100	65.6	-0.036
19-6-2019	16:29:51	1900-01-13 01:04:30	0.466667	100	65.8	-0.037
19-6-2019	16:30:51	1900-01-13 01:05:30	0.483333	100	66	-0.043
19-6-2019	16:31:51	1900-01-13 01:06:30	0.5	100	67	-0.039
19-6-2019	16:32:51	1900-01-13 01:07:30	0.516667	100	69	-0.038
19-6-2019	16:33:51	1900-01-13 01:08:30	0.533333	100	70.6	-0.038
19-6-2019	16:34:51	1900-01-13 01:09:30	0.55	100	71.4	-0.037
19-6-2019	16:35:51	1900-01-13 01:10:30	0.566667	100	72.4	-0.035
19-6-2019	16:36:51	1900-01-13 01:11:30	0.583333	100	72.8	-0.036
19-6-2019	16:37:51	1900-01-13 01:12:30	0.6	100	73	-0.037
19-6-2019	16:38:51	1900-01-13 01:13:30	0.616667	100	73	-0.031
19-6-2019	16:39:51	1900-01-13 01:14:30	0.633333	100	72.8	-0.03
19-6-2019	16:40:51	1900-01-13 01:15:30	0.65	100	73	-0.03
19-6-2019	16:41:51	1900-01-13 01:16:30	0.666667	100	72.8	-0.03
19-6-2019	16:42:51	1900-01-13 01:17:30	0.683333	100	73	-0.032
19-6-2019	16:43:51	1900-01-13 01:18:30	0.7	100	73	-0.03
19-6-2019	16:44:51	1900-01-13 01:19:30	0.716667	100	73	-0.029
19-6-2019	16:45:51	1900-01-13 01:20:30	0.733333	100	73.2	-0.032
19-6-2019	16:46:51	1900-01-13 01:21:30	0.75	100	73.4	-0.03
19-6-2019	16:47:51	1900-01-13 01:22:30	0.766667	100	73.6	-0.029
19-6-2019	16:48:51	1900-01-13 01:23:30	0.783333	100	73.8	-0.029
19-6-2019	16:49:51	1900-01-13 01:24:30	0.8	100	74.2	-0.032
19-6-2019	16:50:51	1900-01-13 01:25:30	0.816667	100	74.4	-0.032
19-6-2019	16:51:51	1900-01-13 01:26:30	0.833333	100	74.6	-0.034
19-6-2019	16:52:51	1900-01-13 01:27:30	0.85	100	74.8	-0.034
19-6-2019	16:53:51	1900-01-13 01:28:30	0.866667	100	75	-0.036
19-6-2019	16:54:51	1900-01-13 01:29:30	0.883333	100	75.4	-0.036
19-6-2019	16:55:51	1900-01-13 01:30:30	0.9	100	74	-0.035
19-6-2019	16:56:51	1900-01-13 01:31:30	0.916667	100	74.6	-0.036
19-6-2019	16:57:51	1900-01-13 01:32:30	0.933333	100	74.6	-0.038
19-6-2019	16:58:51	1900-01-13 01:33:30	0.95	100	75	-0.036
19-6-2019	16:59:51	1900-01-13 01:34:30	0.966667	100	75.6	-0.035
19-6-2019	17:00:51	1900-01-13 01:35:30	0.983333	100	75.6	-0.036
19-6-2019	17:01:51	1900-01-13 01:36:30	1	100	76	-0.036
19-6-2019	17:02:51	1900-01-13 01:37:30	1.01667	100	75.8	-0.034
19-6-2019	17:03:51	1900-01-13 01:38:30	1.03333	100	76.2	-0.034
19-6-2019	17:04:51	1900-01-13 01:39:30	1.05	100	76.4	-0.035
19-6-2019	17:05:51	1900-01-13 01:40:30	1.06667	100	76.6	-0.035
19-6-2019	17:06:51	1900-01-13 01:41:30	1.08333	100	76.8	-0.035
19-6-2019	17:07:51	1900-01-13 01:42:30	1.1	100	77	-0.036
19-6-2019	17:08:51	1900-01-13 01:43:30	1.11667	100	77.2	-0.035
19-6-2019	17:09:51	1900-01-13 01:44:30	1.13333	100	77.2	-0.035
19-6-2019	17:10:51	1900-01-13 01:45:30	1.15	100	77.4	-0.034
19-6-2019	17:11:51	1900-01-13 01:46:30	1.16667	100	77.6	-0.035
19-6-2019	17:12:51	1900-01-13 01:47:30	1.18333	100	77.8	-0.037
19-6-2019	17:13:51	1900-01-13 01:48:30	1.2	100	77.8	-0.035
19-6-2019	17:14:51	1900-01-13 01:49:30	1.21667	100	78.2	-0.035
19-6-2019	17:15:51	1900-01-13 01:50:30	1.23333	100	78.4	-0.04
19-6-2019	17:16:51	1900-01-13 01:51:30	1.25	100	78.6	-0.038
19-6-2019	17:17:51	1900-01-13 01:52:30	1.26667	100	78.6	-0.041
19-6-2019	17:18:51	1900-01-13 01:53:30	1.28333	100	78.8	-0.039
19-6-2019	17:19:51	1900-01-13 01:54:30	1.3	100	79.2	-0.041
19-6-2019	17:20:51	1900-01-13 01:55:30	1.31667	100	79.2	-0.042
19-6-2019	17:21:51	1900-01-13 01:56:30	1.33333	100	79.2	-0.038
19-6-2019	17:22:51	1900-01-13 01:57:30	1.35	100	79.4	-0.038
19-6-2019	17:23:51	1900-01-13 01:58:30	1.36667	100	79.8	-0.036
19-6-2019	17:24:51	1900-01-13 01:59:30	1.38333	100	80.4	-0.041
19-6-2019	17:25:51	1900-01-13 02:00:30	1.4	100	80	-0.038
19-6-2019	17:26:51	1900-01-13 02:01:30	1.41667	100	80	-0.04
19-6-2019	17:27:51	1900-01-13 02:02:30	1.43333	100	80.4	-0.039
19-6-2019	17:28:51	1900-01-13 02:03:30	1.45	100	80.2	-0.04
19-6-2019	17:29:51	1900-01-13 02:04:30	1.46667	100	80.8	-0.038
19-6-2019	17:30:51	1900-01-13 02:05:30	1.48333	100	81	-0.038
19-6-2019	17:31:51	1900-01-13 02:06:30	1.5	100	80.6	-0.042
19-6-2019	17:32:51	1900-01-13 02:07:30	1.51667	100	81	-0.04
19-6-2019	17:33:51	1900-01-13 02:08:30	1.53333	100	81.2	-0.039
19-6-2019	17:34:51	1900-01-13 02:09:30	1.55	100	81.2	-0.04
19-6-2019	17:35:51	1900-01-13 02:10:30	1.56667	100	81.4	-0.038
19-6-2019	17:36:51	1900-01-13 02:11:30	1.58333	100	81.4	-0.04
19-6-2019	17:37:51	1900-01-13 02:12:30	1.6	100	81.6	-0.037
19-6-2019	17:38:51	1900-01-13 02:13:30	1.61667	100	81.8	-0.04
19-6-2019	17:39:51	1900-01-13 02:14:30	1.63333	100	81.8	-0.038
19-6-2019	17:40:51	1900-01-13 02:15:30	1.65	100	82	-0.04
19-6-2019	17:41:51	1900-01-13 02:16:30	1.66667	100	82.2	-0.04
19-6-2019	17:42:51	1900-01-13 02:17:30	1.68333	100	82.2	-0.04
19-6-2019	17:43:51	1900-01-13 02:18:30	1.7	100	82.4	-0.037
19-6-2019	17:44:51	1900-01-13 02:19:30	1.71667	100	82.4	-0.038
19-6-2019	17:45:51	1900-01-13 02:20:30	1.73333	100	82.6	-0.037
19-6-2019	17:46:51	1900-01-13 02:21:30	1.75	100	82.8	-0.037
19-6-2019	17:47:51	1900-01-13 02:22:30	1.76667	100	82.8	-0.038
19-6-2019	17:48:51	1900-01-13 02:23:30	1.78333	100	83	-0.039
19-6-2019	17:49:51	1900-01-13 02:24:30	1.8	100	83.2	-0.041
19-6-2019	17:50:51	1900-01-13 02:25:30	1.81667	100	83.2	-0.037
19-6-2019	17:51:51	1900-01-13 02:26:30	1.83333	100	83.6	-0.038
19-6-2019	17:52:51	1900-01-13 02:27:30	1.85	100	83.6	-0.037
19-6-2019	17:53:51	1900-01-13 02:28:30	1.86667	100	83.6	-0.041
19-6-2019	17:54:51	1900-01-13 02:29:30	1.88333	100	83.8	-0.041
19-6-2019	17:55:51	1900-01-13 02:30:30	1.9	100	83.8	-0.037
19-6-2019	17:56:51	1900-01-13 02:31:30	1.91667	100	83.8	-0.041
19-6-2019	17:57:51	1900-01-13 02:32:30	1.93333	100	83.8	-0.038
19-6-2019	17:58:51	1900-01-13 02:33:30	1.95	100	83.8	-0.039
19-6-2019	17:59:51	1900-01-13 02:34:30	1.96667	100	84.6	-0.037
19-6-2019	18:00:51	1900-01-13 02:35:30	1.98333	100	83.8	-0.038
19-6-2019	18:01:51	1900-01-13 02:36:30	2	100	83.8	-0.04
19-6-2019	18:02:51	1900-01-13 02:37:30	2.01667	100	84	-0.037
19-6-2019	18:03:51	1900-01-13 02:38:30	2.03333	100	84	-0.038
19-6-2019	18:04:51	1900-01-13 02:39:30	2.05	100	84.2	-0.038
19-6-2019	18:05:51	1900-01-13 02:40:30	2.06667	100	84.2	-0.041
19-6-2019	18:06:51	1900-01-13 02:41:30	2.08333	100	84.4	-0.037
19-6-2019	18:07:51	1900-01-13 02:42:30	2.1	100	84.4	-0.039
19-6-2019	18:08:51	1900-01-13 02:43:30	2.11667	100	84.4	-0.04
19-6-2019	18:09:51	1900-01-13 02:44:30	2.13333	100	84.8	-0.04
19-6-2019	18:10:51	1900-01-13 02:45:30	2.15	100	85	-0.04
19-6-2019	18:11:51	1900-01-13 02:46:30	2.16667	100	85	-0.042
19-6-2019	18:12:51	1900-01-13 02:47:30	2.18333	100	85.2	-0.04
19-6-2019	18:13:51	1900-01-13 02:48:30	2.2	100	85.2	-0.04
19-6-2019	18:14:51	1900-01-13 02:49:30	2.21667	100	85.2	-0.039
19-6-2019	18:15:51	1900-01-13 02:50:30	2.23333	100	85.4	-0.038
19-6-2019	18:16:51	1900-01-13 02:51:30	2.25	100	85.4	-0.04
19-6-2019	18:17:51	1900-01-13 02:52:30	2.26667	100	85.4	-0.037
19-6-2019	18:18:51	1900-01-13 02:53:30	2.28333	100	85.8	-0.04
19-6-2019	18:19:51	1900-01-13 02:54:30	2.3	100	85.8	-0.04
19-6-2019	18:20:51	1900-01-13 02:55:30	2.31667	100	86	-0.039
19-6-2019	18:21:51	1900-01-13 02:56:30	2.33333	100	86	-0.04
19-6-2019	18:22:51	1900-01-13 02:57:30	2.35	100	86	-0.038
19-6-2019	18:23:51	1900-01-13 02:58:30	2.36667	100	86.2	-0.04
19-6-2019	18:24:51	1900-01-13 02:59:30	2.38333	100	86.2	-0.038
19-6-2019	18:25:51	1900-01-13 03:00:30	2.4	100	86.2	-0.04
19-6-2019	18:26:51	1900-01-13 03:01:30	2.41667	100	86.4	-0.041
19-6-2019	18:27:51	1900-01-13 03:02:30	2.43333	100	86.6	-0.039
19-6-2019	18:28:51	1900-01-13 03:03:30	2.45	100	86.6	-0.042
19-6-2019	18:29:51	1900-01-13 03:04:30	2.46667	100	86.6	-0.042
19-6-2019	18:30:51	1900-01-13 03:05:30	2.48333	100	86.6	-0.038
19-6-2019	18:31:51	1900-01-13 03:06:30	2.5	100	86.8	-0.04
19-6-2019	18:32:51	1900-01-13 03:07:30	2.51667	100	86.8	-0.04
19-6-2019	18:33:51	1900-01-13 03:08:30	2.53333	100	86.8	-0.038
19-6-2019	18:34:51	1900-01-13 03:09:30	2.55	100	86.6	-0.039
19-6-2019	18:35:51	1900-01-13 03:10:30	2.56667	100	86.6	-0.039
19-6-2019	18:36:51	1900-01-13 03:11:30	2.58333	100	86.6	-0.04
19-6-2019	18:37:51	1900-01-13 03:12:30	2.6	100	86.6	-0.04
19-6-2019	18:38:51	1900-01-13 03:13:30	2.61667	100	87	-0.04
19-6-2019	18:39:51	1900-01-13 03:14:30	2.63333	100	87.2	-0.04
19-6-2019	18:40:51	1900-01-13 03:15:30	2.65	100	87.2	-0.038
19-6-2019	18:41:51	1900-01-13 03:16:30	2.66667	100	87.4	-0.037
19-6-2019	18:42:51	1900-01-13 03:17:30	2.68333	100	87.4	-0.038
19-6-2019	18:43:51	1900-01-13 03:18:30	2.7	100	87.4	-0.037
19-6-2019	18:44:51	1900-01-13 03:19:30	2.71667	100	87.2	-0.038
19-6-2019	18:45:51	1900-01-13 03:20:30	2.73333	100	87.2	-0.042
19-6-2019	18:46:51	1900-01-13 03:21:30	2.75	100	87.2	-0.039
19-6-2019	18:47:51	1900-01-13 03:22:30	2.76667	100	87.2	-0.035
19-6-2019	18:48:51	1900-01-13 03:23:30	2.78333	100	87.4	-0.04
19-6-2019	18:49:51	1900-01-13 03:24:30	2.8	100	87.4	-0.038
19-6-2019	18:50:51	1900-01-13 03:25:30	2.81667	100	87.4	-0.038
19-6-2019	18:51:51	1900-01-13 03:26:30	2.83333	100	87.6	-0.038
19-6-2019	18:52:51	1900-01-13 03:27:30	2.85	100	87.6	-0.04
19-6-2019	18:53:51	1900-01-13 03:28:30	2.86667	100	87.6	-0.039
19-6-2019	18:54:51	1900-01-13 03:29:30	2.88333	100	87.6	-0.038
19-6-2019	18:55:51	1900-01-13 03:30:30	2.9	100	87.6	-0.04
19-6-2019	18:56:51	1900-01-13 03:31:30	2.91667	100	87.8	-0.041
19-6-2019	18:57:51	1900-01-13 03:32:30	2.93333	100	87.8	-0.04
19-6-2019	18:58:51	1900-01-13 03:33:30	2.95	100	88	-0.039
19-6-2019	18:59:51	1900-01-13 03:34:30	2.96667	100	88.2	-0.037
19-6-2019	19:00:51	1900-01-13 03:35:30	2.98333	100	88	-0.041
19-6-2019	19:01:51	1900-01-13 03:36:30	3	100	88	-0.04
19-6-2019	19:02:51	1900-01-13 03:37:30	3.01667	100	88	-0.038
19-6-2019	19:03:51	1900-01-13 03:38:30	3.03333	100	88	-0.038
19-6-2019	19:04:51	1900-01-13 03:39:30	3.05	100	88	-0.038
19-6-2019	19:05:51	1900-01-13 03:40:30	3.06667	100	88	-0.041
19-6-2019	19:06:51	1900-01-13 03:41:30	3.08333	100	88.2	-0.04
19-6-2019	19:07:51	1900-01-13 03:42:30	3.1	100	88.4	-0.041
19-6-2019	19:08:51	1900-01-13 03:43:30	3.11667	100	88.4	-0.037
19-6-2019	19:09:51	1900-01-13 03:44:30	3.13333	100	88.4	-0.04
19-6-2019	19:10:51	1900-01-13 03:45:30	3.15	100	88.4	-0.038
19-6-2019	19:11:51	1900-01-13 03:46:30	3.16667	100	88.4	-0.038
19-6-2019	19:12:51	1900-01-13 03:47:30	3.18333	100	88.6	-0.04
19-6-2019	19:13:51	1900-01-13 03:48:30	3.2	100	88.4	-0.038
19-6-2019	19:14:51	1900-01-13 03:49:30	3.21667	100	88.6	-0.042
19-6-2019	19:15:51	1900-01-13 03:50:30	3.23333	100	88.6	-0.038
19-6-2019	19:16:51	1900-01-13 03:51:30	3.25	100	88.8	-0.04
19-6-2019	19:17:51	1900-01-13 03:52:30	3.26667	100	88.8	-0.04
19-6-2019	19:18:51	1900-01-13 03:53:30	3.28333	100	88.8	-0.04
19-6-2019	19:19:51	1900-01-13 03:54:30	3.3	100	88.8	-0.038
19-6-2019	19:20:51	1900-01-13 03:55:30	3.31667	100	88.8	-0.042
19-6-2019	19:21:51	1900-01-13 03:56:30	3.33333	100	88.8	-0.037
19-6-2019	19:22:51	1900-01-13 03:57:30	3.35	100	89	-0.042
19-6-2019	19:23:51	1900-01-13 03:58:30	3.36667	100	89	-0.037
19-6-2019	19:24:51	1900-01-13 03:59:30	3.38333	100	89	-0.039
19-6-2019	19:25:51	1900-01-13 04:00:30	3.4	100	89	-0.038
19-6-2019	19:26:51	1900-01-13 04:01:30	3.41667	100	89	-0.04
19-6-2019	19:27:51	1900-01-13 04:02:30	3.43333	100	89	-0.04
19-6-2019	19:28:51	1900-01-13 04:03:30	3.45	100	89.2	-0.04
19-6-2019	19:29:51	1900-01-13 04:04:30	3.46667	100	89.2	-0.038
19-6-2019	19:30:51	1900-01-13 04:05:30	3.48333	100	89.2	-0.038
19-6-2019	19:31:51	1900-01-13 04:06:30	3.5	100	89.2	-0.038
19-6-2019	19:32:51	1900-01-13 04:07:30	3.51667	100	89.4	-0.04
19-6-2019	19:33:51	1900-01-13 04:08:30	3.53333	100	89.6	-0.038
19-6-2019	19:34:51	1900-01-13 04:09:30	3.55	100	90.2	-0.038
19-6-2019	19:35:51	1900-01-13 04:10:30	3.56667	100	90	-0.04
19-6-2019	19:36:51	1900-01-13 04:11:30	3.58333	100	90.2	-0.038
19-6-2019	19:37:51	1900-01-13 04:12:30	3.6	100	89.6	-0.035
19-6-2019	19:38:51	1900-01-13 04:13:30	3.61667	100	89.8	-0.039
19-6-2019	19:39:51	1900-01-13 04:14:30	3.63333	100	89.8	-0.041
19-6-2019	19:40:51	1900-01-13 04:15:30	3.65	100	89.8	-0.04
19-6-2019	19:41:51	1900-01-13 04:16:30	3.66667	100	89.8	-0.041
19-6-2019	19:42:51	1900-01-13 04:17:30	3.68333	100	89.8	-0.04
19-6-2019	19:43:51	1900-01-13 04:18:30	3.7	100	90	-0.039
19-6-2019	19:44:51	1900-01-13 04:19:30	3.71667	100	90	-0.039
19-6-2019	19:45:51	1900-01-13 04:20:30	3.73333	100	90	-0.038
19-6-2019	19:46:51	1900-01-13 04:21:30	3.75	100	90.2	-0.041
19-6-2019	19:47:51	1900-01-13 04:22:30	3.76667	100	90.2	-0.039
19-6-2019	19:48:51	1900-01-13 04:23:30	3.78333	100	90.2	-0.042
19-6-2019	19:49:51	1900-01-13 04:24:30	3.8	100	90.2	-0.04
19-6-2019	19:50:51	1900-01-13 04:25:30	3.81667	100	90.6	-0.039
19-6-2019	19:51:51	1900-01-13 04:26:30	3.83333	100	90.6	-0.035
19-6-2019	19:52:51	1900-01-13 04:27:30	3.85	100	90.6	-0.042
19-6-2019	19:53:51	1900-01-13 04:28:30	3.86667	100	90.8	-0.039
19-6-2019	19:54:51	1900-01-13 04:29:30	3.88333	100	90.8	-0.039
19-6-2019	19:55:51	1900-01-13 04:30:30	3.9	100	90.4	-0.042
19-6-2019	19:56:51	1900-01-13 04:31:30	3.91667	100	90.4	-0.039
19-6-2019	19:57:51	1900-01-13 04:32:30	3.93333	100	90.4	-0.041
19-6-2019	19:58:51	1900-01-13 04:33:30	3.95	100	90.4	-0.04
19-6-2019	19:59:51	1900-01-13 04:34:30	3.96667	100	90.6	-0.04
19-6-2019	20:00:51	1900-01-13 04:35:30	3.98333	100	90.6	-0.039
19-6-2019	20:01:51	1900-01-13 04:36:30	4	100	90.6	-0.042
19-6-2019	20:02:51	1900-01-13 04:37:30	4.01667	100	90.8	-0.039
19-6-2019	20:03:51	1900-01-13 04:38:30	4.03333	100	91.4	-0.04
19-6-2019	20:04:51	1900-01-13 04:39:30	4.05	100	91	-0.04
19-6-2019	20:05:51	1900-01-13 04:40:30	4.06667	100	90.8	-0.039
19-6-2019	20:06:51	1900-01-13 04:41:30	4.08333	100	90.8	-0.039
19-6-2019	20:07:51	1900-01-13 04:42:30	4.1	100	90.8	-0.042
19-6-2019	20:08:51	1900-01-13 04:43:30	4.11667	100	91.2	-0.038
19-6-2019	20:09:51	1900-01-13 04:44:30	4.13333	100	91.4	-0.04
19-6-2019	20:10:51	1900-01-13 04:45:30	4.15	100	91.6	-0.039
19-6-2019	20:11:51	1900-01-13 04:46:30	4.16667	100	91.4	-0.037
19-6-2019	20:12:51	1900-01-13 04:47:30	4.18333	100	91.4	-0.038
19-6-2019	20:13:51	1900-01-13 04:48:30	4.2	100	91.4	-0.04
19-6-2019	20:14:51	1900-01-13 04:49:30	4.21667	100	91.6	-0.039
19-6-2019	20:15:51	1900-01-13 04:50:30	4.23333	100	91.8	-0.042
19-6-2019	20:16:51	1900-01-13 04:51:30	4.25	100	91.8	-0.04
19-6-2019	20:17:51	1900-01-13 04:52:30	4.26667	100	91.6	-0.039
19-6-2019	20:18:51	1900-01-13 04:53:30	4.28333	100	91.6	-0.038
19-6-2019	20:19:51	1900-01-13 04:54:30	4.3	100	91.8	-0.04
19-6-2019	20:20:51	1900-01-13 04:55:30	4.31667	100	91.8	-0.038
19-6-2019	20:21:51	1900-01-13 04:56:30	4.33333	100	91.8	-0.038
19-6-2019	20:22:51	1900-01-13 04:57:30	4.35	100	92	-0.04
19-6-2019	20:23:51	1900-01-13 04:58:30	4.36667	100	92	-0.041
19-6-2019	20:24:51	1900-01-13 04:59:30	4.38333	100	92	-0.04
19-6-2019	20:25:51	1900-01-13 05:00:30	4.4	100	92	-0.041
19-6-2019	20:26:51	1900-01-13 05:01:30	4.41667	100	92.2	-0.039
19-6-2019	20:27:51	1900-01-13 05:02:30	4.43333	100	92.2	-0.04
19-6-2019	20:28:51	1900-01-13 05:03:30	4.45	100	92.2	-0.041
19-6-2019	20:29:51	1900-01-13 05:04:30	4.46667	100	92.2	-0.038
19-6-2019	20:30:51	1900-01-13 05:05:30	4.48333	100	92.2	-0.039
19-6-2019	20:31:51	1900-01-13 05:06:30	4.5	100	92.2	-0.038
19-6-2019	20:32:51	1900-01-13 05:07:30	4.51667	100	92.2	-0.039
19-6-2019	20:33:51	1900-01-13 05:08:30	4.53333	100	92.2	-0.039
19-6-2019	20:34:51	1900-01-13 05:09:30	4.55	100	92.2	-0.04
19-6-2019	20:35:51	1900-01-13 05:10:30	4.56667	100	92.2	-0.04
19-6-2019	20:36:51	1900-01-13 05:11:30	4.58333	100	92.4	-0.04
19-6-2019	20:37:51	1900-01-13 05:12:30	4.6	100	92.4	-0.04
19-6-2019	20:38:51	1900-01-13 05:13:30	4.61667	100	92.4	-0.042
19-6-2019	20:39:51	1900-01-13 05:14:30	4.63333	100	92.4	-0.04
19-6-2019	20:40:51	1900-01-13 05:15:30	4.65	100	92.6	-0.038
19-6-2019	20:41:51	1900-01-13 05:16:30	4.66667	100	92.6	-0.039
19-6-2019	20:42:51	1900-01-13 05:17:30	4.68333	100	92.6	-0.04
19-6-2019	20:43:51	1900-01-13 05:18:30	4.7	100	92.4	-0.041
19-6-2019	20:44:51	1900-01-13 05:19:30	4.71667	100	92.4	-0.042
19-6-2019	20:45:51	1900-01-13 05:20:30	4.73333	100	92.4	-0.038
19-6-2019	20:46:51	1900-01-13 05:21:30	4.75	100	92.4	-0.038
19-6-2019	20:47:51	1900-01-13 05:22:30	4.76667	100	92.4	-0.041
19-6-2019	20:48:51	1900-01-13 05:23:30	4.78333	100	92.4	-0.04
19-6-2019	20:49:51	1900-01-13 05:24:30	4.8	100	92.4	-0.039
19-6-2019	20:50:51	1900-01-13 05:25:30	4.81667	100	92.4	-0.035
19-6-2019	20:51:51	1900-01-13 05:26:30	4.83333	100	92.6	-0.038
19-6-2019	20:52:51	1900-01-13 05:27:30	4.85	100	92.4	-0.038
19-6-2019	20:53:51	1900-01-13 05:28:30	4.86667	100	92.6	-0.038
19-6-2019	20:54:51	1900-01-13 05:29:30	4.88333	100	92.4	-0.04
19-6-2019	20:55:51	1900-01-13 05:30:30	4.9	100	92.6	-0.038
19-6-2019	20:56:51	1900-01-13 05:31:30	4.91667	100	92.6	-0.038
19-6-2019	20:57:51	1900-01-13 05:32:30	4.93333	100	92.6	-0.039
19-6-2019	20:58:51	1900-01-13 05:33:30	4.95	100	92.6	-0.041
19-6-2019	20:59:51	1900-01-13 05:34:30	4.96667	100	92.6	-0.041
19-6-2019	21:00:51	1900-01-13 05:35:30	4.98333	100	92.8	-0.037
19-6-2019	21:01:51	1900-01-13 05:36:30	5	100	92.8	-0.04
19-6-2019	21:02:51	1900-01-13 05:37:30	5.01667	100	92.8	-0.037
19-6-2019	21:03:51	1900-01-13 05:38:30	5.03333	100	92.8	-0.04
19-6-2019	21:04:51	1900-01-13 05:39:30	5.05	100	93.2	-0.038
19-6-2019	21:05:51	1900-01-13 05:40:30	5.06667	100	93.2	-0.04
19-6-2019	21:06:51	1900-01-13 05:41:30	5.08333	100	93.4	-0.041
19-6-2019	21:07:51	1900-01-13 05:42:30	5.1	100	93	-0.042
19-6-2019	21:08:51	1900-01-13 05:43:30	5.11667	100	93	-0.037
19-6-2019	21:09:51	1900-01-13 05:44:30	5.13333	100	93	-0.041
19-6-2019	21:10:51	1900-01-13 05:45:30	5.15	100	93	-0.041
19-6-2019	21:11:51	1900-01-13 05:46:30	5.16667	100	93	-0.038
19-6-2019	21:12:51	1900-01-13 05:47:30	5.18333	100	93.2	-0.04
19-6-2019	21:13:51	1900-01-13 05:48:30	5.2	100	93.2	-0.038
19-6-2019	21:14:51	1900-01-13 05:49:30	5.21667	100	93.2	-0.038
19-6-2019	21:15:51	1900-01-13 05:50:30	5.23333	100	93.2	-0.04
19-6-2019	21:16:51	1900-01-13 05:51:30	5.25	100	93	-0.037
19-6-2019	21:17:51	1900-01-13 05:52:30	5.26667	100	93	-0.039
19-6-2019	21:18:51	1900-01-13 05:53:30	5.28333	100	93	-0.04
19-6-2019	21:19:51	1900-01-13 05:54:30	5.3	100	93.2	-0.042
19-6-2019	21:20:51	1900-01-13 05:55:30	5.31667	100	93.2	-0.04
19-6-2019	21:21:51	1900-01-13 05:56:30	5.33333	100	93.2	-0.04
19-6-2019	21:22:51	1900-01-13 05:57:30	5.35	100	93.4	-0.036
19-6-2019	21:23:51	1900-01-13 05:58:30	5.36667	100	93.4	-0.04
19-6-2019	21:24:51	1900-01-13 05:59:30	5.38333	100	93.4	-0.039
19-6-2019	21:25:51	1900-01-13 06:00:30	5.4	100	93.4	-0.04
19-6-2019	21:26:51	1900-01-13 06:01:30	5.41667	100	93.4	-0.041
19-6-2019	21:27:51	1900-01-13 06:02:30	5.43333	100	93.4	-0.039
19-6-2019	21:28:51	1900-01-13 06:03:30	5.45	100	93.4	-0.041
19-6-2019	21:29:51	1900-01-13 06:04:30	5.46667	100	93.6	-0.038
19-6-2019	21:30:51	1900-01-13 06:05:30	5.48333	100	93.6	-0.038
19-6-2019	21:31:51	1900-01-13 06:06:30	5.5	100	93.8	-0.039
19-6-2019	21:32:51	1900-01-13 06:07:30	5.51667	100	93.8	-0.039
19-6-2019	21:33:51	1900-01-13 06:08:30	5.53333	100	93.8	-0.039
19-6-2019	21:34:51	1900-01-13 06:09:30	5.55	100	93.8	-0.041
19-6-2019	21:35:51	1900-01-13 06:10:30	5.56667	100	93.8	-0.04
19-6-2019	21:36:51	1900-01-13 06:11:30	5.58333	100	93.8	-0.037
19-6-2019	21:37:51	1900-01-13 06:12:30	5.6	100	93.8	-0.041
19-6-2019	21:38:51	1900-01-13 06:13:30	5.61667	100	94	-0.04
19-6-2019	21:39:51	1900-01-13 06:14:30	5.63333	100	94	-0.04
19-6-2019	21:40:51	1900-01-13 06:15:30	5.65	100	94	-0.041
19-6-2019	21:41:51	1900-01-13 06:16:30	5.66667	100	94	-0.04
19-6-2019	21:42:51	1900-01-13 06:17:30	5.68333	100	94	-0.038
19-6-2019	21:43:51	1900-01-13 06:18:30	5.7	100	94	-0.038
19-6-2019	21:44:51	1900-01-13 06:19:30	5.71667	100	94	-0.038
19-6-2019	21:45:51	1900-01-13 06:20:30	5.73333	100	93.8	-0.041
19-6-2019	21:46:51	1900-01-13 06:21:30	5.75	100	94	-0.039
19-6-2019	21:47:51	1900-01-13 06:22:30	5.76667	100	94.2	-0.041
19-6-2019	21:48:51	1900-01-13 06:23:30	5.78333	100	94.2	-0.041
19-6-2019	21:49:51	1900-01-13 06:24:30	5.8	100	94.2	-0.04
19-6-2019	21:50:51	1900-01-13 06:25:30	5.81667	100	94.2	-0.038
19-6-2019	21:51:51	1900-01-13 06:26:30	5.83333	100	94.2	-0.04
19-6-2019	21:52:51	1900-01-13 06:27:30	5.85	100	94.2	-0.039
19-6-2019	21:53:51	1900-01-13 06:28:30	5.86667	100	94.2	-0.038
19-6-2019	21:54:51	1900-01-13 06:29:30	5.88333	100	94.2	-0.041
19-6-2019	21:55:51	1900-01-13 06:30:30	5.9	100	94.2	-0.038
19-6-2019	21:56:51	1900-01-13 06:31:30	5.91667	100	94.4	-0.037
19-6-2019	21:57:51	1900-01-13 06:32:30	5.93333	100	94.4	-0.037
19-6-2019	21:58:51	1900-01-13 06:33:30	5.95	100	94.6	-0.037
19-6-2019	21:59:51	1900-01-13 06:34:30	5.96667	100	94.6	-0.04
19-6-2019	22:00:51	1900-01-13 06:35:30	5.98333	100	94.8	-0.041
19-6-2019	22:01:51	1900-01-13 06:36:30	6	100	94.6	-0.04
19-6-2019	22:02:51	1900-01-13 06:37:30	6.01667	100	94.8	-0.042
19-6-2019	22:03:51	1900-01-13 06:38:30	6.03333	100	94.8	-0.038
19-6-2019	22:04:51	1900-01-13 06:39:30	6.05	100	95	-0.039
19-6-2019	22:05:51	1900-01-13 06:40:30	6.06667	100	95.2	-0.041
19-6-2019	22:06:51	1900-01-13 06:41:30	6.08333	100	95.2	-0.038
19-6-2019	22:07:51	1900-01-13 06:42:30	6.1	100	95.2	-0.039
19-6-2019	22:08:51	1900-01-13 06:43:30	6.11667	100	95.2	-0.038
19-6-2019	22:09:51	1900-01-13 06:44:30	6.13333	100	95	-0.038
19-6-2019	22:10:51	1900-01-13 06:45:30	6.15	100	95	-0.041
19-6-2019	22:11:51	1900-01-13 06:46:30	6.16667	100	95	-0.039
19-6-2019	22:12:51	1900-01-13 06:47:30	6.18333	100	95	-0.039
19-6-2019	22:13:51	1900-01-13 06:48:30	6.2	100	95	-0.038
19-6-2019	22:14:51	1900-01-13 06:49:30	6.21667	100	95	-0.039
19-6-2019	22:15:51	1900-01-13 06:50:30	6.23333	100	95	-0.041
19-6-2019	22:16:51	1900-01-13 06:51:30	6.25	100	95.2	-0.04
19-6-2019	22:17:51	1900-01-13 06:52:30	6.26667	100	95.4	-0.041
19-6-2019	22:18:51	1900-01-13 06:53:30	6.28333	100	95.4	-0.038
19-6-2019	22:19:51	1900-01-13 06:54:30	6.3	100	95.2	-0.037
19-6-2019	22:20:51	1900-01-13 06:55:30	6.31667	100	95.4	-0.041
19-6-2019	22:21:51	1900-01-13 06:56:30	6.33333	100	95.2	-0.041
19-6-2019	22:22:51	1900-01-13 06:57:30	6.35	100	95.2	-0.041
19-6-2019	22:23:51	1900-01-13 06:58:30	6.36667	100	95.4	-0.037
19-6-2019	22:24:51	1900-01-13 06:59:30	6.38333	100	95.4	-0.04
19-6-2019	22:25:51	1900-01-13 07:00:30	6.4	100	95.4	-0.04
19-6-2019	22:26:51	1900-01-13 07:01:30	6.41667	100	95.4	-0.038
19-6-2019	22:27:51	1900-01-13 07:02:30	6.43333	100	95.4	-0.038
19-6-2019	22:28:51	1900-01-13 07:03:30	6.45	100	95.4	-0.038
19-6-2019	22:29:51	1900-01-13 07:04:30	6.46667	100	95.4	-0.04
19-6-2019	22:30:51	1900-01-13 07:05:30	6.48333	100	95.4	-0.038
19-6-2019	22:31:51	1900-01-13 07:06:30	6.5	100	95.4	-0.038
19-6-2019	22:32:51	1900-01-13 07:07:30	6.51667	100	95.4	-0.038
19-6-2019	22:33:51	1900-01-13 07:08:30	6.53333	100	95.6	-0.042
19-6-2019	22:34:51	1900-01-13 07:09:30	6.55	100	95	-0.039
19-6-2019	22:35:51	1900-01-13 07:10:30	6.56667	100	95	-0.038
19-6-2019	22:36:51	1900-01-13 07:11:30	6.58333	100	95.8	-0.041
19-6-2019	22:37:51	1900-01-13 07:12:30	6.6	100	95.6	-0.04
19-6-2019	22:38:51	1900-01-13 07:13:30	6.61667	100	95.2	-0.043
19-6-2019	22:39:51	1900-01-13 07:14:30	6.63333	100	95.2	-0.038
19-6-2019	22:40:51	1900-01-13 07:15:30	6.65	100	95.2	-0.037
19-6-2019	22:41:51	1900-01-13 07:16:30	6.66667	100	95.2	-0.041
19-6-2019	22:42:51	1900-01-13 07:17:30	6.68333	100	95.2	-0.039
19-6-2019	22:43:51	1900-01-13 07:18:30	6.7	100	95.4	-0.039
19-6-2019	22:44:51	1900-01-13 07:19:30	6.71667	100	95.4	-0.041
19-6-2019	22:45:51	1900-01-13 07:20:30	6.73333	100	95.4	-0.039
19-6-2019	22:46:51	1900-01-13 07:21:30	6.75	100	95.4	-0.039
19-6-2019	22:47:51	1900-01-13 07:22:30	6.76667	100	95.4	-0.04
19-6-2019	22:48:51	1900-01-13 07:23:30	6.78333	100	95.6	-0.04
19-6-2019	22:49:51	1900-01-13 07:24:30	6.8	100	95.6	-0.042
19-6-2019	22:50:51	1900-01-13 07:25:30	6.81667	100	95.6	-0.039
19-6-2019	22:51:51	1900-01-13 07:26:30	6.83333	100	95.8	-0.039
19-6-2019	22:52:51	1900-01-13 07:27:30	6.85	100	96	-0.039
19-6-2019	22:53:51	1900-01-13 07:28:30	6.86667	100	96	-0.042
19-6-2019	22:54:51	1900-01-13 07:29:30	6.88333	100	96	-0.039
19-6-2019	22:55:51	1900-01-13 07:30:30	6.9	100	95.8	-0.039
19-6-2019	22:56:51	1900-01-13 07:31:30	6.91667	100	96	-0.042
19-6-2019	22:57:51	1900-01-13 07:32:30	6.93333	100	95.8	-0.037
19-6-2019	22:58:51	1900-01-13 07:33:30	6.95	100	95.8	-0.037
19-6-2019	22:59:51	1900-01-13 07:34:30	6.96667	100	95.8	-0.042
19-6-2019	23:00:51	1900-01-13 07:35:30	6.98333	100	96	-0.04
19-6-2019	23:01:51	1900-01-13 07:36:30	7	100	96	-0.042
19-6-2019	23:02:51	1900-01-13 07:37:30	7.01667	100	96	-0.04
19-6-2019	23:03:51	1900-01-13 07:38:30	7.03333	100	96	-0.04
19-6-2019	23:04:51	1900-01-13 07:39:30	7.05	100	96	-0.04
19-6-2019	23:05:51	1900-01-13 07:40:30	7.06667	100	96	-0.038
19-6-2019	23:06:51	1900-01-13 07:41:30	7.08333	100	95.8	-0.042
19-6-2019	23:07:51	1900-01-13 07:42:30	7.1	100	95.8	-0.038
19-6-2019	23:08:51	1900-01-13 07:43:30	7.11667	100	95.8	-0.038
19-6-2019	23:09:51	1900-01-13 07:44:30	7.13333	100	96.2	-0.039
19-6-2019	23:10:51	1900-01-13 07:45:30	7.15	100	96.4	-0.04
19-6-2019	23:11:51	1900-01-13 07:46:30	7.16667	100	96.4	-0.038
19-6-2019	23:12:51	1900-01-13 07:47:30	7.18333	100	96.4	-0.041
19-6-2019	23:13:51	1900-01-13 07:48:30	7.2	100	96.4	-0.041
19-6-2019	23:14:51	1900-01-13 07:49:30	7.21667	100	96.4	-0.04
19-6-2019	23:15:51	1900-01-13 07:50:30	7.23333	100	96.4	-0.037
19-6-2019	23:16:51	1900-01-13 07:51:30	7.25	100	96.2	-0.04
19-6-2019	23:17:51	1900-01-13 07:52:30	7.26667	100	96.2	-0.039
19-6-2019	23:18:51	1900-01-13 07:53:30	7.28333	100	96.4	-0.041
19-6-2019	23:19:51	1900-01-13 07:54:30	7.3	100	96.2	-0.038
19-6-2019	23:20:51	1900-01-13 07:55:30	7.31667	100	96.2	-0.042
19-6-2019	23:21:51	1900-01-13 07:56:30	7.33333	100	96.2	-0.034
19-6-2019	23:22:51	1900-01-13 07:57:30	7.35	100	96.6	-0.037
19-6-2019	23:23:51	1900-01-13 07:58:30	7.36667	100	96.4	-0.039
19-6-2019	23:24:51	1900-01-13 07:59:30	7.38333	100	96.2	-0.038
19-6-2019	23:25:51	1900-01-13 08:00:30	7.4	100	96.2	-0.042
19-6-2019	23:26:51	1900-01-13 08:01:30	7.41667	100	96.4	-0.037
19-6-2019	23:27:51	1900-01-13 08:02:30	7.43333	100	96.2	-0.039
19-6-2019	23:28:51	1900-01-13 08:03:30	7.45	100	96.2	-0.038
19-6-2019	23:29:51	1900-01-13 08:04:30	7.46667	100	96.4	-0.036
19-6-2019	23:30:51	1900-01-13 08:05:30	7.48333	100	96.4	-0.04
19-6-2019	23:31:51	1900-01-13 08:06:30	7.5	100	96.6	-0.038
19-6-2019	23:32:51	1900-01-13 08:07:30	7.51667	100	96.4	-0.039
19-6-2019	23:33:51	1900-01-13 08:08:30	7.53333	100	96.4	-0.039
19-6-2019	23:34:51	1900-01-13 08:09:30	7.55	100	96.4	-0.036
19-6-2019	23:35:51	1900-01-13 08:10:30	7.56667	100	96.4	-0.035
19-6-2019	23:36:51	1900-01-13 08:11:30	7.58333	100	96.4	-0.04
19-6-2019	23:37:51	1900-01-13 08:12:30	7.6	100	96.4	-0.038
19-6-2019	23:38:51	1900-01-13 08:13:30	7.61667	100	96.6	-0.041
19-6-2019	23:39:51	1900-01-13 08:14:30	7.63333	100	96.6	-0.039
19-6-2019	23:40:51	1900-01-13 08:15:30	7.65	100	96.6	-0.041
19-6-2019	23:41:51	1900-01-13 08:16:30	7.66667	100	96.6	-0.04
19-6-2019	23:42:51	1900-01-13 08:17:30	7.68333	100	96.8	-0.039
19-6-2019	23:43:51	1900-01-13 08:18:30	7.7	100	96.6	-0.04
19-6-2019	23:44:51	1900-01-13 08:19:30	7.71667	100	96.6	-0.041
19-6-2019	23:45:51	1900-01-13 08:20:30	7.73333	100	96.6	-0.038
19-6-2019	23:46:51	1900-01-13 08:21:30	7.75	100	96.8	-0.041
19-6-2019	23:47:51	1900-01-13 08:22:30	7.76667	100	96.8	-0.041
19-6-2019	23:48:51	1900-01-13 08:23:30	7.78333	100	96.8	-0.041
19-6-2019	23:49:51	1900-01-13 08:24:30	7.8	100	96.8	-0.039
19-6-2019	23:50:51	1900-01-13 08:25:30	7.81667	100	96.8	-0.04
19-6-2019	23:51:51	1900-01-13 08:26:30	7.83333	100	96.8	-0.038
19-6-2019	23:52:51	1900-01-13 08:27:30	7.85	100	96.8	-0.041
19-6-2019	23:53:51	1900-01-13 08:28:30	7.86667	100	96.8	-0.039
19-6-2019	23:54:51	1900-01-13 08:29:30	7.88333	100	96.8	-0.039
19-6-2019	23:55:51	1900-01-13 08:30:30	7.9	100	96.6	-0.037
19-6-2019	23:56:51	1900-01-13 08:31:30	7.91667	100	96.8	-0.039
19-6-2019	23:57:51	1900-01-13 08:32:30	7.93333	100	96.6	-0.039
19-6-2019	23:58:51	1900-01-13 08:33:30	7.95	100	97	-0.04
19-6-2019	23:59:51	1900-01-13 08:34:30	7.96667	100	97	-0.041
20-6-2019	00:00:51	1900-01-13 08:35:30	7.98333	100	97	-0.037
20-6-2019	00:01:51	1900-01-13 08:36:30	8	100	97	-0.041
20-6-2019	00:02:51	1900-01-13 08:37:30	8.01667	100	97	-0.04
20-6-2019	00:03:51	1900-01-13 08:38:30	8.03333	100	97	-0.04
20-6-2019	00:04:51	1900-01-13 08:39:30	8.05	100	97.2	-0.039
20-6-2019	00:05:51	1900-01-13 08:40:30	8.06667	100	97.2	-0.041
20-6-2019	00:06:51	1900-01-13 08:41:30	8.08333	100	97.2	-0.041
20-6-2019	00:07:51	1900-01-13 08:42:30	8.1	100	97	-0.04
20-6-2019	00:08:51	1900-01-13 08:43:30	8.11667	100	97	-0.039
20-6-2019	00:09:51	1900-01-13 08:44:30	8.13333	100	97	-0.035
20-6-2019	00:10:51	1900-01-13 08:45:30	8.15	100	97	-0.042
20-6-2019	00:11:51	1900-01-13 08:46:30	8.16667	100	97.2	-0.04
20-6-2019	00:12:51	1900-01-13 08:47:30	8.18333	100	97.2	-0.037
20-6-2019	00:13:51	1900-01-13 08:48:30	8.2	100	97.2	-0.041
20-6-2019	00:14:51	1900-01-13 08:49:30	8.21667	100	97	-0.036
20-6-2019	00:15:51	1900-01-13 08:50:30	8.23333	100	97	-0.038
20-6-2019	00:16:51	1900-01-13 08:51:30	8.25	100	97	-0.039
20-6-2019	00:17:51	1900-01-13 08:52:30	8.26667	100	97.2	-0.039
20-6-2019	00:18:51	1900-01-13 08:53:30	8.28333	100	97.2	-0.04
20-6-2019	00:19:51	1900-01-13 08:54:30	8.3	100	97.2	-0.042
20-6-2019	00:20:51	1900-01-13 08:55:30	8.31667	100	97.6	-0.039
20-6-2019	00:21:51	1900-01-13 08:56:30	8.33333	100	97.8	-0.041
20-6-2019	00:22:51	1900-01-13 08:57:30	8.35	100	97.8	-0.038
20-6-2019	00:23:51	1900-01-13 08:58:30	8.36667	100	97.8	-0.041
20-6-2019	00:24:51	1900-01-13 08:59:30	8.38333	100	97.8	-0.038
20-6-2019	00:25:51	1900-01-13 09:00:30	8.4	100	97.8	-0.039
20-6-2019	00:26:51	1900-01-13 09:01:30	8.41667	100	97.6	-0.039
20-6-2019	00:27:51	1900-01-13 09:02:30	8.43333	100	97.6	-0.037
20-6-2019	00:28:51	1900-01-13 09:03:30	8.45	100	97.2	-0.041
20-6-2019	00:29:51	1900-01-13 09:04:30	8.46667	100	97.2	-0.042
20-6-2019	00:30:51	1900-01-13 09:05:30	8.48333	100	97.4	-0.039
20-6-2019	00:31:51	1900-01-13 09:06:30	8.5	100	97.4	-0.038
20-6-2019	00:32:51	1900-01-13 09:07:30	8.51667	100	97.4	-0.039
20-6-2019	00:33:51	1900-01-13 09:08:30	8.53333	100	97.4	-0.038
20-6-2019	00:34:51	1900-01-13 09:09:30	8.55	100	97.4	-0.039
20-6-2019	00:35:51	1900-01-13 09:10:30	8.56667	100	97.4	-0.039
20-6-2019	00:36:51	1900-01-13 09:11:30	8.58333	100	97.4	-0.04
20-6-2019	00:37:51	1900-01-13 09:12:30	8.6	100	97.4	-0.037
20-6-2019	00:38:51	1900-01-13 09:13:30	8.61667	100	97.4	-0.041
20-6-2019	00:39:51	1900-01-13 09:14:30	8.63333	100	97.2	-0.037
20-6-2019	00:40:51	1900-01-13 09:15:30	8.65	100	97.2	-0.04
20-6-2019	00:41:51	1900-01-13 09:16:30	8.66667	100	97.4	-0.038
20-6-2019	00:42:51	1900-01-13 09:17:30	8.68333	100	97.4	-0.041
20-6-2019	00:43:51	1900-01-13 09:18:30	8.7	100	97.4	-0.039
20-6-2019	00:44:51	1900-01-13 09:19:30	8.71667	100	97.4	-0.038
20-6-2019	00:45:51	1900-01-13 09:20:30	8.73333	100	97.6	-0.04
20-6-2019	00:46:51	1900-01-13 09:21:30	8.75	100	97.6	-0.036
20-6-2019	00:47:51	1900-01-13 09:22:30	8.76667	100	97.6	-0.039
20-6-2019	00:48:51	1900-01-13 09:23:30	8.78333	100	97.6	-0.039
20-6-2019	00:49:51	1900-01-13 09:24:30	8.8	100	97.4	-0.04
20-6-2019	00:50:51	1900-01-13 09:25:30	8.81667	100	97.6	-0.039
20-6-2019	00:51:51	1900-01-13 09:26:30	8.83333	100	97.4	-0.04
20-6-2019	00:52:51	1900-01-13 09:27:30	8.85	100	97.6	-0.039
20-6-2019	00:53:51	1900-01-13 09:28:30	8.86667	100	97.6	-0.039
20-6-2019	00:54:51	1900-01-13 09:29:30	8.88333	100	97.6	-0.039
20-6-2019	00:55:51	1900-01-13 09:30:30	8.9	100	97.6	-0.041
20-6-2019	00:56:51	1900-01-13 09:31:30	8.91667	100	97.6	-0.04
20-6-2019	00:57:51	1900-01-13 09:32:30	8.93333	100	97.6	-0.04
20-6-2019	00:58:51	1900-01-13 09:33:30	8.95	100	97.6	-0.039
20-6-2019	00:59:51	1900-01-13 09:34:30	8.96667	100	97.4	-0.038
20-6-2019	01:00:51	1900-01-13 09:35:30	8.98333	100	97.4	-0.039
20-6-2019	01:01:51	1900-01-13 09:36:30	9	100	97.4	-0.04
20-6-2019	01:02:51	1900-01-13 09:37:30	9.01667	100	97.4	-0.039
20-6-2019	01:03:51	1900-01-13 09:38:30	9.03333	100	97.8	-0.04
20-6-2019	01:04:51	1900-01-13 09:39:30	9.05	100	97.8	-0.039
20-6-2019	01:05:51	1900-01-13 09:40:30	9.06667	100	98	-0.038
20-6-2019	01:06:51	1900-01-13 09:41:30	9.08333	100	97.8	-0.039
20-6-2019	01:07:51	1900-01-13 09:42:30	9.1	100	98	-0.04
20-6-2019	01:08:51	1900-01-13 09:43:30	9.11667	100	98	-0.038
20-6-2019	01:09:51	1900-01-13 09:44:30	9.13333	100	98	-0.041
20-6-2019	01:10:51	1900-01-13 09:45:30	9.15	100	98	-0.037
20-6-2019	01:11:51	1900-01-13 09:46:30	9.16667	100	98	-0.041
20-6-2019	01:12:51	1900-01-13 09:47:30	9.18333	100	98	-0.038
20-6-2019	01:13:51	1900-01-13 09:48:30	9.2	100	98	-0.042
20-6-2019	01:14:51	1900-01-13 09:49:30	9.21667	100	98	-0.039
20-6-2019	01:15:51	1900-01-13 09:50:30	9.23333	100	98	-0.038
20-6-2019	01:16:51	1900-01-13 09:51:30	9.25	100	98	-0.039
20-6-2019	01:17:51	1900-01-13 09:52:30	9.26667	100	97.8	-0.038
20-6-2019	01:18:51	1900-01-13 09:53:30	9.28333	100	97.8	-0.039
20-6-2019	01:19:51	1900-01-13 09:54:30	9.3	100	98	-0.04
20-6-2019	01:20:51	1900-01-13 09:55:30	9.31667	100	97.8	-0.039
20-6-2019	01:21:51	1900-01-13 09:56:30	9.33333	100	97.6	-0.04
20-6-2019	01:22:51	1900-01-13 09:57:30	9.35	100	97.8	-0.04
20-6-2019	01:23:51	1900-01-13 09:58:30	9.36667	100	97.8	-0.04
20-6-2019	01:24:51	1900-01-13 09:59:30	9.38333	100	98.4	-0.04
20-6-2019	01:25:51	1900-01-13 10:00:30	9.4	100	97.8	-0.041
20-6-2019	01:26:51	1900-01-13 10:01:30	9.41667	100	98.4	-0.04
20-6-2019	01:27:51	1900-01-13 10:02:30	9.43333	100	98.4	-0.037
20-6-2019	01:28:51	1900-01-13 10:03:30	9.45	100	97.8	-0.04
20-6-2019	01:29:51	1900-01-13 10:04:30	9.46667	100	97.8	-0.038
20-6-2019	01:30:51	1900-01-13 10:05:30	9.48333	100	97.8	-0.039
20-6-2019	01:31:51	1900-01-13 10:06:30	9.5	100	97.8	-0.039
20-6-2019	01:32:51	1900-01-13 10:07:30	9.51667	100	97.8	-0.041
20-6-2019	01:33:51	1900-01-13 10:08:30	9.53333	100	97.8	-0.039
20-6-2019	01:34:51	1900-01-13 10:09:30	9.55	100	98	-0.038
20-6-2019	01:35:51	1900-01-13 10:10:30	9.56667	100	98	-0.04
20-6-2019	01:36:51	1900-01-13 10:11:30	9.58333	100	98	-0.041
20-6-2019	01:37:51	1900-01-13 10:12:30	9.6	100	98	-0.041
20-6-2019	01:38:51	1900-01-13 10:13:30	9.61667	100	98.2	-0.038
20-6-2019	01:39:51	1900-01-13 10:14:30	9.63333	100	98.2	-0.038
20-6-2019	01:40:51	1900-01-13 10:15:30	9.65	100	98	-0.041
20-6-2019	01:41:51	1900-01-13 10:16:30	9.66667	100	98.2	-0.04
20-6-2019	01:42:51	1900-01-13 10:17:30	9.68333	100	98.2	-0.042
20-6-2019	01:43:51	1900-01-13 10:18:30	9.7	100	98.2	-0.039
20-6-2019	01:44:51	1900-01-13 10:19:30	9.71667	100	98.2	-0.039
20-6-2019	01:45:51	1900-01-13 10:20:30	9.73333	100	98.4	-0.039
20-6-2019	01:46:51	1900-01-13 10:21:30	9.75	100	98.2	-0.038
20-6-2019	01:47:51	1900-01-13 10:22:30	9.76667	100	98.2	-0.04
20-6-2019	01:48:51	1900-01-13 10:23:30	9.78333	100	98.2	-0.037
20-6-2019	01:49:51	1900-01-13 10:24:30	9.8	100	98.4	-0.041
20-6-2019	01:50:51	1900-01-13 10:25:30	9.81667	100	98.4	-0.041
20-6-2019	01:51:51	1900-01-13 10:26:30	9.83333	100	98.4	-0.041
20-6-2019	01:52:51	1900-01-13 10:27:30	9.85	100	98.4	-0.04
20-6-2019	01:53:51	1900-01-13 10:28:30	9.86667	100	98.4	-0.04
20-6-2019	01:54:51	1900-01-13 10:29:30	9.88333	100	98.4	-0.038
20-6-2019	01:55:51	1900-01-13 10:30:30	9.9	100	98.4	-0.04
20-6-2019	01:56:51	1900-01-13 10:31:30	9.91667	100	98.2	-0.039
20-6-2019	01:57:51	1900-01-13 10:32:30	9.93333	100	98.2	-0.04
20-6-2019	01:58:51	1900-01-13 10:33:30	9.95	100	98.4	-0.04
20-6-2019	01:59:51	1900-01-13 10:34:30	9.96667	100	98.4	-0.04
20-6-2019	02:00:51	1900-01-13 10:35:30	9.98333	100	98.4	-0.039
20-6-2019	02:01:51	1900-01-13 10:36:30	10	100	98.2	-0.039
20-6-2019	02:02:51	1900-01-13 10:37:30	10.0167	100	98.4	-0.041
20-6-2019	02:03:51	1900-01-13 10:38:30	10.0333	100	98.4	-0.037
20-6-2019	02:04:51	1900-01-13 10:39:30	10.05	100	98.4	-0.038
20-6-2019	02:05:51	1900-01-13 10:40:30	10.0667	100	98.4	-0.041
20-6-2019	02:06:51	1900-01-13 10:41:30	10.0833	100	98.4	-0.038
20-6-2019	02:07:51	1900-01-13 10:42:30	10.1	100	98.4	-0.04
20-6-2019	02:08:51	1900-01-13 10:43:30	10.1167	100	98.4	-0.039
20-6-2019	02:09:51	1900-01-13 10:44:30	10.1333	100	98.4	-0.041
20-6-2019	02:10:51	1900-01-13 10:45:30	10.15	100	98.4	-0.041
20-6-2019	02:11:51	1900-01-13 10:46:30	10.1667	100	98.4	-0.042
20-6-2019	02:12:51	1900-01-13 10:47:30	10.1833	100	98.8	-0.04
20-6-2019	02:13:51	1900-01-13 10:48:30	10.2	100	98.8	-0.04
20-6-2019	02:14:51	1900-01-13 10:49:30	10.2167	100	99	-0.038
20-6-2019	02:15:51	1900-01-13 10:50:30	10.2333	100	99	-0.039
20-6-2019	02:16:51	1900-01-13 10:51:30	10.25	100	99	-0.039
20-6-2019	02:17:51	1900-01-13 10:52:30	10.2667	100	99	-0.035
20-6-2019	02:18:51	1900-01-13 10:53:30	10.2833	100	99	-0.035
20-6-2019	02:19:51	1900-01-13 10:54:30	10.3	100	98.8	-0.039
20-6-2019	02:20:51	1900-01-13 10:55:30	10.3167	100	99	-0.041
20-6-2019	02:21:51	1900-01-13 10:56:30	10.3333	100	99	-0.04
20-6-2019	02:22:51	1900-01-13 10:57:30	10.35	100	99	-0.038
20-6-2019	02:23:51	1900-01-13 10:58:30	10.3667	100	99	-0.041
20-6-2019	02:24:51	1900-01-13 10:59:30	10.3833	100	98.8	-0.037
20-6-2019	02:25:51	1900-01-13 11:00:30	10.4	100	98.8	-0.039
20-6-2019	02:26:51	1900-01-13 11:01:30	10.4167	100	98.8	-0.042
20-6-2019	02:27:51	1900-01-13 11:02:30	10.4333	100	99	-0.041
20-6-2019	02:28:51	1900-01-13 11:03:30	10.45	100	99	-0.04
20-6-2019	02:29:51	1900-01-13 11:04:30	10.4667	100	99	-0.042
20-6-2019	02:30:51	1900-01-13 11:05:30	10.4833	100	99	-0.04
20-6-2019	02:31:51	1900-01-13 11:06:30	10.5	100	99	-0.038
20-6-2019	02:32:51	1900-01-13 11:07:30	10.5167	100	99	-0.04
20-6-2019	02:33:51	1900-01-13 11:08:30	10.5333	100	99	-0.043
20-6-2019	02:34:51	1900-01-13 11:09:30	10.55	100	99	-0.04
20-6-2019	02:35:51	1900-01-13 11:10:30	10.5667	100	99	-0.039
20-6-2019	02:36:51	1900-01-13 11:11:30	10.5833	100	99	-0.041
20-6-2019	02:37:51	1900-01-13 11:12:30	10.6	100	99	-0.041
20-6-2019	02:38:51	1900-01-13 11:13:30	10.6167	100	99	-0.039
20-6-2019	02:39:51	1900-01-13 11:14:30	10.6333	100	99	-0.038
20-6-2019	02:40:51	1900-01-13 11:15:30	10.65	100	99	-0.04
20-6-2019	02:41:51	1900-01-13 11:16:30	10.6667	100	99	-0.038
20-6-2019	02:42:51	1900-01-13 11:17:30	10.6833	100	99	-0.038
20-6-2019	02:43:51	1900-01-13 11:18:30	10.7	100	99	-0.04
20-6-2019	02:44:51	1900-01-13 11:19:30	10.7167	100	99	-0.041
20-6-2019	02:45:51	1900-01-13 11:20:30	10.7333	100	99	-0.04
20-6-2019	02:46:51	1900-01-13 11:21:30	10.75	100	99	-0.04
20-6-2019	02:47:51	1900-01-13 11:22:30	10.7667	100	99	-0.038
20-6-2019	02:48:51	1900-01-13 11:23:30	10.7833	100	99	-0.038
20-6-2019	02:49:51	1900-01-13 11:24:30	10.8	100	99	-0.039
20-6-2019	02:50:51	1900-01-13 11:25:30	10.8167	100	99	-0.041
20-6-2019	02:51:51	1900-01-13 11:26:30	10.8333	100	99	-0.038
20-6-2019	02:52:51	1900-01-13 11:27:30	10.85	100	99	-0.04
20-6-2019	02:53:51	1900-01-13 11:28:30	10.8667	100	99	-0.037
20-6-2019	02:54:51	1900-01-13 11:29:30	10.8833	100	99	-0.038
20-6-2019	02:55:51	1900-01-13 11:30:30	10.9	100	99	-0.038
20-6-2019	02:56:51	1900-01-13 11:31:30	10.9167	100	99	-0.039
20-6-2019	02:57:51	1900-01-13 11:32:30	10.9333	100	99	-0.039
20-6-2019	02:58:51	1900-01-13 11:33:30	10.95	100	99	-0.038
20-6-2019	02:59:51	1900-01-13 11:34:30	10.9667	100	99	-0.039
20-6-2019	03:00:51	1900-01-13 11:35:30	10.9833	100	99	-0.041
20-6-2019	03:01:51	1900-01-13 11:36:30	11	100	99.2	-0.04
20-6-2019	03:02:51	1900-01-13 11:37:30	11.0167	100	99.2	-0.039
20-6-2019	03:03:51	1900-01-13 11:38:30	11.0333	100	99.2	-0.04
20-6-2019	03:04:51	1900-01-13 11:39:30	11.05	100	99.2	-0.039
20-6-2019	03:05:51	1900-01-13 11:40:30	11.0667	100	99.2	-0.039
20-6-2019	03:06:51	1900-01-13 11:41:30	11.0833	100	99.2	-0.04
20-6-2019	03:07:51	1900-01-13 11:42:30	11.1	100	99.2	-0.04
20-6-2019	03:08:51	1900-01-13 11:43:30	11.1167	100	99.2	-0.04
20-6-2019	03:09:51	1900-01-13 11:44:30	11.1333	100	99.2	-0.039
20-6-2019	03:10:51	1900-01-13 11:45:30	11.15	100	99.2	-0.038
20-6-2019	03:11:51	1900-01-13 11:46:30	11.1667	100	99.2	-0.041
20-6-2019	03:12:51	1900-01-13 11:47:30	11.1833	100	99.2	-0.039
20-6-2019	03:13:51	1900-01-13 11:48:30	11.2	100	99.2	-0.039
20-6-2019	03:14:51	1900-01-13 11:49:30	11.2167	100	99.2	-0.04
20-6-2019	03:15:51	1900-01-13 11:50:30	11.2333	100	99.2	-0.04
20-6-2019	03:16:51	1900-01-13 11:51:30	11.25	100	99.2	-0.039
20-6-2019	03:17:51	1900-01-13 11:52:30	11.2667	100	99.2	-0.037
20-6-2019	03:18:51	1900-01-13 11:53:30	11.2833	100	99.2	-0.034
20-6-2019	03:19:51	1900-01-13 11:54:30	11.3	100	99.2	-0.037
20-6-2019	03:20:51	1900-01-13 11:55:30	11.3167	100	99.2	-0.039
20-6-2019	03:21:51	1900-01-13 11:56:30	11.3333	100	99.2	-0.036
20-6-2019	03:22:51	1900-01-13 11:57:30	11.35	100	99.2	-0.04
20-6-2019	03:23:51	1900-01-13 11:58:30	11.3667	100	99.2	-0.033
20-6-2019	03:24:51	1900-01-13 11:59:30	11.3833	100	99.2	-0.039
20-6-2019	03:25:51	1900-01-13 12:00:30	11.4	100	99.2	-0.039
20-6-2019	03:26:51	1900-01-13 12:01:30	11.4167	100	99	-0.042
20-6-2019	03:27:51	1900-01-13 12:02:30	11.4333	100	99	-0.036
20-6-2019	03:28:51	1900-01-13 12:03:30	11.45	100	99	-0.04
20-6-2019	03:29:51	1900-01-13 12:04:30	11.4667	100	99	-0.039
20-6-2019	03:30:51	1900-01-13 12:05:30	11.4833	100	99	-0.038
20-6-2019	03:31:51	1900-01-13 12:06:30	11.5	100	99	-0.036
20-6-2019	03:32:51	1900-01-13 12:07:30	11.5167	100	99	-0.041
20-6-2019	03:33:51	1900-01-13 12:08:30	11.5333	100	99	-0.042
20-6-2019	03:34:51	1900-01-13 12:09:30	11.55	100	99	-0.038
20-6-2019	03:35:51	1900-01-13 12:10:30	11.5667	100	99	-0.038
20-6-2019	03:36:51	1900-01-13 12:11:30	11.5833	100	99.2	-0.041
20-6-2019	03:37:51	1900-01-13 12:12:30	11.6	100	99.2	-0.038
20-6-2019	03:38:51	1900-01-13 12:13:30	11.6167	100	99	-0.04
20-6-2019	03:39:51	1900-01-13 12:14:30	11.6333	100	99	-0.041
20-6-2019	03:40:51	1900-01-13 12:15:30	11.65	100	99	-0.04
20-6-2019	03:41:51	1900-01-13 12:16:30	11.6667	100	99	-0.041
20-6-2019	03:42:51	1900-01-13 12:17:30	11.6833	100	99.2	-0.039
20-6-2019	03:43:51	1900-01-13 12:18:30	11.7	100	99.2	-0.039
20-6-2019	03:44:51	1900-01-13 12:19:30	11.7167	100	99.2	-0.038
20-6-2019	03:45:51	1900-01-13 12:20:30	11.7333	100	99.2	-0.04
20-6-2019	03:46:51	1900-01-13 12:21:30	11.75	100	99.2	-0.042
20-6-2019	03:47:51	1900-01-13 12:22:30	11.7667	100	99.2	-0.036
20-6-2019	03:48:51	1900-01-13 12:23:30	11.7833	100	99.2	-0.037
20-6-2019	03:49:51	1900-01-13 12:24:30	11.8	100	99.2	-0.034
20-6-2019	03:50:51	1900-01-13 12:25:30	11.8167	100	99.2	-0.04
20-6-2019	03:51:51	1900-01-13 12:26:30	11.8333	100	99.4	-0.039
20-6-2019	03:52:51	1900-01-13 12:27:30	11.85	100	99.4	-0.035
20-6-2019	03:53:51	1900-01-13 12:28:30	11.8667	100	99.2	-0.038
20-6-2019	03:54:51	1900-01-13 12:29:30	11.8833	100	99.2	-0.037
20-6-2019	03:55:51	1900-01-13 12:30:30	11.9	100	99.4	-0.04
20-6-2019	03:56:51	1900-01-13 12:31:30	11.9167	100	99.2	-0.035
20-6-2019	03:57:51	1900-01-13 12:32:30	11.9333	100	99.2	-0.038
20-6-2019	03:58:51	1900-01-13 12:33:30	11.95	100	99.2	-0.038
20-6-2019	03:59:51	1900-01-13 12:34:30	11.9667	100	99.4	-0.038
20-6-2019	04:00:51	1900-01-13 12:35:30	11.9833	100	99.2	-0.041
20-6-2019	04:01:51	1900-01-13 12:36:30	12	100	99.2	-0.041
20-6-2019	04:02:51	1900-01-13 12:37:30	12.0167	100	99.2	-0.038
20-6-2019	04:03:51	1900-01-13 12:38:30	12.0333	100	99.2	-0.04
20-6-2019	04:04:51	1900-01-13 12:39:30	12.05	100	99.2	-0.038
20-6-2019	04:05:51	1900-01-13 12:40:30	12.0667	100	99.2	-0.04
20-6-2019	04:06:51	1900-01-13 12:41:30	12.0833	100	99.4	-0.04
20-6-2019	04:07:51	1900-01-13 12:42:30	12.1	100	99.4	-0.04
20-6-2019	04:08:51	1900-01-13 12:43:30	12.1167	100	99.4	-0.038
20-6-2019	04:09:51	1900-01-13 12:44:30	12.1333	100	99.4	-0.039
20-6-2019	04:10:51	1900-01-13 12:45:30	12.15	100	99.2	-0.038
20-6-2019	04:11:51	1900-01-13 12:46:30	12.1667	100	99.2	-0.038
20-6-2019	04:12:51	1900-01-13 12:47:30	12.1833	100	99.2	-0.039
20-6-2019	04:13:51	1900-01-13 12:48:30	12.2	100	99.2	-0.037
20-6-2019	04:14:51	1900-01-13 12:49:30	12.2167	100	99.2	-0.036
20-6-2019	04:15:51	1900-01-13 12:50:30	12.2333	100	99.2	-0.038
20-6-2019	04:16:51	1900-01-13 12:51:30	12.25	100	99.4	-0.04
20-6-2019	04:17:51	1900-01-13 12:52:30	12.2667	100	99.2	-0.039
20-6-2019	04:18:51	1900-01-13 12:53:30	12.2833	100	99.4	-0.04
20-6-2019	04:19:51	1900-01-13 12:54:30	12.3	100	99.2	-0.039
20-6-2019	04:20:51	1900-01-13 12:55:30	12.3167	100	99.2	-0.038
20-6-2019	04:21:51	1900-01-13 12:56:30	12.3333	100	99.2	-0.039
20-6-2019	04:22:51	1900-01-13 12:57:30	12.35	100	99.2	-0.041
20-6-2019	04:23:51	1900-01-13 12:58:30	12.3667	100	99.2	-0.04
20-6-2019	04:24:51	1900-01-13 12:59:30	12.3833	100	99.4	-0.039
20-6-2019	04:25:51	1900-01-13 13:00:30	12.4	100	99.4	-0.038
20-6-2019	04:26:51	1900-01-13 13:01:30	12.4167	100	99.4	-0.038
20-6-2019	04:27:51	1900-01-13 13:02:30	12.4333	100	99.4	-0.04
20-6-2019	04:28:51	1900-01-13 13:03:30	12.45	100	99.4	-0.034
20-6-2019	04:29:51	1900-01-13 13:04:30	12.4667	100	100	-0.037
20-6-2019	04:30:51	1900-01-13 13:05:30	12.4833	100	100	-0.04
20-6-2019	04:31:51	1900-01-13 13:06:30	12.5	100	99.2	-0.035
20-6-2019	04:32:51	1900-01-13 13:07:30	12.5167	100	99.2	-0.039
20-6-2019	04:33:51	1900-01-13 13:08:30	12.5333	100	99.4	-0.037
20-6-2019	04:34:51	1900-01-13 13:09:30	12.55	100	99.2	-0.038
20-6-2019	04:35:51	1900-01-13 13:10:30	12.5667	100	99.4	-0.034
20-6-2019	04:36:51	1900-01-13 13:11:30	12.5833	100	99.6	-0.039
20-6-2019	04:37:51	1900-01-13 13:12:30	12.6	100	99.6	-0.038
20-6-2019	04:38:51	1900-01-13 13:13:30	12.6167	100	100	-0.036
20-6-2019	04:39:51	1900-01-13 13:14:30	12.6333	100	99.2	-0.041
20-6-2019	04:40:51	1900-01-13 13:15:30	12.65	100	99.2	-0.037
20-6-2019	04:41:51	1900-01-13 13:16:30	12.6667	100	99.2	-0.04
20-6-2019	04:42:51	1900-01-13 13:17:30	12.6833	100	100	-0.04
20-6-2019	04:43:51	1900-01-13 13:18:30	12.7	100	99.6	-0.038
20-6-2019	04:44:51	1900-01-13 13:19:30	12.7167	100	99.6	-0.039
20-6-2019	04:45:51	1900-01-13 13:20:30	12.7333	100	99.6	-0.039
20-6-2019	04:46:51	1900-01-13 13:21:30	12.75	100	99.6	-0.039
20-6-2019	04:47:51	1900-01-13 13:22:30	12.7667	100	99.6	-0.039
20-6-2019	04:48:51	1900-01-13 13:23:30	12.7833	100	99.6	-0.038
20-6-2019	04:49:51	1900-01-13 13:24:30	12.8	100	99.6	-0.037
20-6-2019	04:50:51	1900-01-13 13:25:30	12.8167	100	99.6	-0.038
20-6-2019	04:51:51	1900-01-13 13:26:30	12.8333	100	99.6	-0.035
20-6-2019	04:52:51	1900-01-13 13:27:30	12.85	100	99.4	-0.036
20-6-2019	04:53:51	1900-01-13 13:28:30	12.8667	100	99.4	-0.036
20-6-2019	04:54:51	1900-01-13 13:29:30	12.8833	100	99.4	-0.039
20-6-2019	04:55:51	1900-01-13 13:30:30	12.9	100	99.4	-0.04
20-6-2019	04:56:51	1900-01-13 13:31:30	12.9167	100	99.4	-0.039
20-6-2019	04:57:51	1900-01-13 13:32:30	12.9333	100	99.4	-0.039
20-6-2019	04:58:51	1900-01-13 13:33:30	12.95	100	99.4	-0.041
20-6-2019	04:59:51	1900-01-13 13:34:30	12.9667	100	100.2	-0.04
20-6-2019	05:00:51	1900-01-13 13:35:30	12.9833	100	99.4	-0.04
20-6-2019	05:01:51	1900-01-13 13:36:30	13	100	99.4	-0.039
20-6-2019	05:02:51	1900-01-13 13:37:30	13.0167	100	100	-0.038
20-6-2019	05:03:51	1900-01-13 13:38:30	13.0333	100	100	-0.039
20-6-2019	05:04:51	1900-01-13 13:39:30	13.05	100	100	-0.039
20-6-2019	05:05:51	1900-01-13 13:40:30	13.0667	100	100	-0.04
20-6-2019	05:06:51	1900-01-13 13:41:30	13.0833	100	99.8	-0.038
20-6-2019	05:07:51	1900-01-13 13:42:30	13.1	100	99.8	-0.038
20-6-2019	05:08:51	1900-01-13 13:43:30	13.1167	100	100	-0.036
20-6-2019	05:09:51	1900-01-13 13:44:30	13.1333	100	99.8	-0.04
20-6-2019	05:10:51	1900-01-13 13:45:30	13.15	100	99.8	-0.04
20-6-2019	05:11:51	1900-01-13 13:46:30	13.1667	100	100	-0.04
20-6-2019	05:12:51	1900-01-13 13:47:30	13.1833	100	100	-0.039
20-6-2019	05:13:51	1900-01-13 13:48:30	13.2	100	99.8	-0.039
20-6-2019	05:14:51	1900-01-13 13:49:30	13.2167	100	100	-0.038
20-6-2019	05:15:51	1900-01-13 13:50:30	13.2333	100	100	-0.038
20-6-2019	05:16:51	1900-01-13 13:51:30	13.25	100	100	-0.037
20-6-2019	05:17:51	1900-01-13 13:52:30	13.2667	100	100	-0.042
20-6-2019	05:18:51	1900-01-13 13:53:30	13.2833	100	100	-0.038
20-6-2019	05:19:51	1900-01-13 13:54:30	13.3	100	100	-0.039
20-6-2019	05:20:51	1900-01-13 13:55:30	13.3167	100	100	-0.038
20-6-2019	05:21:51	1900-01-13 13:56:30	13.3333	100	100	-0.041
20-6-2019	05:22:51	1900-01-13 13:57:30	13.35	100	100	-0.038
20-6-2019	05:23:51	1900-01-13 13:58:30	13.3667	100	100	-0.039
20-6-2019	05:24:51	1900-01-13 13:59:30	13.3833	100	100	-0.038
20-6-2019	05:25:51	1900-01-13 14:00:30	13.4	100	99.8	-0.039
20-6-2019	05:26:51	1900-01-13 14:01:30	13.4167	100	99.8	-0.04
20-6-2019	05:27:51	1900-01-13 14:02:30	13.4333	100	99.8	-0.036
20-6-2019	05:28:51	1900-01-13 14:03:30	13.45	100	99.8	-0.04
20-6-2019	05:29:51	1900-01-13 14:04:30	13.4667	100	99.8	-0.038
20-6-2019	05:30:51	1900-01-13 14:05:30	13.4833	100	99.8	-0.04
20-6-2019	05:31:51	1900-01-13 14:06:30	13.5	100	99.8	-0.041
20-6-2019	05:32:51	1900-01-13 14:07:30	13.5167	100	99.8	-0.038
20-6-2019	05:33:51	1900-01-13 14:08:30	13.5333	100	99.8	-0.039
20-6-2019	05:34:51	1900-01-13 14:09:30	13.55	100	99.8	-0.038
20-6-2019	05:35:51	1900-01-13 14:10:30	13.5667	100	99.8	-0.035
20-6-2019	05:36:51	1900-01-13 14:11:30	13.5833	100	99.8	-0.037
20-6-2019	05:37:51	1900-01-13 14:12:30	13.6	100	100	-0.037
20-6-2019	05:38:51	1900-01-13 14:13:30	13.6167	100	100	-0.034
20-6-2019	05:39:51	1900-01-13 14:14:30	13.6333	100	100	-0.038
20-6-2019	05:40:51	1900-01-13 14:15:30	13.65	100	100	-0.034
20-6-2019	05:41:51	1900-01-13 14:16:30	13.6667	100	99.8	-0.038
20-6-2019	05:42:51	1900-01-13 14:17:30	13.6833	100	100	-0.039
20-6-2019	05:43:51	1900-01-13 14:18:30	13.7	100	99.8	-0.042
20-6-2019	05:44:51	1900-01-13 14:19:30	13.7167	100	99.8	-0.039
20-6-2019	05:45:51	1900-01-13 14:20:30	13.7333	100	99.8	-0.034
20-6-2019	05:46:51	1900-01-13 14:21:30	13.75	100	99.8	-0.039
20-6-2019	05:47:51	1900-01-13 14:22:30	13.7667	100	99.8	-0.039
20-6-2019	05:48:51	1900-01-13 14:23:30	13.7833	100	99.6	-0.037
20-6-2019	05:49:51	1900-01-13 14:24:30	13.8	100	99.6	-0.035
20-6-2019	05:50:51	1900-01-13 14:25:30	13.8167	100	99.8	-0.039
20-6-2019	05:51:51	1900-01-13 14:26:30	13.8333	100	99.8	-0.037
20-6-2019	05:52:51	1900-01-13 14:27:30	13.85	100	99.8	-0.039
20-6-2019	05:53:51	1900-01-13 14:28:30	13.8667	100	99.6	-0.037
20-6-2019	05:54:51	1900-01-13 14:29:30	13.8833	100	99.6	-0.036
20-6-2019	05:55:51	1900-01-13 14:30:30	13.9	100	99.8	-0.038
20-6-2019	05:56:51	1900-01-13 14:31:30	13.9167	100	99.8	-0.037
20-6-2019	05:57:51	1900-01-13 14:32:30	13.9333	100	99.8	-0.037
20-6-2019	05:58:51	1900-01-13 14:33:30	13.95	100	99.8	-0.035
20-6-2019	05:59:51	1900-01-13 14:34:30	13.9667	100	99.8	-0.039
20-6-2019	06:00:51	1900-01-13 14:35:30	13.9833	100	99.8	-0.035
20-6-2019	06:01:51	1900-01-13 14:36:30	14	100	100	-0.035
20-6-2019	06:02:51	1900-01-13 14:37:30	14.0167	100	100	-0.037
20-6-2019	06:03:51	1900-01-13 14:38:30	14.0333	100	100	-0.037
20-6-2019	06:04:51	1900-01-13 14:39:30	14.05	100	99.8	-0.036
20-6-2019	06:05:51	1900-01-13 14:40:30	14.0667	100	99.8	-0.039
20-6-2019	06:06:51	1900-01-13 14:41:30	14.0833	100	99.8	-0.037
20-6-2019	06:07:51	1900-01-13 14:42:30	14.1	100	99.8	-0.037
20-6-2019	06:08:51	1900-01-13 14:43:30	14.1167	100	99.8	-0.039
20-6-2019	06:09:51	1900-01-13 14:44:30	14.1333	100	99.8	-0.035
20-6-2019	06:10:51	1900-01-13 14:45:30	14.15	100	99.8	-0.039
20-6-2019	06:11:51	1900-01-13 14:46:30	14.1667	100	99.8	-0.036
20-6-2019	06:12:51	1900-01-13 14:47:30	14.1833	100	99.8	-0.038
20-6-2019	06:13:51	1900-01-13 14:48:30	14.2	100	99.8	-0.036
20-6-2019	06:14:51	1900-01-13 14:49:30	14.2167	100	100	-0.04
20-6-2019	06:15:51	1900-01-13 14:50:30	14.2333	100	100	-0.039
20-6-2019	06:16:51	1900-01-13 14:51:30	14.25	100	99.8	-0.039
20-6-2019	06:17:51	1900-01-13 14:52:30	14.2667	100	100	-0.039
20-6-2019	06:18:51	1900-01-13 14:53:30	14.2833	100	99.8	-0.041
20-6-2019	06:19:51	1900-01-13 14:54:30	14.3	100	99.8	-0.039
20-6-2019	06:20:51	1900-01-13 14:55:30	14.3167	100	99.8	-0.038
20-6-2019	06:21:51	1900-01-13 14:56:30	14.3333	100	99.8	-0.038
20-6-2019	06:22:51	1900-01-13 14:57:30	14.35	100	99.8	-0.037
20-6-2019	06:23:51	1900-01-13 14:58:30	14.3667	100	99.8	-0.041
20-6-2019	06:24:51	1900-01-13 14:59:30	14.3833	100	99.8	-0.038
20-6-2019	06:25:51	1900-01-13 15:00:30	14.4	100	99.8	-0.04
20-6-2019	06:26:51	1900-01-13 15:01:30	14.4167	100	99.8	-0.04
20-6-2019	06:27:51	1900-01-13 15:02:30	14.4333	100	100	-0.042
20-6-2019	06:28:51	1900-01-13 15:03:30	14.45	100	100	-0.041
20-6-2019	06:29:51	1900-01-13 15:04:30	14.4667	100	100	-0.039
20-6-2019	06:30:51	1900-01-13 15:05:30	14.4833	100	100	-0.04
20-6-2019	06:31:51	1900-01-13 15:06:30	14.5	100	100	-0.037
20-6-2019	06:32:51	1900-01-13 15:07:30	14.5167	100	100.2	-0.035
20-6-2019	06:33:51	1900-01-13 15:08:30	14.5333	100	100	-0.036
20-6-2019	06:34:51	1900-01-13 15:09:30	14.55	100	100	-0.035
20-6-2019	06:35:51	1900-01-13 15:10:30	14.5667	100	100	-0.035
20-6-2019	06:36:51	1900-01-13 15:11:30	14.5833	100	100	-0.034
20-6-2019	06:37:51	1900-01-13 15:12:30	14.6	100	100	-0.034
20-6-2019	06:38:51	1900-01-13 15:13:30	14.6167	100	100	-0.034
20-6-2019	06:39:51	1900-01-13 15:14:30	14.6333	100	99.8	-0.036
20-6-2019	06:40:51	1900-01-13 15:15:30	14.65	100	99.8	-0.037
20-6-2019	06:41:51	1900-01-13 15:16:30	14.6667	100	100	-0.036
20-6-2019	06:42:51	1900-01-13 15:17:30	14.6833	100	100	-0.035
20-6-2019	06:43:51	1900-01-13 15:18:30	14.7	100	100	-0.033
20-6-2019	06:44:51	1900-01-13 15:19:30	14.7167	100	100	-0.035
20-6-2019	06:45:51	1900-01-13 15:20:30	14.7333	100	100	-0.037
20-6-2019	06:46:51	1900-01-13 15:21:30	14.75	100	100	-0.033
20-6-2019	06:47:51	1900-01-13 15:22:30	14.7667	100	100	-0.034
20-6-2019	06:48:51	1900-01-13 15:23:30	14.7833	100	100	-0.036
20-6-2019	06:49:51	1900-01-13 15:24:30	14.8	100	99.8	-0.036
20-6-2019	06:50:51	1900-01-13 15:25:30	14.8167	100	99.8	-0.035
20-6-2019	06:51:51	1900-01-13 15:26:30	14.8333	100	99.8	-0.039
20-6-2019	06:52:51	1900-01-13 15:27:30	14.85	100	99.8	-0.036
20-6-2019	06:53:51	1900-01-13 15:28:30	14.8667	100	99.8	-0.034
20-6-2019	06:54:51	1900-01-13 15:29:30	14.8833	100	99.8	-0.035
20-6-2019	06:55:51	1900-01-13 15:30:30	14.9	100	99.8	-0.034
20-6-2019	06:56:51	1900-01-13 15:31:30	14.9167	100	99.8	-0.036
20-6-2019	06:57:51	1900-01-13 15:32:30	14.9333	100	99.8	-0.035
20-6-2019	06:58:51	1900-01-13 15:33:30	14.95	100	99.6	-0.035
20-6-2019	06:59:51	1900-01-13 15:34:30	14.9667	100	99.6	-0.035
20-6-2019	07:00:51	1900-01-13 15:35:30	14.9833	100	99.8	-0.035
20-6-2019	07:01:51	1900-01-13 15:36:30	15	100	99.8	-0.036
20-6-2019	07:02:51	1900-01-13 15:37:30	15.0167	100	99.8	-0.036
20-6-2019	07:03:51	1900-01-13 15:38:30	15.0333	100	99.8	-0.04
20-6-2019	07:04:51	1900-01-13 15:39:30	15.05	100	99.8	-0.037
20-6-2019	07:05:51	1900-01-13 15:40:30	15.0667	100	99.8	-0.037
20-6-2019	07:06:51	1900-01-13 15:41:30	15.0833	100	99.8	-0.036
20-6-2019	07:07:51	1900-01-13 15:42:30	15.1	100	99.8	-0.035
20-6-2019	07:08:51	1900-01-13 15:43:30	15.1167	100	99.8	-0.034
20-6-2019	07:09:51	1900-01-13 15:44:30	15.1333	100	99.8	-0.035
20-6-2019	07:10:51	1900-01-13 15:45:30	15.15	100	99.8	-0.035
20-6-2019	07:11:51	1900-01-13 15:46:30	15.1667	100	99.8	-0.036
20-6-2019	07:12:51	1900-01-13 15:47:30	15.1833	100	99.8	-0.038
20-6-2019	07:13:51	1900-01-13 15:48:30	15.2	100	99.8	-0.041
20-6-2019	07:14:51	1900-01-13 15:49:30	15.2167	100	99.6	-0.039
20-6-2019	07:15:51	1900-01-13 15:50:30	15.2333	100	99.6	-0.041
20-6-2019	07:16:51	1900-01-13 15:51:30	15.25	100	99.6	-0.042
20-6-2019	07:17:51	1900-01-13 15:52:30	15.2667	100	99.6	-0.037
20-6-2019	07:18:51	1900-01-13 15:53:30	15.2833	100	99.6	-0.034
20-6-2019	07:19:51	1900-01-13 15:54:30	15.3	100	99.6	-0.04
20-6-2019	07:20:51	1900-01-13 15:55:30	15.3167	100	99.6	-0.037
20-6-2019	07:21:51	1900-01-13 15:56:30	15.3333	100	99.6	-0.038
20-6-2019	07:22:51	1900-01-13 15:57:30	15.35	100	99.6	-0.039
20-6-2019	07:23:51	1900-01-13 15:58:30	15.3667	100	99.6	-0.041
20-6-2019	07:24:51	1900-01-13 15:59:30	15.3833	100	99.6	-0.04
20-6-2019	07:25:51	1900-01-13 16:00:30	15.4	100	99.6	-0.04
20-6-2019	07:26:51	1900-01-13 16:01:30	15.4167	100	99.6	-0.039
20-6-2019	07:27:51	1900-01-13 16:02:30	15.4333	100	99.6	-0.039
20-6-2019	07:28:51	1900-01-13 16:03:30	15.45	100	99.6	-0.04
20-6-2019	07:29:51	1900-01-13 16:04:30	15.4667	100	99.6	-0.038
20-6-2019	07:30:51	1900-01-13 16:05:30	15.4833	100	99.6	-0.036
20-6-2019	07:31:51	1900-01-13 16:06:30	15.5	100	99.6	-0.04
20-6-2019	07:32:51	1900-01-13 16:07:30	15.5167	100	99.6	-0.04
20-6-2019	07:33:51	1900-01-13 16:08:30	15.5333	100	99.6	-0.041
20-6-2019	07:34:51	1900-01-13 16:09:30	15.55	100	99.6	-0.04
20-6-2019	07:35:51	1900-01-13 16:10:30	15.5667	100	99.6	-0.04
20-6-2019	07:36:51	1900-01-13 16:11:30	15.5833	100	99.6	-0.038
20-6-2019	07:37:51	1900-01-13 16:12:30	15.6	100	99.6	-0.035
20-6-2019	07:38:51	1900-01-13 16:13:30	15.6167	100	99.6	-0.04
20-6-2019	07:39:51	1900-01-13 16:14:30	15.6333	100	99.6	-0.041
20-6-2019	07:40:51	1900-01-13 16:15:30	15.65	100	99.6	-0.035
20-6-2019	07:41:51	1900-01-13 16:16:30	15.6667	100	99.6	-0.035
20-6-2019	07:42:51	1900-01-13 16:17:30	15.6833	100	99.6	-0.036
20-6-2019	07:43:51	1900-01-13 16:18:30	15.7	100	99.6	-0.035
20-6-2019	07:44:51	1900-01-13 16:19:30	15.7167	100	99.6	-0.035
20-6-2019	07:45:51	1900-01-13 16:20:30	15.7333	100	99.6	-0.034
20-6-2019	07:46:51	1900-01-13 16:21:30	15.75	100	99.6	-0.036
20-6-2019	07:47:51	1900-01-13 16:22:30	15.7667	100	99.6	-0.035
20-6-2019	07:48:51	1900-01-13 16:23:30	15.7833	100	99.6	-0.036
20-6-2019	07:49:51	1900-01-13 16:24:30	15.8	100	99.6	-0.035
20-6-2019	07:50:51	1900-01-13 16:25:30	15.8167	100	99.6	-0.037
20-6-2019	07:51:51	1900-01-13 16:26:30	15.8333	100	99.6	-0.034
20-6-2019	07:52:51	1900-01-13 16:27:30	15.85	100	99.6	-0.036
20-6-2019	07:53:51	1900-01-13 16:28:30	15.8667	100	99.6	-0.036
20-6-2019	07:54:51	1900-01-13 16:29:30	15.8833	100	99.6	-0.035
20-6-2019	07:55:51	1900-01-13 16:30:30	15.9	100	99.6	-0.035
20-6-2019	07:56:51	1900-01-13 16:31:30	15.9167	100	99.6	-0.035
20-6-2019	07:57:51	1900-01-13 16:32:30	15.9333	100	99.6	-0.035
20-6-2019	07:58:51	1900-01-13 16:33:30	15.95	100	99.6	-0.032
20-6-2019	07:59:51	1900-01-13 16:34:30	15.9667	100	99.6	-0.035
20-6-2019	08:00:51	1900-01-13 16:35:30	15.9833	100	99.6	-0.035
20-6-2019	08:01:51	1900-01-13 16:36:30	16	100	99.6	-0.036
20-6-2019	08:02:51	1900-01-13 16:37:30	16.0167	100	99.6	-0.035
20-6-2019	08:03:51	1900-01-13 16:38:30	16.0333	100	99.6	-0.034
20-6-2019	08:04:51	1900-01-13 16:39:30	16.05	100	99.6	-0.036
20-6-2019	08:05:51	1900-01-13 16:40:30	16.0667	100	99.8	-0.035
20-6-2019	08:06:51	1900-01-13 16:41:30	16.0833	100	99.8	-0.037
20-6-2019	08:07:51	1900-01-13 16:42:30	16.1	100	99.8	-0.035
20-6-2019	08:08:51	1900-01-13 16:43:30	16.1167	100	99.8	-0.036
20-6-2019	08:09:51	1900-01-13 16:44:30	16.1333	100	99.8	-0.036
20-6-2019	08:10:51	1900-01-13 16:45:30	16.15	100	99.8	-0.034
20-6-2019	08:11:51	1900-01-13 16:46:30	16.1667	100	99.8	-0.037
20-6-2019	08:12:51	1900-01-13 16:47:30	16.1833	100	99.8	-0.037
20-6-2019	08:13:51	1900-01-13 16:48:30	16.2	100	99.8	-0.034
20-6-2019	08:14:51	1900-01-13 16:49:30	16.2167	100	99.8	-0.037
20-6-2019	08:15:51	1900-01-13 16:50:30	16.2333	100	99.8	-0.035
20-6-2019	08:16:51	1900-01-13 16:51:30	16.25	100	99.8	-0.036
20-6-2019	08:17:51	1900-01-13 16:52:30	16.2667	100	99.8	-0.035
20-6-2019	08:18:51	1900-01-13 16:53:30	16.2833	100	99.8	-0.035
20-6-2019	08:19:51	1900-01-13 16:54:30	16.3	100	99.6	-0.042
20-6-2019	08:20:51	1900-01-13 16:55:30	16.3167	100	99.6	-0.035
20-6-2019	08:21:51	1900-01-13 16:56:30	16.3333	100	99.6	-0.037
20-6-2019	08:22:51	1900-01-13 16:57:30	16.35	100	99.8	-0.035
20-6-2019	08:23:51	1900-01-13 16:58:30	16.3667	100	100	-0.035
20-6-2019	08:24:51	1900-01-13 16:59:30	16.3833	100	100	-0.04
20-6-2019	08:25:51	1900-01-13 17:00:30	16.4	100	99.8	-0.041
20-6-2019	08:26:51	1900-01-13 17:01:30	16.4167	100	99.8	-0.034
20-6-2019	08:27:51	1900-01-13 17:02:30	16.4333	100	99.8	-0.039
20-6-2019	08:28:51	1900-01-13 17:03:30	16.45	100	99.8	-0.04
20-6-2019	08:29:51	1900-01-13 17:04:30	16.4667	100	99.8	-0.035
20-6-2019	08:30:51	1900-01-13 17:05:30	16.4833	100	99.8	-0.041
20-6-2019	08:31:51	1900-01-13 17:06:30	16.5	100	99.8	-0.041
20-6-2019	08:32:51	1900-01-13 17:07:30	16.5167	100	99.8	-0.035
20-6-2019	08:33:51	1900-01-13 17:08:30	16.5333	100	99.8	-0.04
20-6-2019	08:34:51	1900-01-13 17:09:30	16.55	100	100	-0.038
20-6-2019	08:35:51	1900-01-13 17:10:30	16.5667	100	100	-0.034
20-6-2019	08:36:51	1900-01-13 17:11:30	16.5833	100	100	-0.04
20-6-2019	08:37:51	1900-01-13 17:12:30	16.6	100	100	-0.038
20-6-2019	08:38:51	1900-01-13 17:13:30	16.6167	100	100	-0.036
20-6-2019	08:39:51	1900-01-13 17:14:30	16.6333	100	100	-0.038
20-6-2019	08:40:51	1900-01-13 17:15:30	16.65	100	99.8	-0.036
20-6-2019	08:41:51	1900-01-13 17:16:30	16.6667	100	99.8	-0.038
20-6-2019	08:42:51	1900-01-13 17:17:30	16.6833	100	100.2	-0.039
20-6-2019	08:43:51	1900-01-13 17:18:30	16.7	100	100.2	-0.037
20-6-2019	08:44:51	1900-01-13 17:19:30	16.7167	100	100.2	-0.035
20-6-2019	08:45:51	1900-01-13 17:20:30	16.7333	100	100.2	-0.037
20-6-2019	08:46:51	1900-01-13 17:21:30	16.75	100	100.2	-0.035
20-6-2019	08:47:51	1900-01-13 17:22:30	16.7667	100	100.2	-0.034
20-6-2019	08:48:51	1900-01-13 17:23:30	16.7833	100	100.2	-0.037
20-6-2019	08:49:51	1900-01-13 17:24:30	16.8	100	100	-0.042
20-6-2019	08:50:51	1900-01-13 17:25:30	16.8167	100	100	-0.036
20-6-2019	08:51:51	1900-01-13 17:26:30	16.8333	100	100	-0.036
20-6-2019	08:52:51	1900-01-13 17:27:30	16.85	100	100	-0.036
20-6-2019	08:53:51	1900-01-13 17:28:30	16.8667	100	100.2	-0.037
20-6-2019	08:54:51	1900-01-13 17:29:30	16.8833	100	100.2	-0.034
20-6-2019	08:55:51	1900-01-13 17:30:30	16.9	100	100.2	-0.037
20-6-2019	08:56:51	1900-01-13 17:31:30	16.9167	100	100	-0.036
20-6-2019	08:57:51	1900-01-13 17:32:30	16.9333	100	100	-0.036
20-6-2019	08:58:51	1900-01-13 17:33:30	16.95	100	100.2	-0.034
20-6-2019	08:59:51	1900-01-13 17:34:30	16.9667	100	100.2	-0.035
20-6-2019	09:00:51	1900-01-13 17:35:30	16.9833	100	100.2	-0.039
20-6-2019	09:01:51	1900-01-13 17:36:30	17	100	100.2	-0.037
20-6-2019	09:02:51	1900-01-13 17:37:30	17.0167	100	100.2	-0.04
20-6-2019	09:03:51	1900-01-13 17:38:30	17.0333	100	100.2	-0.036
20-6-2019	09:04:51	1900-01-13 17:39:30	17.05	100	100.2	-0.037
20-6-2019	09:05:51	1900-01-13 17:40:30	17.0667	100	100.2	-0.034
20-6-2019	09:06:51	1900-01-13 17:41:30	17.0833	100	100.2	-0.037
20-6-2019	09:07:51	1900-01-13 17:42:30	17.1	100	100.2	-0.034
20-6-2019	09:08:51	1900-01-13 17:43:30	17.1167	100	100.2	-0.038
20-6-2019	09:09:51	1900-01-13 17:44:30	17.1333	100	100.2	-0.036
20-6-2019	09:10:51	1900-01-13 17:45:30	17.15	100	100	-0.036
20-6-2019	09:11:51	1900-01-13 17:46:30	17.1667	100	100	-0.035
20-6-2019	09:12:51	1900-01-13 17:47:30	17.1833	100	100	-0.038
20-6-2019	09:13:51	1900-01-13 17:48:30	17.2	100	100	-0.04
20-6-2019	09:14:51	1900-01-13 17:49:30	17.2167	100	100	-0.036
20-6-2019	09:15:51	1900-01-13 17:50:30	17.2333	100	100	-0.034
20-6-2019	09:16:51	1900-01-13 17:51:30	17.25	100	100	-0.036
20-6-2019	09:17:51	1900-01-13 17:52:30	17.2667	100	100	-0.038
20-6-2019	09:18:51	1900-01-13 17:53:30	17.2833	100	100	-0.037
20-6-2019	09:19:51	1900-01-13 17:54:30	17.3	100	100	-0.037
20-6-2019	09:20:51	1900-01-13 17:55:30	17.3167	100	99.8	-0.035
20-6-2019	09:21:51	1900-01-13 17:56:30	17.3333	100	99.8	-0.037
20-6-2019	09:22:51	1900-01-13 17:57:30	17.35	100	99.8	-0.035
20-6-2019	09:23:51	1900-01-13 17:58:30	17.3667	100	99.8	-0.037
20-6-2019	09:24:51	1900-01-13 17:59:30	17.3833	100	99.6	-0.039
20-6-2019	09:25:51	1900-01-13 18:00:30	17.4	100	99.6	-0.037
20-6-2019	09:26:51	1900-01-13 18:01:30	17.4167	100	99.6	-0.036
20-6-2019	09:27:51	1900-01-13 18:02:30	17.4333	100	99.6	-0.039
20-6-2019	09:28:51	1900-01-13 18:03:30	17.45	100	99.6	-0.04
20-6-2019	09:29:51	1900-01-13 18:04:30	17.4667	100	99.6	-0.036
20-6-2019	09:30:51	1900-01-13 18:05:30	17.4833	100	99.6	-0.039
20-6-2019	09:31:51	1900-01-13 18:06:30	17.5	100	99.6	-0.039
20-6-2019	09:32:51	1900-01-13 18:07:30	17.5167	100	99.6	-0.041
20-6-2019	09:33:51	1900-01-13 18:08:30	17.5333	100	99.6	-0.038
20-6-2019	09:34:51	1900-01-13 18:09:30	17.55	100	99.6	-0.04
20-6-2019	09:35:51	1900-01-13 18:10:30	17.5667	100	99.6	-0.042
20-6-2019	09:36:51	1900-01-13 18:11:30	17.5833	100	99.8	-0.041
20-6-2019	09:37:51	1900-01-13 18:12:30	17.6	100	99.6	-0.036
20-6-2019	09:38:51	1900-01-13 18:13:30	17.6167	100	99.6	-0.035
20-6-2019	09:39:51	1900-01-13 18:14:30	17.6333	100	99.6	-0.037
20-6-2019	09:40:51	1900-01-13 18:15:30	17.65	100	99.6	-0.038
20-6-2019	09:41:51	1900-01-13 18:16:30	17.6667	100	99.6	-0.04
20-6-2019	09:42:51	1900-01-13 18:17:30	17.6833	100	99.4	-0.037
20-6-2019	09:43:51	1900-01-13 18:18:30	17.7	100	99.4	-0.035
20-6-2019	09:44:51	1900-01-13 18:19:30	17.7167	100	99.4	-0.035
20-6-2019	09:45:51	1900-01-13 18:20:30	17.7333	100	99.4	-0.034
20-6-2019	09:46:51	1900-01-13 18:21:30	17.75	100	99.4	-0.035
20-6-2019	09:47:51	1900-01-13 18:22:30	17.7667	100	99.4	-0.036
20-6-2019	09:48:51	1900-01-13 18:23:30	17.7833	100	99.4	-0.036
20-6-2019	09:49:51	1900-01-13 18:24:30	17.8	100	99.4	-0.036
20-6-2019	09:50:51	1900-01-13 18:25:30	17.8167	100	99.6	-0.034
20-6-2019	09:51:51	1900-01-13 18:26:30	17.8333	100	99.4	-0.036
20-6-2019	09:52:51	1900-01-13 18:27:30	17.85	100	99.4	-0.035
20-6-2019	09:53:51	1900-01-13 18:28:30	17.8667	100	99.4	-0.033
20-6-2019	09:54:51	1900-01-13 18:29:30	17.8833	100	99.2	-0.036
20-6-2019	09:55:51	1900-01-13 18:30:30	17.9	100	99.2	-0.037
20-6-2019	09:56:51	1900-01-13 18:31:30	17.9167	100	99.4	-0.036
20-6-2019	09:57:51	1900-01-13 18:32:30	17.9333	100	99.6	-0.036
20-6-2019	09:58:51	1900-01-13 18:33:30	17.95	100	99.6	-0.034
20-6-2019	09:59:51	1900-01-13 18:34:30	17.9667	100	99.4	-0.035
20-6-2019	10:00:51	1900-01-13 18:35:30	17.9833	100	99.4	-0.034
20-6-2019	10:01:51	1900-01-13 18:36:30	18	100	99.4	-0.035
20-6-2019	10:02:51	1900-01-13 18:37:30	18.0167	100	99.4	-0.036
20-6-2019	10:03:51	1900-01-13 18:38:30	18.0333	100	99.4	-0.036
20-6-2019	10:04:51	1900-01-13 18:39:30	18.05	100	99.4	-0.036
20-6-2019	10:05:51	1900-01-13 18:40:30	18.0667	100	99.6	-0.036
20-6-2019	10:06:51	1900-01-13 18:41:30	18.0833	100	99.4	-0.035
20-6-2019	10:07:51	1900-01-13 18:42:30	18.1	100	99.4	-0.037
20-6-2019	10:08:51	1900-01-13 18:43:30	18.1167	100	99.4	-0.034
20-6-2019	10:09:51	1900-01-13 18:44:30	18.1333	100	99.8	-0.036
20-6-2019	10:10:51	1900-01-13 18:45:30	18.15	100	99.6	-0.035
20-6-2019	10:11:51	1900-01-13 18:46:30	18.1667	100	99.6	-0.034
20-6-2019	10:12:51	1900-01-13 18:47:30	18.1833	100	99.6	-0.036
20-6-2019	10:13:51	1900-01-13 18:48:30	18.2	100	99.6	-0.035
20-6-2019	10:14:51	1900-01-13 18:49:30	18.2167	100	99.8	-0.037
20-6-2019	10:15:51	1900-01-13 18:50:30	18.2333	100	99.6	-0.035
20-6-2019	10:16:51	1900-01-13 18:51:30	18.25	100	99.6	-0.037
20-6-2019	10:17:51	1900-01-13 18:52:30	18.2667	100	99.6	-0.035
20-6-2019	10:18:51	1900-01-13 18:53:30	18.2833	100	99.8	-0.038
20-6-2019	10:19:51	1900-01-13 18:54:30	18.3	100	99.6	-0.038
20-6-2019	10:20:51	1900-01-13 18:55:30	18.3167	100	99.8	-0.034
20-6-2019	10:21:51	1900-01-13 18:56:30	18.3333	100	99.6	-0.038
20-6-2019	10:22:51	1900-01-13 18:57:30	18.35	100	99.8	-0.035
20-6-2019	10:23:51	1900-01-13 18:58:30	18.3667	100	99.8	-0.034
20-6-2019	10:24:51	1900-01-13 18:59:30	18.3833	100	99.8	-0.037
20-6-2019	10:25:51	1900-01-13 19:00:30	18.4	100	99.8	-0.036
20-6-2019	10:26:51	1900-01-13 19:01:30	18.4167	100	99.8	-0.037
20-6-2019	10:27:51	1900-01-13 19:02:30	18.4333	100	99.8	-0.036
20-6-2019	10:28:51	1900-01-13 19:03:30	18.45	100	99.8	-0.034
20-6-2019	10:29:51	1900-01-13 19:04:30	18.4667	100	99.8	-0.035
20-6-2019	10:30:51	1900-01-13 19:05:30	18.4833	100	99.8	-0.036
20-6-2019	10:31:51	1900-01-13 19:06:30	18.5	100	99.8	-0.035
20-6-2019	10:32:51	1900-01-13 19:07:30	18.5167	100	99.8	-0.034
20-6-2019	10:33:51	1900-01-13 19:08:30	18.5333	100	99.6	-0.035
20-6-2019	10:34:51	1900-01-13 19:09:30	18.55	100	99.6	-0.036
20-6-2019	10:35:51	1900-01-13 19:10:30	18.5667	100	99.6	-0.035
20-6-2019	10:36:51	1900-01-13 19:11:30	18.5833	100	99.4	-0.037
20-6-2019	10:37:51	1900-01-13 19:12:30	18.6	100	99.4	-0.035
20-6-2019	10:38:51	1900-01-13 19:13:30	18.6167	100	99.8	-0.037
20-6-2019	10:39:51	1900-01-13 19:14:30	18.6333	100	99.2	-0.036
20-6-2019	10:40:51	1900-01-13 19:15:30	18.65	100	99.2	-0.035
20-6-2019	10:41:51	1900-01-13 19:16:30	18.6667	100	99.2	-0.034
20-6-2019	10:42:51	1900-01-13 19:17:30	18.6833	100	99.2	-0.035
20-6-2019	10:43:51	1900-01-13 19:18:30	18.7	100	99.2	-0.036
20-6-2019	10:44:51	1900-01-13 19:19:30	18.7167	100	99.2	-0.036
20-6-2019	10:45:51	1900-01-13 19:20:30	18.7333	100	99.2	-0.036
20-6-2019	10:46:51	1900-01-13 19:21:30	18.75	100	99.4	-0.037
20-6-2019	10:47:51	1900-01-13 19:22:30	18.7667	100	99.2	-0.037
20-6-2019	10:48:51	1900-01-13 19:23:30	18.7833	100	99.4	-0.036
20-6-2019	10:49:51	1900-01-13 19:24:30	18.8	100	99.4	-0.036
20-6-2019	10:50:51	1900-01-13 19:25:30	18.8167	100	100.4	-0.036
20-6-2019	10:51:51	1900-01-13 19:26:30	18.8333	100	99.4	-0.037
20-6-2019	10:52:51	1900-01-13 19:27:30	18.85	100	99.8	-0.037
20-6-2019	10:53:51	1900-01-13 19:28:30	18.8667	100	99.8	-0.037
20-6-2019	10:54:51	1900-01-13 19:29:30	18.8833	100	99.8	-0.035
20-6-2019	10:55:51	1900-01-13 19:30:30	18.9	100	99.8	-0.037
20-6-2019	10:56:51	1900-01-13 19:31:30	18.9167	100	99.8	-0.036
20-6-2019	10:57:51	1900-01-13 19:32:30	18.9333	100	99.8	-0.035
20-6-2019	10:58:51	1900-01-13 19:33:30	18.95	100	99.8	-0.036
20-6-2019	10:59:51	1900-01-13 19:34:30	18.9667	100	99.8	-0.036
20-6-2019	11:00:51	1900-01-13 19:35:30	18.9833	100	99.8	-0.035
20-6-2019	11:01:51	1900-01-13 19:36:30	19	100	99.8	-0.035
20-6-2019	11:02:51	1900-01-13 19:37:30	19.0167	100	99.8	-0.036
20-6-2019	11:03:51	1900-01-13 19:38:30	19.0333	100	99.6	-0.035
20-6-2019	11:04:51	1900-01-13 19:39:30	19.05	100	99.6	-0.037
20-6-2019	11:05:51	1900-01-13 19:40:30	19.0667	100	99.6	-0.036
20-6-2019	11:06:51	1900-01-13 19:41:30	19.0833	100	99.6	-0.036
20-6-2019	11:07:51	1900-01-13 19:42:30	19.1	100	99.6	-0.035
20-6-2019	11:08:51	1900-01-13 19:43:30	19.1167	100	99.6	-0.036
20-6-2019	11:09:51	1900-01-13 19:44:30	19.1333	100	99.6	-0.038
20-6-2019	11:10:51	1900-01-13 19:45:30	19.15	100	99.6	-0.036
20-6-2019	11:11:51	1900-01-13 19:46:30	19.1667	100	99.6	-0.036
20-6-2019	11:12:51	1900-01-13 19:47:30	19.1833	100	99.6	-0.035
20-6-2019	11:13:51	1900-01-13 19:48:30	19.2	100	99.6	-0.037
20-6-2019	11:14:51	1900-01-13 19:49:30	19.2167	100	99.6	-0.034
20-6-2019	11:15:51	1900-01-13 19:50:30	19.2333	100	99.6	-0.035
20-6-2019	11:16:51	1900-01-13 19:51:30	19.25	100	99.6	-0.038
20-6-2019	11:17:51	1900-01-13 19:52:30	19.2667	100	99.4	-0.036
20-6-2019	11:18:51	1900-01-13 19:53:30	19.2833	100	99.6	-0.035
20-6-2019	11:19:51	1900-01-13 19:54:30	19.3	100	99.6	-0.036
20-6-2019	11:20:51	1900-01-13 19:55:30	19.3167	100	99.4	-0.037
20-6-2019	11:21:51	1900-01-13 19:56:30	19.3333	100	99.6	-0.035
20-6-2019	11:22:51	1900-01-13 19:57:30	19.35	100	99.8	-0.034
20-6-2019	11:23:51	1900-01-13 19:58:30	19.3667	100	99.6	-0.035
20-6-2019	11:24:51	1900-01-13 19:59:30	19.3833	100	99.6	-0.035
20-6-2019	11:25:51	1900-01-13 20:00:30	19.4	100	99.6	-0.034
20-6-2019	11:26:51	1900-01-13 20:01:30	19.4167	100	99.6	-0.036
20-6-2019	11:27:51	1900-01-13 20:02:30	19.4333	100	99.6	-0.036
20-6-2019	11:28:51	1900-01-13 20:03:30	19.45	100	99.6	-0.036
20-6-2019	11:29:51	1900-01-13 20:04:30	19.4667	100	99.6	-0.037
20-6-2019	11:30:51	1900-01-13 20:05:30	19.4833	100	99.6	-0.036
20-6-2019	11:31:51	1900-01-13 20:06:30	19.5	100	99.6	-0.037
20-6-2019	11:32:51	1900-01-13 20:07:30	19.5167	100	99.6	-0.037
20-6-2019	11:33:51	1900-01-13 20:08:30	19.5333	100	99.6	-0.037
20-6-2019	11:34:51	1900-01-13 20:09:30	19.55	100	99.4	-0.037
20-6-2019	11:35:51	1900-01-13 20:10:30	19.5667	100	99.4	-0.037
20-6-2019	11:36:51	1900-01-13 20:11:30	19.5833	100	99.6	-0.037
20-6-2019	11:37:51	1900-01-13 20:12:30	19.6	100	99.6	-0.038
20-6-2019	11:38:51	1900-01-13 20:13:30	19.6167	100	99.6	-0.038
20-6-2019	11:39:51	1900-01-13 20:14:30	19.6333	100	99.6	-0.037
20-6-2019	11:40:51	1900-01-13 20:15:30	19.65	100	99.6	-0.036
20-6-2019	11:41:51	1900-01-13 20:16:30	19.6667	100	99.6	-0.034
20-6-2019	11:42:51	1900-01-13 20:17:30	19.6833	100	99.6	-0.037
20-6-2019	11:43:51	1900-01-13 20:18:30	19.7	100	100	-0.035
20-6-2019	11:44:51	1900-01-13 20:19:30	19.7167	100	99.8	-0.036
20-6-2019	11:45:51	1900-01-13 20:20:30	19.7333	100	99.8	-0.036
20-6-2019	11:46:51	1900-01-13 20:21:30	19.75	100	99.8	-0.035
20-6-2019	11:47:51	1900-01-13 20:22:30	19.7667	100	99.8	-0.036
20-6-2019	11:48:51	1900-01-13 20:23:30	19.7833	100	99.8	-0.035
20-6-2019	11:49:51	1900-01-13 20:24:30	19.8	100	99.8	-0.034
20-6-2019	11:50:51	1900-01-13 20:25:30	19.8167	100	99.8	-0.037
20-6-2019	11:51:51	1900-01-13 20:26:30	19.8333	100	99.8	-0.034
20-6-2019	11:52:51	1900-01-13 20:27:30	19.85	100	99.6	-0.037
20-6-2019	11:53:51	1900-01-13 20:28:30	19.8667	100	99.6	-0.036
20-6-2019	11:54:51	1900-01-13 20:29:30	19.8833	100	99.4	-0.036
20-6-2019	11:55:51	1900-01-13 20:30:30	19.9	100	99.4	-0.034
20-6-2019	11:56:51	1900-01-13 20:31:30	19.9167	100	99.4	-0.037
20-6-2019	11:57:51	1900-01-13 20:32:30	19.9333	100	99.4	-0.036
20-6-2019	11:58:51	1900-01-13 20:33:30	19.95	100	99.4	-0.036
20-6-2019	11:59:51	1900-01-13 20:34:30	19.9667	100	99.4	-0.036
20-6-2019	12:00:51	1900-01-13 20:35:30	19.9833	100	99.4	-0.037
20-6-2019	12:01:51	1900-01-13 20:36:30	20	100	99.4	-0.035
20-6-2019	12:02:51	1900-01-13 20:37:30	20.0167	100	99.4	-0.035
20-6-2019	12:03:51	1900-01-13 20:38:30	20.0333	100	99.4	-0.034
20-6-2019	12:04:51	1900-01-13 20:39:30	20.05	100	99.4	-0.035
20-6-2019	12:05:51	1900-01-13 20:40:30	20.0667	100	99.4	-0.034
20-6-2019	12:06:51	1900-01-13 20:41:30	20.0833	100	99.8	-0.034
20-6-2019	12:07:51	1900-01-13 20:42:30	20.1	100	99.4	-0.037
20-6-2019	12:08:51	1900-01-13 20:43:30	20.1167	100	99.4	-0.037
20-6-2019	12:09:51	1900-01-13 20:44:30	20.1333	100	99.2	-0.034
20-6-2019	12:10:51	1900-01-13 20:45:30	20.15	100	99.4	-0.033
20-6-2019	12:11:51	1900-01-13 20:46:30	20.1667	100	99.4	-0.03
20-6-2019	12:12:51	1900-01-13 20:47:30	20.1833	100	99.2	-0.036
20-6-2019	12:13:51	1900-01-13 20:48:30	20.2	100	99	-0.034
20-6-2019	12:14:51	1900-01-13 20:49:30	20.2167	100	99	-0.036
20-6-2019	12:15:51	1900-01-13 20:50:30	20.2333	100	99	-0.035
20-6-2019	12:16:51	1900-01-13 20:51:30	20.25	100	99	-0.037
20-6-2019	12:17:51	1900-01-13 20:52:30	20.2667	100	99	-0.037
20-6-2019	12:18:51	1900-01-13 20:53:30	20.2833	100	99.2	-0.035
20-6-2019	12:19:51	1900-01-13 20:54:30	20.3	100	99.2	-0.034
20-6-2019	12:20:51	1900-01-13 20:55:30	20.3167	100	99	-0.034
20-6-2019	12:21:51	1900-01-13 20:56:30	20.3333	100	99	-0.032
20-6-2019	12:22:51	1900-01-13 20:57:30	20.35	100	99	-0.031
20-6-2019	12:23:51	1900-01-13 20:58:30	20.3667	100	99.2	-0.034
20-6-2019	12:24:51	1900-01-13 20:59:30	20.3833	100	99	-0.036
20-6-2019	12:25:51	1900-01-13 21:00:30	20.4	100	99.4	-0.033
20-6-2019	12:26:51	1900-01-13 21:01:30	20.4167	100	99.2	-0.033
20-6-2019	12:27:51	1900-01-13 21:02:30	20.4333	100	99.2	-0.035
20-6-2019	12:28:51	1900-01-13 21:03:30	20.45	100	98.8	-0.035
20-6-2019	12:29:51	1900-01-13 21:04:30	20.4667	100	98.8	-0.035
20-6-2019	12:30:51	1900-01-13 21:05:30	20.4833	100	98.8	-0.035
20-6-2019	12:31:51	1900-01-13 21:06:30	20.5	100	98.8	-0.032
20-6-2019	12:32:51	1900-01-13 21:07:30	20.5167	100	98.8	-0.031
20-6-2019	12:33:51	1900-01-13 21:08:30	20.5333	100	99	-0.036
20-6-2019	12:34:51	1900-01-13 21:09:30	20.55	100	99	-0.034
20-6-2019	12:35:51	1900-01-13 21:10:30	20.5667	100	99	-0.031
20-6-2019	12:36:51	1900-01-13 21:11:30	20.5833	100	99	-0.03
20-6-2019	12:37:51	1900-01-13 21:12:30	20.6	100	99	-0.031
20-6-2019	12:38:51	1900-01-13 21:13:30	20.6167	100	99	-0.031
20-6-2019	12:39:51	1900-01-13 21:14:30	20.6333	100	98.8	-0.034
20-6-2019	12:40:51	1900-01-13 21:15:30	20.65	100	98.8	-0.035
20-6-2019	12:41:51	1900-01-13 21:16:30	20.6667	100	98.8	-0.034
20-6-2019	12:42:51	1900-01-13 21:17:30	20.6833	100	98.8	-0.036
20-6-2019	12:43:51	1900-01-13 21:18:30	20.7	100	98.8	-0.037
20-6-2019	12:44:51	1900-01-13 21:19:30	20.7167	100	98.8	-0.036
20-6-2019	12:45:51	1900-01-13 21:20:30	20.7333	100	98.8	-0.035
20-6-2019	12:46:51	1900-01-13 21:21:30	20.75	100	98.8	-0.034
20-6-2019	12:47:51	1900-01-13 21:22:30	20.7667	100	98.8	-0.037
20-6-2019	12:48:51	1900-01-13 21:23:30	20.7833	100	98.8	-0.035
20-6-2019	12:49:51	1900-01-13 21:24:30	20.8	100	98.8	-0.037
20-6-2019	12:50:51	1900-01-13 21:25:30	20.8167	100	98.8	-0.035
20-6-2019	12:51:51	1900-01-13 21:26:30	20.8333	100	98.8	-0.037
20-6-2019	12:52:51	1900-01-13 21:27:30	20.85	100	98.8	-0.037
20-6-2019	12:53:51	1900-01-13 21:28:30	20.8667	100	98.8	-0.035
20-6-2019	12:54:51	1900-01-13 21:29:30	20.8833	100	98.8	-0.035
20-6-2019	12:55:51	1900-01-13 21:30:30	20.9	100	98.8	-0.036
20-6-2019	12:56:51	1900-01-13 21:31:30	20.9167	100	98.8	-0.037
20-6-2019	12:57:51	1900-01-13 21:32:30	20.9333	100	98.8	-0.037
20-6-2019	12:58:51	1900-01-13 21:33:30	20.95	100	98.8	-0.036
20-6-2019	12:59:51	1900-01-13 21:34:30	20.9667	100	98.6	-0.035
20-6-2019	13:00:51	1900-01-13 21:35:30	20.9833	100	98.8	-0.037
20-6-2019	13:01:51	1900-01-13 21:36:30	21	100	98.6	-0.036
20-6-2019	13:02:51	1900-01-13 21:37:30	21.0167	100	98.6	-0.037
20-6-2019	13:03:51	1900-01-13 21:38:30	21.0333	100	98.8	-0.036
20-6-2019	13:04:51	1900-01-13 21:39:30	21.05	100	98.6	-0.035
20-6-2019	13:05:51	1900-01-13 21:40:30	21.0667	100	98.6	-0.036
20-6-2019	13:06:51	1900-01-13 21:41:30	21.0833	100	99	-0.034
20-6-2019	13:07:51	1900-01-13 21:42:30	21.1	100	98.8	-0.034
20-6-2019	13:08:51	1900-01-13 21:43:30	21.1167	100	98.8	-0.035
20-6-2019	13:09:51	1900-01-13 21:44:30	21.1333	100	98.8	-0.036
20-6-2019	13:10:51	1900-01-13 21:45:30	21.15	100	98.8	-0.035
20-6-2019	13:11:51	1900-01-13 21:46:30	21.1667	100	98.8	-0.029
20-6-2019	13:12:51	1900-01-13 21:47:30	21.1833	100	98.6	-0.028
20-6-2019	13:13:51	1900-01-13 21:48:30	21.2	100	98.6	-0.032
20-6-2019	13:14:51	1900-01-13 21:49:30	21.2167	100	98.6	-0.035
20-6-2019	13:15:51	1900-01-13 21:50:30	21.2333	100	98.6	-0.033
20-6-2019	13:16:51	1900-01-13 21:51:30	21.25	100	98.6	-0.034
20-6-2019	13:17:51	1900-01-13 21:52:30	21.2667	100	98.8	-0.028
20-6-2019	13:18:51	1900-01-13 21:53:30	21.2833	100	98.8	-0.035
20-6-2019	13:19:51	1900-01-13 21:54:30	21.3	100	98.6	-0.029
20-6-2019	13:20:51	1900-01-13 21:55:30	21.3167	100	98.8	-0.035
20-6-2019	13:21:51	1900-01-13 21:56:30	21.3333	100	98.6	-0.029
20-6-2019	13:22:51	1900-01-13 21:57:30	21.35	100	98.6	-0.031
20-6-2019	13:23:51	1900-01-13 21:58:30	21.3667	100	98.8	-0.035
20-6-2019	13:24:51	1900-01-13 21:59:30	21.3833	100	98.8	-0.035
20-6-2019	13:25:51	1900-01-13 22:00:30	21.4	100	98.8	-0.035
20-6-2019	13:26:51	1900-01-13 22:01:30	21.4167	100	98.6	-0.036
20-6-2019	13:27:51	1900-01-13 22:02:30	21.4333	100	99	-0.036
20-6-2019	13:28:51	1900-01-13 22:03:30	21.45	100	99	-0.038
20-6-2019	13:29:51	1900-01-13 22:04:30	21.4667	100	99	-0.037
20-6-2019	13:30:51	1900-01-13 22:05:30	21.4833	100	99	-0.037
20-6-2019	13:31:51	1900-01-13 22:06:30	21.5	100	99	-0.029
20-6-2019	13:32:51	1900-01-13 22:07:30	21.5167	100	99	-0.034
20-6-2019	13:33:51	1900-01-13 22:08:30	21.5333	100	98.8	-0.034
20-6-2019	13:34:51	1900-01-13 22:09:30	21.55	100	98.8	-0.03
20-6-2019	13:35:51	1900-01-13 22:10:30	21.5667	100	98.8	-0.03
20-6-2019	13:36:51	1900-01-13 22:11:30	21.5833	100	98.8	-0.033
20-6-2019	13:37:51	1900-01-13 22:12:30	21.6	100	98.8	-0.034
20-6-2019	13:38:51	1900-01-13 22:13:30	21.6167	100	98.8	-0.037
20-6-2019	13:39:51	1900-01-13 22:14:30	21.6333	100	98.6	-0.036
20-6-2019	13:40:51	1900-01-13 22:15:30	21.65	100	98.8	-0.037
20-6-2019	13:41:51	1900-01-13 22:16:30	21.6667	100	98.8	-0.035
20-6-2019	13:42:51	1900-01-13 22:17:30	21.6833	100	98.8	-0.036
20-6-2019	13:43:51	1900-01-13 22:18:30	21.7	100	98.8	-0.037
20-6-2019	13:44:51	1900-01-13 22:19:30	21.7167	100	98.8	-0.039
20-6-2019	13:45:51	1900-01-13 22:20:30	21.7333	100	98.8	-0.03
20-6-2019	13:46:51	1900-01-13 22:21:30	21.75	100	98.8	-0.034
20-6-2019	13:47:51	1900-01-13 22:22:30	21.7667	100	98.8	-0.038
20-6-2019	13:48:51	1900-01-13 22:23:30	21.7833	100	98.8	-0.036
20-6-2019	13:49:51	1900-01-13 22:24:30	21.8	100	98.6	-0.037
20-6-2019	13:50:51	1900-01-13 22:25:30	21.8167	100	98.8	-0.037
20-6-2019	13:51:51	1900-01-13 22:26:30	21.8333	100	98.8	-0.038
20-6-2019	13:52:51	1900-01-13 22:27:30	21.85	100	98.8	-0.032
20-6-2019	13:53:51	1900-01-13 22:28:30	21.8667	100	98.8	-0.034
20-6-2019	13:54:51	1900-01-13 22:29:30	21.8833	100	98.8	-0.034
20-6-2019	13:55:51	1900-01-13 22:30:30	21.9	100	98.6	-0.036
20-6-2019	13:56:51	1900-01-13 22:31:30	21.9167	100	98.6	-0.039
20-6-2019	13:57:51	1900-01-13 22:32:30	21.9333	100	99	-0.032
20-6-2019	13:58:51	1900-01-13 22:33:30	21.95	100	99	-0.037
20-6-2019	13:59:51	1900-01-13 22:34:30	21.9667	100	99	-0.034
20-6-2019	14:00:51	1900-01-13 22:35:30	21.9833	100	99	-0.037
20-6-2019	14:01:51	1900-01-13 22:36:30	22	100	99	-0.037
20-6-2019	14:02:51	1900-01-13 22:37:30	22.0167	100	99	-0.038
20-6-2019	14:03:51	1900-01-13 22:38:30	22.0333	100	99	-0.034
20-6-2019	14:04:51	1900-01-13 22:39:30	22.05	100	99	-0.035
20-6-2019	14:05:51	1900-01-13 22:40:30	22.0667	100	99	-0.032
20-6-2019	14:06:51	1900-01-13 22:41:30	22.0833	100	98.8	-0.036
20-6-2019	14:07:51	1900-01-13 22:42:30	22.1	100	98.8	-0.031
20-6-2019	14:08:51	1900-01-13 22:43:30	22.1167	100	98.8	-0.028
20-6-2019	14:09:51	1900-01-13 22:44:30	22.1333	100	98.8	-0.029
20-6-2019	14:10:51	1900-01-13 22:45:30	22.15	100	98.8	-0.032
20-6-2019	14:11:51	1900-01-13 22:46:30	22.1667	100	98.8	-0.032
20-6-2019	14:12:51	1900-01-13 22:47:30	22.1833	100	98.8	-0.029
20-6-2019	14:13:51	1900-01-13 22:48:30	22.2	100	99	-0.029
20-6-2019	14:14:51	1900-01-13 22:49:30	22.2167	100	98.8	-0.031
20-6-2019	14:15:51	1900-01-13 22:50:30	22.2333	100	98.8	-0.033
20-6-2019	14:16:51	1900-01-13 22:51:30	22.25	100	98.8	-0.03
20-6-2019	14:17:51	1900-01-13 22:52:30	22.2667	100	98.8	-0.031
20-6-2019	14:18:51	1900-01-13 22:53:30	22.2833	100	98.8	-0.03
20-6-2019	14:19:51	1900-01-13 22:54:30	22.3	100	98.8	-0.033
20-6-2019	14:20:51	1900-01-13 22:55:30	22.3167	100	98.8	-0.03
20-6-2019	14:21:51	1900-01-13 22:56:30	22.3333	100	98.8	-0.028
20-6-2019	14:22:51	1900-01-13 22:57:30	22.35	100	98.8	-0.029
20-6-2019	14:23:51	1900-01-13 22:58:30	22.3667	100	98.8	-0.033
20-6-2019	14:24:51	1900-01-13 22:59:30	22.3833	100	98.6	-0.033
20-6-2019	14:25:51	1900-01-13 23:00:30	22.4	100	98.6	-0.032
20-6-2019	14:26:51	1900-01-13 23:01:30	22.4167	100	98.6	-0.033
20-6-2019	14:27:51	1900-01-13 23:02:30	22.4333	100	98.6	-0.032
20-6-2019	14:28:51	1900-01-13 23:03:30	22.45	100	98.6	-0.032
20-6-2019	14:29:51	1900-01-13 23:04:30	22.4667	100	98.6	-0.033
20-6-2019	14:30:51	1900-01-13 23:05:30	22.4833	100	98.6	-0.033
20-6-2019	14:31:51	1900-01-13 23:06:30	22.5	100	98.6	-0.032
20-6-2019	14:32:51	1900-01-13 23:07:30	22.5167	100	98.8	-0.029
20-6-2019	14:33:51	1900-01-13 23:08:30	22.5333	100	98.8	-0.028
20-6-2019	14:34:51	1900-01-13 23:09:30	22.55	100	98.8	-0.032
20-6-2019	14:35:51	1900-01-13 23:10:30	22.5667	100	98.8	-0.031
20-6-2019	14:36:51	1900-01-13 23:11:30	22.5833	100	98.8	-0.029
20-6-2019	14:37:51	1900-01-13 23:12:30	22.6	100	98.8	-0.029
20-6-2019	14:38:51	1900-01-13 23:13:30	22.6167	100	98.8	-0.03
20-6-2019	14:39:51	1900-01-13 23:14:30	22.6333	100	98.6	-0.028
20-6-2019	14:40:51	1900-01-13 23:15:30	22.65	100	98.8	-0.033
20-6-2019	14:41:51	1900-01-13 23:16:30	22.6667	100	98.8	-0.03
20-6-2019	14:42:51	1900-01-13 23:17:30	22.6833	100	98.8	-0.031
20-6-2019	14:43:51	1900-01-13 23:18:30	22.7	100	98.8	-0.029
20-6-2019	14:44:51	1900-01-13 23:19:30	22.7167	100	98.8	-0.032
20-6-2019	14:45:51	1900-01-13 23:20:30	22.7333	100	98.4	-0.03
20-6-2019	14:46:51	1900-01-13 23:21:30	22.75	100	98.2	-0.032
20-6-2019	14:47:51	1900-01-13 23:22:30	22.7667	100	98.2	-0.028
20-6-2019	14:48:51	1900-01-13 23:23:30	22.7833	100	98.2	-0.029
20-6-2019	14:49:51	1900-01-13 23:24:30	22.8	100	98.2	-0.032
20-6-2019	14:50:51	1900-01-13 23:25:30	22.8167	100	98.2	-0.032
20-6-2019	14:51:51	1900-01-13 23:26:30	22.8333	100	98.2	-0.03
20-6-2019	14:52:51	1900-01-13 23:27:30	22.85	100	98.2	-0.034
20-6-2019	14:53:51	1900-01-13 23:28:30	22.8667	100	98.2	-0.029
20-6-2019	14:54:51	1900-01-13 23:29:30	22.8833	100	98.2	-0.029
20-6-2019	14:55:51	1900-01-13 23:30:30	22.9	100	98.2	-0.033
20-6-2019	14:56:51	1900-01-13 23:31:30	22.9167	100	98.2	-0.033
20-6-2019	14:57:51	1900-01-13 23:32:30	22.9333	100	98.2	-0.029
20-6-2019	14:58:51	1900-01-13 23:33:30	22.95	100	98.2	-0.033
20-6-2019	14:59:51	1900-01-13 23:34:30	22.9667	100	98.2	-0.032
20-6-2019	15:00:51	1900-01-13 23:35:30	22.9833	100	98.2	-0.032
20-6-2019	15:01:51	1900-01-13 23:36:30	23	100	98.2	-0.03
20-6-2019	15:02:51	1900-01-13 23:37:30	23.0167	100	98.2	-0.031
20-6-2019	15:03:51	1900-01-13 23:38:30	23.0333	100	98.2	-0.029
20-6-2019	15:04:51	1900-01-13 23:39:30	23.05	100	98.2	-0.033
20-6-2019	15:05:51	1900-01-13 23:40:30	23.0667	100	98.2	-0.028
20-6-2019	15:06:51	1900-01-13 23:41:30	23.0833	100	98.2	-0.032
20-6-2019	15:07:51	1900-01-13 23:42:30	23.1	100	98.2	-0.029
20-6-2019	15:08:51	1900-01-13 23:43:30	23.1167	100	98.2	-0.028
20-6-2019	15:09:51	1900-01-13 23:44:30	23.1333	100	98.2	-0.034
20-6-2019	15:10:51	1900-01-13 23:45:30	23.15	100	98.2	-0.032
20-6-2019	15:11:51	1900-01-13 23:46:30	23.1667	100	98.2	-0.032
20-6-2019	15:12:51	1900-01-13 23:47:30	23.1833	100	98	-0.032
20-6-2019	15:13:51	1900-01-13 23:48:30	23.2	100	98	-0.032
20-6-2019	15:14:51	1900-01-13 23:49:30	23.2167	100	98.8	-0.032
20-6-2019	15:15:51	1900-01-13 23:50:30	23.2333	100	98.8	-0.031
20-6-2019	15:16:51	1900-01-13 23:51:30	23.25	100	98.6	-0.029
20-6-2019	15:17:51	1900-01-13 23:52:30	23.2667	100	98.6	-0.032
20-6-2019	15:18:51	1900-01-13 23:53:30	23.2833	100	98	-0.033
20-6-2019	15:19:51	1900-01-13 23:54:30	23.3	100	98.2	-0.028
20-6-2019	15:20:51	1900-01-13 23:55:30	23.3167	100	98	-0.029
20-6-2019	15:21:51	1900-01-13 23:56:30	23.3333	100	98	-0.031
20-6-2019	15:22:51	1900-01-13 23:57:30	23.35	100	98	-0.031
20-6-2019	15:23:51	1900-01-13 23:58:30	23.3667	100	98.4	-0.029
20-6-2019	15:24:51	1900-01-13 23:59:30	23.3833	100	98	-0.032
20-6-2019	15:25:51	1900-01-14 00:00:30	23.4	100	98	-0.029
20-6-2019	15:26:51	1900-01-14 00:01:30	23.4167	100	98	-0.031
20-6-2019	15:27:51	1900-01-14 00:02:30	23.4333	100	98.6	-0.027
20-6-2019	15:28:51	1900-01-14 00:03:30	23.45	100	98	-0.026
20-6-2019	15:29:51	1900-01-14 00:04:30	23.4667	100	98	-0.026
20-6-2019	15:30:51	1900-01-14 00:05:30	23.4833	100	98	-0.029
20-6-2019	15:31:51	1900-01-14 00:06:30	23.5	100	97.8	-0.029
20-6-2019	15:32:51	1900-01-14 00:07:30	23.5167	100	98	-0.026
20-6-2019	15:33:51	1900-01-14 00:08:30	23.5333	100	98	-0.026
20-6-2019	15:34:51	1900-01-14 00:09:30	23.55	100	98	-0.029
20-6-2019	15:35:51	1900-01-14 00:10:30	23.5667	100	98	-0.029
20-6-2019	15:36:51	1900-01-14 00:11:30	23.5833	100	98	-0.028
20-6-2019	15:37:51	1900-01-14 00:12:30	23.6	100	98	-0.031
20-6-2019	15:38:51	1900-01-14 00:13:30	23.6167	100	98	-0.027
20-6-2019	15:39:51	1900-01-14 00:14:30	23.6333	100	98	-0.027
20-6-2019	15:40:51	1900-01-14 00:15:30	23.65	100	98	-0.028
20-6-2019	15:41:51	1900-01-14 00:16:30	23.6667	100	98	-0.028
20-6-2019	15:42:51	1900-01-14 00:17:30	23.6833	100	98	-0.026
20-6-2019	15:43:51	1900-01-14 00:18:30	23.7	100	98.2	-0.028
20-6-2019	15:44:51	1900-01-14 00:19:30	23.7167	100	98.2	-0.03
20-6-2019	15:45:51	1900-01-14 00:20:30	23.7333	100	98.2	-0.03
20-6-2019	15:46:51	1900-01-14 00:21:30	23.75	100	98.2	-0.029
20-6-2019	15:47:51	1900-01-14 00:22:30	23.7667	100	98.2	-0.032
20-6-2019	15:48:51	1900-01-14 00:23:30	23.7833	100	98.2	-0.032
20-6-2019	15:49:51	1900-01-14 00:24:30	23.8	100	98	-0.032
20-6-2019	15:50:51	1900-01-14 00:25:30	23.8167	100	98	-0.029
20-6-2019	15:51:51	1900-01-14 00:26:30	23.8333	100	98	-0.032
20-6-2019	15:52:51	1900-01-14 00:27:30	23.85	100	98	-0.028
20-6-2019	15:53:51	1900-01-14 00:28:30	23.8667	100	98	-0.029
20-6-2019	15:54:51	1900-01-14 00:29:30	23.8833	100	97.8	-0.029
20-6-2019	15:55:51	1900-01-14 00:30:30	23.9	100	97.8	-0.028
20-6-2019	15:56:51	1900-01-14 00:31:30	23.9167	100	97.8	-0.028
20-6-2019	15:57:51	1900-01-14 00:32:30	23.9333	100	97.8	-0.032
20-6-2019	15:58:51	1900-01-14 00:33:30	23.95	100	97.8	-0.03
20-6-2019	15:59:51	1900-01-14 00:34:30	23.9667	100	97.8	-0.032
20-6-2019	16:00:51	1900-01-14 00:35:30	23.9833	100	98	-0.03
20-6-2019	16:01:51	1900-01-14 00:36:30	24	100	98	-0.031
20-6-2019	16:02:51	1900-01-14 00:37:30	24.0167	100	98	-0.031
20-6-2019	16:03:51	1900-01-14 00:38:30	24.0333	100	98	-0.033
20-6-2019	16:04:51	1900-01-14 00:39:30	24.05	100	97.8	-0.025
20-6-2019	16:05:51	1900-01-14 00:40:30	24.0667	100	97.8	-0.03
20-6-2019	16:06:51	1900-01-14 00:41:30	24.0833	100	98	-0.029
20-6-2019	16:07:51	1900-01-14 00:42:30	24.1	100	97.8	-0.031
20-6-2019	16:08:51	1900-01-14 00:43:30	24.1167	100	97.6	-0.032
20-6-2019	16:09:51	1900-01-14 00:44:30	24.1333	100	98	-0.03
20-6-2019	16:10:51	1900-01-14 00:45:30	24.15	100	98	-0.03
20-6-2019	16:11:51	1900-01-14 00:46:30	24.1667	100	98	-0.03
20-6-2019	16:12:51	1900-01-14 00:47:30	24.1833	100	97.8	-0.026
20-6-2019	16:13:51	1900-01-14 00:48:30	24.2	100	97.8	-0.028
20-6-2019	16:14:51	1900-01-14 00:49:30	24.2167	100	97.8	-0.025
20-6-2019	16:15:51	1900-01-14 00:50:30	24.2333	100	98	-0.028
20-6-2019	16:16:51	1900-01-14 00:51:30	24.25	100	97.8	-0.028
20-6-2019	16:17:51	1900-01-14 00:52:30	24.2667	100	97.8	-0.029
20-6-2019	16:18:51	1900-01-14 00:53:30	24.2833	100	97.8	-0.03
20-6-2019	16:19:51	1900-01-14 00:54:30	24.3	100	97.8	-0.029
20-6-2019	16:20:51	1900-01-14 00:55:30	24.3167	100	97.8	-0.026
20-6-2019	16:21:51	1900-01-14 00:56:30	24.3333	100	97.8	-0.03
20-6-2019	16:22:51	1900-01-14 00:57:30	24.35	100	97.8	-0.03
20-6-2019	16:23:51	1900-01-14 00:58:30	24.3667	100	97.8	-0.029
20-6-2019	16:24:51	1900-01-14 00:59:30	24.3833	100	97.8	-0.028
20-6-2019	16:25:51	1900-01-14 01:00:30	24.4	100	97.8	-0.031
20-6-2019	16:26:51	1900-01-14 01:01:30	24.4167	100	97.8	-0.024
20-6-2019	16:27:51	1900-01-14 01:02:30	24.4333	100	97.8	-0.026
20-6-2019	16:28:51	1900-01-14 01:03:30	24.45	100	97.8	-0.025
20-6-2019	16:29:51	1900-01-14 01:04:30	24.4667	100	97.8	-0.026
20-6-2019	16:30:51	1900-01-14 01:05:30	24.4833	100	97.8	-0.026
20-6-2019	16:31:51	1900-01-14 01:06:30	24.5	100	97.8	-0.028
20-6-2019	16:32:51	1900-01-14 01:07:30	24.5167	100	97.8	-0.024
20-6-2019	16:33:51	1900-01-14 01:08:30	24.5333	100	97.8	-0.027
20-6-2019	16:34:51	1900-01-14 01:09:30	24.55	100	97.8	-0.027
20-6-2019	16:35:51	1900-01-14 01:10:30	24.5667	100	97.8	-0.028
20-6-2019	16:36:51	1900-01-14 01:11:30	24.5833	100	97.8	-0.028
20-6-2019	16:37:51	1900-01-14 01:12:30	24.6	100	97.8	-0.026
20-6-2019	16:38:51	1900-01-14 01:13:30	24.6167	100	97.8	-0.029
20-6-2019	16:39:51	1900-01-14 01:14:30	24.6333	100	97.8	-0.027
20-6-2019	16:40:51	1900-01-14 01:15:30	24.65	100	97.8	-0.029
20-6-2019	16:41:51	1900-01-14 01:16:30	24.6667	100	97.8	-0.026
20-6-2019	16:42:51	1900-01-14 01:17:30	24.6833	100	97.8	-0.029
20-6-2019	16:43:51	1900-01-14 01:18:30	24.7	100	97.6	-0.03
20-6-2019	16:44:51	1900-01-14 01:19:30	24.7167	100	97.6	-0.029
20-6-2019	16:45:51	1900-01-14 01:20:30	24.7333	100	97.6	-0.026
20-6-2019	16:46:51	1900-01-14 01:21:30	24.75	100	97.6	-0.027
20-6-2019	16:47:51	1900-01-14 01:22:30	24.7667	100	97.6	-0.029
20-6-2019	16:48:51	1900-01-14 01:23:30	24.7833	100	97.6	-0.026
20-6-2019	16:49:51	1900-01-14 01:24:30	24.8	100	97.6	-0.027
20-6-2019	16:50:51	1900-01-14 01:25:30	24.8167	100	97.6	-0.03
20-6-2019	16:51:51	1900-01-14 01:26:30	24.8333	100	97.6	-0.03
20-6-2019	16:52:51	1900-01-14 01:27:30	24.85	100	97.6	-0.029
20-6-2019	16:53:51	1900-01-14 01:28:30	24.8667	100	97.8	-0.025
20-6-2019	16:54:51	1900-01-14 01:29:30	24.8833	100	97.6	-0.026
20-6-2019	16:55:51	1900-01-14 01:30:30	24.9	100	97.6	-0.025
20-6-2019	16:56:51	1900-01-14 01:31:30	24.9167	100	97.6	-0.026
20-6-2019	16:57:51	1900-01-14 01:32:30	24.9333	100	97.6	-0.029
20-6-2019	16:58:51	1900-01-14 01:33:30	24.95	100	97.4	-0.026
20-6-2019	16:59:51	1900-01-14 01:34:30	24.9667	100	97.4	-0.026
20-6-2019	17:00:51	1900-01-14 01:35:30	24.9833	100	97.6	-0.026
20-6-2019	17:01:51	1900-01-14 01:36:30	25	100	97.6	-0.026
20-6-2019	17:02:51	1900-01-14 01:37:30	25.0167	100	97.6	-0.026
20-6-2019	17:03:51	1900-01-14 01:38:30	25.0333	100	97.4	-0.028
20-6-2019	17:04:51	1900-01-14 01:39:30	25.05	100	97.4	-0.025
20-6-2019	17:05:51	1900-01-14 01:40:30	25.0667	100	97.2	-0.026
20-6-2019	17:06:51	1900-01-14 01:41:30	25.0833	100	97.2	-0.028
20-6-2019	17:07:51	1900-01-14 01:42:30	25.1	100	97.2	-0.025
20-6-2019	17:08:51	1900-01-14 01:43:30	25.1167	100	97.4	-0.03
20-6-2019	17:09:51	1900-01-14 01:44:30	25.1333	100	97.4	-0.028
20-6-2019	17:10:51	1900-01-14 01:45:30	25.15	100	97.2	-0.03
20-6-2019	17:11:51	1900-01-14 01:46:30	25.1667	100	97.2	-0.025
20-6-2019	17:12:51	1900-01-14 01:47:30	25.1833	100	97.2	-0.028
20-6-2019	17:13:51	1900-01-14 01:48:30	25.2	100	97.2	-0.03
20-6-2019	17:14:51	1900-01-14 01:49:30	25.2167	100	97.2	-0.029
20-6-2019	17:15:51	1900-01-14 01:50:30	25.2333	100	97.2	-0.03
20-6-2019	17:16:51	1900-01-14 01:51:30	25.25	100	97.2	-0.027
20-6-2019	17:17:51	1900-01-14 01:52:30	25.2667	100	97.2	-0.028
20-6-2019	17:18:51	1900-01-14 01:53:30	25.2833	100	97.2	-0.025
20-6-2019	17:19:51	1900-01-14 01:54:30	25.3	100	97.2	-0.026
20-6-2019	17:20:51	1900-01-14 01:55:30	25.3167	100	97	-0.03
20-6-2019	17:21:51	1900-01-14 01:56:30	25.3333	100	97.2	-0.028
20-6-2019	17:22:51	1900-01-14 01:57:30	25.35	100	97	-0.028
20-6-2019	17:23:51	1900-01-14 01:58:30	25.3667	100	97.2	-0.026
20-6-2019	17:24:51	1900-01-14 01:59:30	25.3833	100	97.2	-0.03
20-6-2019	17:25:51	1900-01-14 02:00:30	25.4	100	97.2	-0.027
20-6-2019	17:26:51	1900-01-14 02:01:30	25.4167	100	97	-0.022
20-6-2019	17:27:51	1900-01-14 02:02:30	25.4333	100	97	-0.027
20-6-2019	17:28:51	1900-01-14 02:03:30	25.45	100	97	-0.023
20-6-2019	17:29:51	1900-01-14 02:04:30	25.4667	100	97	-0.026
20-6-2019	17:30:51	1900-01-14 02:05:30	25.4833	100	97	-0.026
20-6-2019	17:31:51	1900-01-14 02:06:30	25.5	100	98	-0.025
20-6-2019	17:32:51	1900-01-14 02:07:30	25.5167	100	97.8	-0.029
20-6-2019	17:33:51	1900-01-14 02:08:30	25.5333	100	97.8	-0.025
20-6-2019	17:34:51	1900-01-14 02:09:30	25.55	100	97.8	-0.027
20-6-2019	17:35:51	1900-01-14 02:10:30	25.5667	100	97.8	-0.022
20-6-2019	17:36:51	1900-01-14 02:11:30	25.5833	100	97.6	-0.023
20-6-2019	17:37:51	1900-01-14 02:12:30	25.6	100	97.6	-0.024
20-6-2019	17:38:51	1900-01-14 02:13:30	25.6167	100	97.6	-0.023
20-6-2019	17:39:51	1900-01-14 02:14:30	25.6333	100	97.6	-0.023
20-6-2019	17:40:51	1900-01-14 02:15:30	25.65	100	97.6	-0.029
20-6-2019	17:41:51	1900-01-14 02:16:30	25.6667	100	97.6	-0.024
20-6-2019	17:42:51	1900-01-14 02:17:30	25.6833	100	97.6	-0.024
20-6-2019	17:43:51	1900-01-14 02:18:30	25.7	100	97.6	-0.025
20-6-2019	17:44:51	1900-01-14 02:19:30	25.7167	100	97.6	-0.027
20-6-2019	17:45:51	1900-01-14 02:20:30	25.7333	100	97.6	-0.025
20-6-2019	17:46:51	1900-01-14 02:21:30	25.75	100	97.4	-0.026
20-6-2019	17:47:51	1900-01-14 02:22:30	25.7667	100	97.4	-0.029
20-6-2019	17:48:51	1900-01-14 02:23:30	25.7833	100	97.4	-0.027
20-6-2019	17:49:51	1900-01-14 02:24:30	25.8	100	97.4	-0.03
20-6-2019	17:50:51	1900-01-14 02:25:30	25.8167	100	97.4	-0.024
20-6-2019	17:51:51	1900-01-14 02:26:30	25.8333	100	97.6	-0.023
20-6-2019	17:52:51	1900-01-14 02:27:30	25.85	100	97.6	-0.024
20-6-2019	17:53:51	1900-01-14 02:28:30	25.8667	100	97.4	-0.023
20-6-2019	17:54:51	1900-01-14 02:29:30	25.8833	100	97.4	-0.025
20-6-2019	17:55:51	1900-01-14 02:30:30	25.9	100	97.4	-0.028
20-6-2019	17:56:51	1900-01-14 02:31:30	25.9167	100	97.4	-0.024
20-6-2019	17:57:51	1900-01-14 02:32:30	25.9333	100	97.6	-0.024
20-6-2019	17:58:51	1900-01-14 02:33:30	25.95	100	97.6	-0.022
20-6-2019	17:59:51	1900-01-14 02:34:30	25.9667	100	97	-0.024
20-6-2019	18:00:51	1900-01-14 02:35:30	25.9833	100	97	-0.027
20-6-2019	18:01:51	1900-01-14 02:36:30	26	100	97	-0.023
20-6-2019	18:02:51	1900-01-14 02:37:30	26.0167	100	97	-0.025
20-6-2019	18:03:51	1900-01-14 02:38:30	26.0333	100	97.4	-0.024
20-6-2019	18:04:51	1900-01-14 02:39:30	26.05	100	97.4	-0.026
20-6-2019	18:05:51	1900-01-14 02:40:30	26.0667	100	97.4	-0.023
20-6-2019	18:06:51	1900-01-14 02:41:30	26.0833	100	97.4	-0.023
20-6-2019	18:07:51	1900-01-14 02:42:30	26.1	100	97	-0.024
20-6-2019	18:08:51	1900-01-14 02:43:30	26.1167	100	97	-0.022
20-6-2019	18:09:51	1900-01-14 02:44:30	26.1333	100	96.8	-0.026
20-6-2019	18:10:51	1900-01-14 02:45:30	26.15	100	96.6	-0.026
20-6-2019	18:11:51	1900-01-14 02:46:30	26.1667	100	96.8	-0.024
20-6-2019	18:12:51	1900-01-14 02:47:30	26.1833	100	96.6	-0.025
20-6-2019	18:13:51	1900-01-14 02:48:30	26.2	100	96.8	-0.023
20-6-2019	18:14:51	1900-01-14 02:49:30	26.2167	100	96.8	-0.024
20-6-2019	18:15:51	1900-01-14 02:50:30	26.2333	100	97	-0.023
20-6-2019	18:16:51	1900-01-14 02:51:30	26.25	100	97	-0.027
20-6-2019	18:17:51	1900-01-14 02:52:30	26.2667	100	97	-0.024
20-6-2019	18:18:51	1900-01-14 02:53:30	26.2833	100	97	-0.026
20-6-2019	18:19:51	1900-01-14 02:54:30	26.3	100	97	-0.026
20-6-2019	18:20:51	1900-01-14 02:55:30	26.3167	100	97	-0.024
20-6-2019	18:21:51	1900-01-14 02:56:30	26.3333	100	97	-0.024
20-6-2019	18:22:51	1900-01-14 02:57:30	26.35	100	97	-0.026
20-6-2019	18:23:51	1900-01-14 02:58:30	26.3667	100	97	-0.027
20-6-2019	18:24:51	1900-01-14 02:59:30	26.3833	100	96.8	-0.027
20-6-2019	18:25:51	1900-01-14 03:00:30	26.4	100	96.8	-0.026
20-6-2019	18:26:51	1900-01-14 03:01:30	26.4167	100	96.8	-0.027
20-6-2019	18:27:51	1900-01-14 03:02:30	26.4333	100	96.8	-0.023
20-6-2019	18:28:51	1900-01-14 03:03:30	26.45	100	96.8	-0.026
20-6-2019	18:29:51	1900-01-14 03:04:30	26.4667	100	96.8	-0.026
20-6-2019	18:30:51	1900-01-14 03:05:30	26.4833	100	96.8	-0.026
20-6-2019	18:31:51	1900-01-14 03:06:30	26.5	100	96.8	-0.026
20-6-2019	18:32:51	1900-01-14 03:07:30	26.5167	100	96.6	-0.024
20-6-2019	18:33:51	1900-01-14 03:08:30	26.5333	100	96.8	-0.024
20-6-2019	18:34:51	1900-01-14 03:09:30	26.55	100	96.8	-0.027
20-6-2019	18:35:51	1900-01-14 03:10:30	26.5667	100	96.8	-0.026
20-6-2019	18:36:51	1900-01-14 03:11:30	26.5833	100	96.6	-0.025
20-6-2019	18:37:51	1900-01-14 03:12:30	26.6	100	96.6	-0.026
20-6-2019	18:38:51	1900-01-14 03:13:30	26.6167	100	96.6	-0.026
20-6-2019	18:39:51	1900-01-14 03:14:30	26.6333	100	96.6	-0.024
20-6-2019	18:40:51	1900-01-14 03:15:30	26.65	100	96.6	-0.027
20-6-2019	18:41:51	1900-01-14 03:16:30	26.6667	100	96.6	-0.026
20-6-2019	18:42:51	1900-01-14 03:17:30	26.6833	100	96.6	-0.027
20-6-2019	18:43:51	1900-01-14 03:18:30	26.7	100	96.6	-0.025
20-6-2019	18:44:51	1900-01-14 03:19:30	26.7167	100	96.8	-0.023
20-6-2019	18:45:51	1900-01-14 03:20:30	26.7333	100	96.6	-0.027
20-6-2019	18:46:51	1900-01-14 03:21:30	26.75	100	96.8	-0.024
20-6-2019	18:47:51	1900-01-14 03:22:30	26.7667	100	96.8	-0.024
20-6-2019	18:48:51	1900-01-14 03:23:30	26.7833	100	96.6	-0.025
20-6-2019	18:49:51	1900-01-14 03:24:30	26.8	100	96.8	-0.027
20-6-2019	18:50:51	1900-01-14 03:25:30	26.8167	100	96.8	-0.026
20-6-2019	18:51:51	1900-01-14 03:26:30	26.8333	100	96.8	-0.024
20-6-2019	18:52:51	1900-01-14 03:27:30	26.85	100	96.8	-0.026
20-6-2019	18:53:51	1900-01-14 03:28:30	26.8667	100	96.8	-0.029
20-6-2019	18:54:51	1900-01-14 03:29:30	26.8833	100	96.8	-0.026
20-6-2019	18:55:51	1900-01-14 03:30:30	26.9	100	96.8	-0.023
20-6-2019	18:56:51	1900-01-14 03:31:30	26.9167	100	96.8	-0.026
20-6-2019	18:57:51	1900-01-14 03:32:30	26.9333	100	96.8	-0.025
20-6-2019	18:58:51	1900-01-14 03:33:30	26.95	100	96.8	-0.024
20-6-2019	18:59:51	1900-01-14 03:34:30	26.9667	100	96.8	-0.027
20-6-2019	19:00:51	1900-01-14 03:35:30	26.9833	100	96.8	-0.023
20-6-2019	19:01:51	1900-01-14 03:36:30	27	100	96.8	-0.027
20-6-2019	19:02:51	1900-01-14 03:37:30	27.0167	100	96.8	-0.024
20-6-2019	19:03:51	1900-01-14 03:38:30	27.0333	100	96.8	-0.023
20-6-2019	19:04:51	1900-01-14 03:39:30	27.05	100	96.6	-0.027
20-6-2019	19:05:51	1900-01-14 03:40:30	27.0667	100	96.6	-0.023
20-6-2019	19:06:51	1900-01-14 03:41:30	27.0833	100	96.6	-0.025
20-6-2019	19:07:51	1900-01-14 03:42:30	27.1	100	96.6	-0.021
20-6-2019	19:08:51	1900-01-14 03:43:30	27.1167	100	96.6	-0.023
20-6-2019	19:09:51	1900-01-14 03:44:30	27.1333	100	96.6	-0.023
20-6-2019	19:10:51	1900-01-14 03:45:30	27.15	100	96.6	-0.021
20-6-2019	19:11:51	1900-01-14 03:46:30	27.1667	100	96.6	-0.02
20-6-2019	19:12:51	1900-01-14 03:47:30	27.1833	100	96.6	-0.021
20-6-2019	19:13:51	1900-01-14 03:48:30	27.2	100	96.4	-0.022
20-6-2019	19:14:51	1900-01-14 03:49:30	27.2167	100	96.4	-0.023
20-6-2019	19:15:51	1900-01-14 03:50:30	27.2333	100	96.4	-0.02
20-6-2019	19:16:51	1900-01-14 03:51:30	27.25	100	96.4	-0.021
20-6-2019	19:17:51	1900-01-14 03:52:30	27.2667	100	96.4	-0.023
20-6-2019	19:18:51	1900-01-14 03:53:30	27.2833	100	96.4	-0.021
20-6-2019	19:19:51	1900-01-14 03:54:30	27.3	100	96.4	-0.022
20-6-2019	19:20:51	1900-01-14 03:55:30	27.3167	100	96.4	-0.021
20-6-2019	19:21:51	1900-01-14 03:56:30	27.3333	100	96.4	-0.015
20-6-2019	19:22:51	1900-01-14 03:57:30	27.35	100	96.4	-0.015
20-6-2019	19:23:51	1900-01-14 03:58:30	27.3667	100	96.4	-0.014
20-6-2019	19:24:51	1900-01-14 03:59:30	27.3833	100	96.4	-0.017
20-6-2019	19:25:51	1900-01-14 04:00:30	27.4	100	96.4	-0.014
20-6-2019	19:26:51	1900-01-14 04:01:30	27.4167	100	96.4	-0.012
20-6-2019	19:27:51	1900-01-14 04:02:30	27.4333	100	96.4	-0.012
20-6-2019	19:28:51	1900-01-14 04:03:30	27.45	100	96.4	-0.013
20-6-2019	19:29:51	1900-01-14 04:04:30	27.4667	100	96.4	-0.014
20-6-2019	19:30:51	1900-01-14 04:05:30	27.4833	100	96.4	-0.019
20-6-2019	19:31:51	1900-01-14 04:06:30	27.5	100	96.2	-0.015
20-6-2019	19:32:51	1900-01-14 04:07:30	27.5167	100	96.4	-0.015
20-6-2019	19:33:51	1900-01-14 04:08:30	27.5333	100	96.4	-0.016
20-6-2019	19:34:51	1900-01-14 04:09:30	27.55	100	96.2	-0.015
20-6-2019	19:35:51	1900-01-14 04:10:30	27.5667	100	96.2	-0.017
20-6-2019	19:36:51	1900-01-14 04:11:30	27.5833	100	96.2	-0.014
20-6-2019	19:37:51	1900-01-14 04:12:30	27.6	100	96.2	-0.016
20-6-2019	19:38:51	1900-01-14 04:13:30	27.6167	100	96.4	-0.017
20-6-2019	19:39:51	1900-01-14 04:14:30	27.6333	100	96.2	-0.015
20-6-2019	19:40:51	1900-01-14 04:15:30	27.65	100	96.2	-0.021
20-6-2019	19:41:51	1900-01-14 04:16:30	27.6667	100	96.2	-0.022
20-6-2019	19:42:51	1900-01-14 04:17:30	27.6833	100	95.8	-0.022
20-6-2019	19:43:51	1900-01-14 04:18:30	27.7	100	95.8	-0.02
20-6-2019	19:44:51	1900-01-14 04:19:30	27.7167	100	95.8	-0.02
20-6-2019	19:45:51	1900-01-14 04:20:30	27.7333	100	95.8	-0.02
20-6-2019	19:46:51	1900-01-14 04:21:30	27.75	100	96.6	-0.022
20-6-2019	19:47:51	1900-01-14 04:22:30	27.7667	100	96.4	-0.022
20-6-2019	19:48:51	1900-01-14 04:23:30	27.7833	100	96.4	-0.023
20-6-2019	19:49:51	1900-01-14 04:24:30	27.8	100	96.4	-0.02
20-6-2019	19:50:51	1900-01-14 04:25:30	27.8167	100	96.4	-0.023
20-6-2019	19:51:51	1900-01-14 04:26:30	27.8333	100	96.4	-0.023
20-6-2019	19:52:51	1900-01-14 04:27:30	27.85	100	96.4	-0.021
20-6-2019	19:53:51	1900-01-14 04:28:30	27.8667	100	96.4	-0.02
20-6-2019	19:54:51	1900-01-14 04:29:30	27.8833	100	96.4	-0.023
20-6-2019	19:55:51	1900-01-14 04:30:30	27.9	100	96.2	-0.022
20-6-2019	19:56:51	1900-01-14 04:31:30	27.9167	100	96.2	-0.021
20-6-2019	19:57:51	1900-01-14 04:32:30	27.9333	100	96.2	-0.022
20-6-2019	19:58:51	1900-01-14 04:33:30	27.95	100	96.2	-0.022
20-6-2019	19:59:51	1900-01-14 04:34:30	27.9667	100	96.2	-0.021
20-6-2019	20:00:51	1900-01-14 04:35:30	27.9833	100	96.4	-0.02
20-6-2019	20:01:51	1900-01-14 04:36:30	28	100	96.4	-0.022
20-6-2019	20:02:51	1900-01-14 04:37:30	28.0167	100	96.4	-0.017
20-6-2019	20:03:51	1900-01-14 04:38:30	28.0333	100	96.4	-0.02
20-6-2019	20:04:51	1900-01-14 04:39:30	28.05	100	96.4	-0.02
20-6-2019	20:05:51	1900-01-14 04:40:30	28.0667	100	96.4	-0.022
20-6-2019	20:06:51	1900-01-14 04:41:30	28.0833	100	96.4	-0.016
20-6-2019	20:07:51	1900-01-14 04:42:30	28.1	100	96.4	-0.019
20-6-2019	20:08:51	1900-01-14 04:43:30	28.1167	100	96.4	-0.021
20-6-2019	20:09:51	1900-01-14 04:44:30	28.1333	100	96.4	-0.022
20-6-2019	20:10:51	1900-01-14 04:45:30	28.15	100	96.4	-0.022
20-6-2019	20:11:51	1900-01-14 04:46:30	28.1667	100	96.4	-0.02
20-6-2019	20:12:51	1900-01-14 04:47:30	28.1833	100	96.2	-0.015
20-6-2019	20:13:51	1900-01-14 04:48:30	28.2	100	96.2	-0.018
20-6-2019	20:14:51	1900-01-14 04:49:30	28.2167	100	96.4	-0.02
20-6-2019	20:15:51	1900-01-14 04:50:30	28.2333	100	96.2	-0.021
20-6-2019	20:16:51	1900-01-14 04:51:30	28.25	100	96.2	-0.02
20-6-2019	20:17:51	1900-01-14 04:52:30	28.2667	100	96	-0.023
20-6-2019	20:18:51	1900-01-14 04:53:30	28.2833	100	96	-0.022
20-6-2019	20:19:51	1900-01-14 04:54:30	28.3	100	96	-0.021
20-6-2019	20:20:51	1900-01-14 04:55:30	28.3167	100	95.4	-0.02
20-6-2019	20:21:51	1900-01-14 04:56:30	28.3333	100	95.8	-0.022
20-6-2019	20:22:51	1900-01-14 04:57:30	28.35	100	95.6	-0.021
20-6-2019	20:23:51	1900-01-14 04:58:30	28.3667	100	95.8	-0.021
20-6-2019	20:24:51	1900-01-14 04:59:30	28.3833	100	96	-0.021
20-6-2019	20:25:51	1900-01-14 05:00:30	28.4	100	96	-0.021
20-6-2019	20:26:51	1900-01-14 05:01:30	28.4167	100	96	-0.021
20-6-2019	20:27:51	1900-01-14 05:02:30	28.4333	100	96.2	-0.02
20-6-2019	20:28:51	1900-01-14 05:03:30	28.45	100	96	-0.021
20-6-2019	20:29:51	1900-01-14 05:04:30	28.4667	100	96	-0.021
20-6-2019	20:30:51	1900-01-14 05:05:30	28.4833	100	96.2	-0.02
20-6-2019	20:31:51	1900-01-14 05:06:30	28.5	100	96	-0.021
20-6-2019	20:32:51	1900-01-14 05:07:30	28.5167	100	96	-0.02
20-6-2019	20:33:51	1900-01-14 05:08:30	28.5333	100	96	-0.014
20-6-2019	20:34:51	1900-01-14 05:09:30	28.55	100	96	-0.016
20-6-2019	20:35:51	1900-01-14 05:10:30	28.5667	100	96	-0.021
20-6-2019	20:36:51	1900-01-14 05:11:30	28.5833	100	96	-0.017
20-6-2019	20:37:51	1900-01-14 05:12:30	28.6	100	96.2	-0.023
20-6-2019	20:38:51	1900-01-14 05:13:30	28.6167	100	96	-0.016
20-6-2019	20:39:51	1900-01-14 05:14:30	28.6333	100	96	-0.014
20-6-2019	20:40:51	1900-01-14 05:15:30	28.65	100	96	-0.014
20-6-2019	20:41:51	1900-01-14 05:16:30	28.6667	100	96	-0.015
20-6-2019	20:42:51	1900-01-14 05:17:30	28.6833	100	95.2	-0.015
20-6-2019	20:43:51	1900-01-14 05:18:30	28.7	100	95.4	-0.015
20-6-2019	20:44:51	1900-01-14 05:19:30	28.7167	100	95.4	-0.016
20-6-2019	20:45:51	1900-01-14 05:20:30	28.7333	100	95.4	-0.015
20-6-2019	20:46:51	1900-01-14 05:21:30	28.75	100	95.4	-0.016
20-6-2019	20:47:51	1900-01-14 05:22:30	28.7667	100	95.4	-0.015
20-6-2019	20:48:51	1900-01-14 05:23:30	28.7833	100	95.4	-0.015
20-6-2019	20:49:51	1900-01-14 05:24:30	28.8	100	95.4	-0.015
20-6-2019	20:50:51	1900-01-14 05:25:30	28.8167	100	95.8	-0.016
20-6-2019	20:51:51	1900-01-14 05:26:30	28.8333	100	95.8	-0.017
20-6-2019	20:52:51	1900-01-14 05:27:30	28.85	100	95.6	-0.016
20-6-2019	20:53:51	1900-01-14 05:28:30	28.8667	100	95.6	-0.015
20-6-2019	20:54:51	1900-01-14 05:29:30	28.8833	100	95.6	-0.016
20-6-2019	20:55:51	1900-01-14 05:30:30	28.9	100	95.6	-0.016
20-6-2019	20:56:51	1900-01-14 05:31:30	28.9167	100	95.6	-0.015
20-6-2019	20:57:51	1900-01-14 05:32:30	28.9333	100	95.6	-0.017
20-6-2019	20:58:51	1900-01-14 05:33:30	28.95	100	95.6	-0.015
20-6-2019	20:59:51	1900-01-14 05:34:30	28.9667	100	95.6	-0.017
20-6-2019	21:00:51	1900-01-14 05:35:30	28.9833	100	95.6	-0.015
20-6-2019	21:01:51	1900-01-14 05:36:30	29	100	95.4	-0.017
20-6-2019	21:02:51	1900-01-14 05:37:30	29.0167	100	95.2	-0.018
20-6-2019	21:03:51	1900-01-14 05:38:30	29.0333	100	95.2	-0.014
20-6-2019	21:04:51	1900-01-14 05:39:30	29.05	100	95.2	-0.017
20-6-2019	21:05:51	1900-01-14 05:40:30	29.0667	100	95.2	-0.017
20-6-2019	21:06:51	1900-01-14 05:41:30	29.0833	100	95.2	-0.015
20-6-2019	21:07:51	1900-01-14 05:42:30	29.1	100	95.2	-0.016
20-6-2019	21:08:51	1900-01-14 05:43:30	29.1167	100	95.2	-0.018
20-6-2019	21:09:51	1900-01-14 05:44:30	29.1333	100	95.2	-0.016
20-6-2019	21:10:51	1900-01-14 05:45:30	29.15	100	95.2	-0.013
20-6-2019	21:11:51	1900-01-14 05:46:30	29.1667	100	95.2	-0.015
20-6-2019	21:12:51	1900-01-14 05:47:30	29.1833	100	95.2	-0.016
20-6-2019	21:13:51	1900-01-14 05:48:30	29.2	100	95.2	-0.014
20-6-2019	21:14:51	1900-01-14 05:49:30	29.2167	100	95.2	-0.015
20-6-2019	21:15:51	1900-01-14 05:50:30	29.2333	100	95.2	-0.018
20-6-2019	21:16:51	1900-01-14 05:51:30	29.25	100	95	-0.017
20-6-2019	21:17:51	1900-01-14 05:52:30	29.2667	100	95	-0.014
20-6-2019	21:18:51	1900-01-14 05:53:30	29.2833	100	95	-0.017
20-6-2019	21:19:51	1900-01-14 05:54:30	29.3	100	95	-0.018
20-6-2019	21:20:51	1900-01-14 05:55:30	29.3167	100	95	-0.016
20-6-2019	21:21:51	1900-01-14 05:56:30	29.3333	100	95	-0.017
20-6-2019	21:22:51	1900-01-14 05:57:30	29.35	100	95.2	-0.014
20-6-2019	21:23:51	1900-01-14 05:58:30	29.3667	100	95.2	-0.016
20-6-2019	21:24:51	1900-01-14 05:59:30	29.3833	100	95.2	-0.019
20-6-2019	21:25:51	1900-01-14 06:00:30	29.4	100	95.2	-0.016
20-6-2019	21:26:51	1900-01-14 06:01:30	29.4167	100	95.2	-0.015
20-6-2019	21:27:51	1900-01-14 06:02:30	29.4333	100	95	-0.017
20-6-2019	21:28:51	1900-01-14 06:03:30	29.45	100	95	-0.016
20-6-2019	21:29:51	1900-01-14 06:04:30	29.4667	100	95	-0.018
20-6-2019	21:30:51	1900-01-14 06:05:30	29.4833	100	95	-0.016
20-6-2019	21:31:51	1900-01-14 06:06:30	29.5	100	95	-0.015
20-6-2019	21:32:51	1900-01-14 06:07:30	29.5167	100	95	-0.014
20-6-2019	21:33:51	1900-01-14 06:08:30	29.5333	100	94.8	-0.015
20-6-2019	21:34:51	1900-01-14 06:09:30	29.55	100	95	-0.016
20-6-2019	21:35:51	1900-01-14 06:10:30	29.5667	100	95.2	-0.015
20-6-2019	21:36:51	1900-01-14 06:11:30	29.5833	100	95.2	-0.016
20-6-2019	21:37:51	1900-01-14 06:12:30	29.6	100	95.2	-0.016
20-6-2019	21:38:51	1900-01-14 06:13:30	29.6167	100	95	-0.015
20-6-2019	21:39:51	1900-01-14 06:14:30	29.6333	100	95	-0.016
20-6-2019	21:40:51	1900-01-14 06:15:30	29.65	100	94.8	-0.011
20-6-2019	21:41:51	1900-01-14 06:16:30	29.6667	100	95	-0.016
20-6-2019	21:42:51	1900-01-14 06:17:30	29.6833	100	94.8	-0.014
20-6-2019	21:43:51	1900-01-14 06:18:30	29.7	100	94.8	-0.017
20-6-2019	21:44:51	1900-01-14 06:19:30	29.7167	100	94.8	-0.014
20-6-2019	21:45:51	1900-01-14 06:20:30	29.7333	100	94.8	-0.011
20-6-2019	21:46:51	1900-01-14 06:21:30	29.75	100	94.8	-0.011
20-6-2019	21:47:51	1900-01-14 06:22:30	29.7667	100	94.8	-0.013
20-6-2019	21:48:51	1900-01-14 06:23:30	29.7833	100	94.8	-0.01
20-6-2019	21:49:51	1900-01-14 06:24:30	29.8	100	94.6	-0.014
20-6-2019	21:50:51	1900-01-14 06:25:30	29.8167	100	94.6	-0.013
20-6-2019	21:51:51	1900-01-14 06:26:30	29.8333	100	94.4	-0.014
20-6-2019	21:52:51	1900-01-14 06:27:30	29.85	100	94.4	-0.012
20-6-2019	21:53:51	1900-01-14 06:28:30	29.8667	100	94.4	-0.013
20-6-2019	21:54:51	1900-01-14 06:29:30	29.8833	100	94.6	-0.011
20-6-2019	21:55:51	1900-01-14 06:30:30	29.9	100	94.6	-0.014
20-6-2019	21:56:51	1900-01-14 06:31:30	29.9167	100	94.6	-0.011
20-6-2019	21:57:51	1900-01-14 06:32:30	29.9333	100	94.6	-0.011
20-6-2019	21:58:51	1900-01-14 06:33:30	29.95	100	94.6	-0.014
20-6-2019	21:59:51	1900-01-14 06:34:30	29.9667	100	94.4	-0.014
20-6-2019	22:00:51	1900-01-14 06:35:30	29.9833	100	94.4	-0.013
20-6-2019	22:01:51	1900-01-14 06:36:30	30	100	94.4	-0.012
20-6-2019	22:02:51	1900-01-14 06:37:30	30.0167	100	94.4	-0.011
20-6-2019	22:03:51	1900-01-14 06:38:30	30.0333	100	94.4	-0.013
20-6-2019	22:04:51	1900-01-14 06:39:30	30.05	100	94.4	-0.013
20-6-2019	22:05:51	1900-01-14 06:40:30	30.0667	100	94.4	-0.012
20-6-2019	22:06:51	1900-01-14 06:41:30	30.0833	100	94.4	-0.012
20-6-2019	22:07:51	1900-01-14 06:42:30	30.1	100	94.2	-0.014
20-6-2019	22:08:51	1900-01-14 06:43:30	30.1167	100	94.4	-0.014
20-6-2019	22:09:51	1900-01-14 06:44:30	30.1333	100	94.4	-0.011
20-6-2019	22:10:51	1900-01-14 06:45:30	30.15	100	94.6	-0.01
20-6-2019	22:11:51	1900-01-14 06:46:30	30.1667	100	94.8	-0.011
20-6-2019	22:12:51	1900-01-14 06:47:30	30.1833	100	94.2	-0.012
20-6-2019	22:13:51	1900-01-14 06:48:30	30.2	100	95.2	-0.011
20-6-2019	22:14:51	1900-01-14 06:49:30	30.2167	100	95	-0.015
20-6-2019	22:15:51	1900-01-14 06:50:30	30.2333	100	95	-0.013
20-6-2019	22:16:51	1900-01-14 06:51:30	30.25	100	95	-0.01
20-6-2019	22:17:51	1900-01-14 06:52:30	30.2667	100	95	-0.011
20-6-2019	22:18:51	1900-01-14 06:53:30	30.2833	100	94.8	-0.014
20-6-2019	22:19:51	1900-01-14 06:54:30	30.3	100	94.6	-0.012
20-6-2019	22:20:51	1900-01-14 06:55:30	30.3167	100	94.6	-0.015
20-6-2019	22:21:51	1900-01-14 06:56:30	30.3333	100	94.6	-0.012
20-6-2019	22:22:51	1900-01-14 06:57:30	30.35	100	94.6	-0.014
20-6-2019	22:23:51	1900-01-14 06:58:30	30.3667	100	94.6	-0.012
20-6-2019	22:24:51	1900-01-14 06:59:30	30.3833	100	94.6	-0.014
20-6-2019	22:25:51	1900-01-14 07:00:30	30.4	100	94.6	-0.011
20-6-2019	22:26:51	1900-01-14 07:01:30	30.4167	100	94.4	-0.012
20-6-2019	22:27:51	1900-01-14 07:02:30	30.4333	100	94	-0.012
20-6-2019	22:28:51	1900-01-14 07:03:30	30.45	100	94	-0.014
20-6-2019	22:29:51	1900-01-14 07:04:30	30.4667	100	94.2	-0.01
20-6-2019	22:30:51	1900-01-14 07:05:30	30.4833	100	94.2	-0.014
20-6-2019	22:31:51	1900-01-14 07:06:30	30.5	100	94.2	-0.012
20-6-2019	22:32:51	1900-01-14 07:07:30	30.5167	100	94.2	-0.015
20-6-2019	22:33:51	1900-01-14 07:08:30	30.5333	100	94	-0.014
20-6-2019	22:34:51	1900-01-14 07:09:30	30.55	100	94	-0.011
20-6-2019	22:35:51	1900-01-14 07:10:30	30.5667	100	94	-0.011
20-6-2019	22:36:51	1900-01-14 07:11:30	30.5833	100	94	-0.01
20-6-2019	22:37:51	1900-01-14 07:12:30	30.6	100	94	-0.014
20-6-2019	22:38:51	1900-01-14 07:13:30	30.6167	100	94	-0.013
20-6-2019	22:39:51	1900-01-14 07:14:30	30.6333	100	94	-0.012
20-6-2019	22:40:51	1900-01-14 07:15:30	30.65	100	94	-0.012
20-6-2019	22:41:51	1900-01-14 07:16:30	30.6667	100	94	-0.015
20-6-2019	22:42:51	1900-01-14 07:17:30	30.6833	100	94	-0.014
20-6-2019	22:43:51	1900-01-14 07:18:30	30.7	100	94	-0.012
20-6-2019	22:44:51	1900-01-14 07:19:30	30.7167	100	93.8	-0.011
20-6-2019	22:45:51	1900-01-14 07:20:30	30.7333	100	94	-0.015
20-6-2019	22:46:51	1900-01-14 07:21:30	30.75	100	94	-0.014
20-6-2019	22:47:51	1900-01-14 07:22:30	30.7667	100	94	-0.012
20-6-2019	22:48:51	1900-01-14 07:23:30	30.7833	100	93.8	-0.013
20-6-2019	22:49:51	1900-01-14 07:24:30	30.8	100	93.8	-0.011
20-6-2019	22:50:51	1900-01-14 07:25:30	30.8167	100	93.8	-0.015
20-6-2019	22:51:51	1900-01-14 07:26:30	30.8333	100	93.8	-0.012
20-6-2019	22:52:51	1900-01-14 07:27:30	30.85	100	93.8	-0.015
20-6-2019	22:53:51	1900-01-14 07:28:30	30.8667	100	93.8	-0.015
20-6-2019	22:54:51	1900-01-14 07:29:30	30.8833	100	93.8	-0.008
20-6-2019	22:55:51	1900-01-14 07:30:30	30.9	100	93.8	-0.011
20-6-2019	22:56:51	1900-01-14 07:31:30	30.9167	100	93.8	-0.01
20-6-2019	22:57:51	1900-01-14 07:32:30	30.9333	100	93.8	-0.01
20-6-2019	22:58:51	1900-01-14 07:33:30	30.95	100	93.6	-0.014
20-6-2019	22:59:51	1900-01-14 07:34:30	30.9667	100	93.6	-0.008
20-6-2019	23:00:51	1900-01-14 07:35:30	30.9833	100	93.6	-0.009
20-6-2019	23:01:51	1900-01-14 07:36:30	31	100	93.6	-0.009
20-6-2019	23:02:51	1900-01-14 07:37:30	31.0167	100	93.6	-0.008
20-6-2019	23:03:51	1900-01-14 07:38:30	31.0333	100	93.6	-0.013
20-6-2019	23:04:51	1900-01-14 07:39:30	31.05	100	93.8	-0.01
20-6-2019	23:05:51	1900-01-14 07:40:30	31.0667	100	93.6	-0.011
20-6-2019	23:06:51	1900-01-14 07:41:30	31.0833	100	93.6	-0.011
20-6-2019	23:07:51	1900-01-14 07:42:30	31.1	100	93.6	-0.011
20-6-2019	23:08:51	1900-01-14 07:43:30	31.1167	100	93.6	-0.012
20-6-2019	23:09:51	1900-01-14 07:44:30	31.1333	100	93.6	-0.011
20-6-2019	23:10:51	1900-01-14 07:45:30	31.15	100	93.6	-0.011
20-6-2019	23:11:51	1900-01-14 07:46:30	31.1667	100	93.6	-0.011
20-6-2019	23:12:51	1900-01-14 07:47:30	31.1833	100	93.6	-0.012
20-6-2019	23:13:51	1900-01-14 07:48:30	31.2	100	93.6	-0.01
20-6-2019	23:14:51	1900-01-14 07:49:30	31.2167	100	93.4	-0.01
20-6-2019	23:15:51	1900-01-14 07:50:30	31.2333	100	93.4	-0.01
20-6-2019	23:16:51	1900-01-14 07:51:30	31.25	100	93.6	-0.01
20-6-2019	23:17:51	1900-01-14 07:52:30	31.2667	100	93.8	-0.012
20-6-2019	23:18:51	1900-01-14 07:53:30	31.2833	100	93.8	-0.01
20-6-2019	23:19:51	1900-01-14 07:54:30	31.3	100	93.8	-0.01
20-6-2019	23:20:51	1900-01-14 07:55:30	31.3167	100	93.8	-0.011
20-6-2019	23:21:51	1900-01-14 07:56:30	31.3333	100	93.8	-0.009
20-6-2019	23:22:51	1900-01-14 07:57:30	31.35	100	93.8	-0.009
20-6-2019	23:23:51	1900-01-14 07:58:30	31.3667	100	93.8	-0.009
20-6-2019	23:24:51	1900-01-14 07:59:30	31.3833	100	93.6	-0.011
20-6-2019	23:25:51	1900-01-14 08:00:30	31.4	100	93.6	-0.011
20-6-2019	23:26:51	1900-01-14 08:01:30	31.4167	100	93.6	-0.009
20-6-2019	23:27:51	1900-01-14 08:02:30	31.4333	100	93.6	-0.009
20-6-2019	23:28:51	1900-01-14 08:03:30	31.45	100	93.6	-0.01
20-6-2019	23:29:51	1900-01-14 08:04:30	31.4667	100	93.6	-0.011
20-6-2019	23:30:51	1900-01-14 08:05:30	31.4833	100	93.6	-0.008
20-6-2019	23:31:51	1900-01-14 08:06:30	31.5	100	93.6	-0.008
20-6-2019	23:32:51	1900-01-14 08:07:30	31.5167	100	93.6	-0.011
20-6-2019	23:33:51	1900-01-14 08:08:30	31.5333	100	93.6	-0.011
20-6-2019	23:34:51	1900-01-14 08:09:30	31.55	100	93.6	-0.011
20-6-2019	23:35:51	1900-01-14 08:10:30	31.5667	100	93.6	-0.008
20-6-2019	23:36:51	1900-01-14 08:11:30	31.5833	100	93.8	-0.009
20-6-2019	23:37:51	1900-01-14 08:12:30	31.6	100	93.6	-0.008
20-6-2019	23:38:51	1900-01-14 08:13:30	31.6167	100	93.6	-0.009
20-6-2019	23:39:51	1900-01-14 08:14:30	31.6333	100	93.6	-0.009
20-6-2019	23:40:51	1900-01-14 08:15:30	31.65	100	93.4	-0.01
20-6-2019	23:41:51	1900-01-14 08:16:30	31.6667	100	93.4	-0.011
20-6-2019	23:42:51	1900-01-14 08:17:30	31.6833	100	93.6	-0.008
20-6-2019	23:43:51	1900-01-14 08:18:30	31.7	100	93.6	-0.009
20-6-2019	23:44:51	1900-01-14 08:19:30	31.7167	100	93.6	-0.01
20-6-2019	23:45:51	1900-01-14 08:20:30	31.7333	100	93.6	-0.012
20-6-2019	23:46:51	1900-01-14 08:21:30	31.75	100	93.4	-0.01
20-6-2019	23:47:51	1900-01-14 08:22:30	31.7667	100	93.4	-0.01
20-6-2019	23:48:51	1900-01-14 08:23:30	31.7833	100	93.2	-0.009
20-6-2019	23:49:51	1900-01-14 08:24:30	31.8	100	93	-0.011
20-6-2019	23:50:51	1900-01-14 08:25:30	31.8167	100	93	-0.011
20-6-2019	23:51:51	1900-01-14 08:26:30	31.8333	100	93.6	-0.009
20-6-2019	23:52:51	1900-01-14 08:27:30	31.85	100	93.6	-0.006
20-6-2019	23:53:51	1900-01-14 08:28:30	31.8667	100	93.4	-0.007
20-6-2019	23:54:51	1900-01-14 08:29:30	31.8833	100	93.4	-0.008
20-6-2019	23:55:51	1900-01-14 08:30:30	31.9	100	93.4	-0.007
20-6-2019	23:56:51	1900-01-14 08:31:30	31.9167	100	93.4	-0.008
20-6-2019	23:57:51	1900-01-14 08:32:30	31.9333	100	93.4	-0.008
20-6-2019	23:58:51	1900-01-14 08:33:30	31.95	100	93	-0.007
20-6-2019	23:59:51	1900-01-14 08:34:30	31.9667	100	92.8	-0.005
21-6-2019	00:00:51	1900-01-14 08:35:30	31.9833	100	92.8	-0.008
21-6-2019	00:01:51	1900-01-14 08:36:30	32	100	92.8	-0.007
21-6-2019	00:02:51	1900-01-14 08:37:30	32.0167	100	93	-0.007
21-6-2019	00:03:51	1900-01-14 08:38:30	32.0333	100	92.8	-0.006
21-6-2019	00:04:51	1900-01-14 08:39:30	32.05	100	92.8	-0.007
21-6-2019	00:05:51	1900-01-14 08:40:30	32.0667	100	92.6	-0.008
21-6-2019	00:06:51	1900-01-14 08:41:30	32.0833	100	92.8	-0.006
21-6-2019	00:07:51	1900-01-14 08:42:30	32.1	100	92.8	-0.005
21-6-2019	00:08:51	1900-01-14 08:43:30	32.1167	100	93	-0.006
21-6-2019	00:09:51	1900-01-14 08:44:30	32.1333	100	92.8	-0.006
21-6-2019	00:10:51	1900-01-14 08:45:30	32.15	100	92.8	-0.007
21-6-2019	00:11:51	1900-01-14 08:46:30	32.1667	100	93	-0.006
21-6-2019	00:12:51	1900-01-14 08:47:30	32.1833	100	92.8	-0.009
21-6-2019	00:13:51	1900-01-14 08:48:30	32.2	100	92.8	-0.006
21-6-2019	00:14:51	1900-01-14 08:49:30	32.2167	100	92.8	-0.006
21-6-2019	00:15:51	1900-01-14 08:50:30	32.2333	100	92.8	-0.007
21-6-2019	00:16:51	1900-01-14 08:51:30	32.25	100	92.8	-0.005
21-6-2019	00:17:51	1900-01-14 08:52:30	32.2667	100	92.8	-0.008
21-6-2019	00:18:51	1900-01-14 08:53:30	32.2833	100	92.8	-0.007
21-6-2019	00:19:51	1900-01-14 08:54:30	32.3	100	93	-0.008
21-6-2019	00:20:51	1900-01-14 08:55:30	32.3167	100	92.8	-0.002
21-6-2019	00:21:51	1900-01-14 08:56:30	32.3333	100	92.8	-0.006
21-6-2019	00:22:51	1900-01-14 08:57:30	32.35	100	92.8	-0.007
21-6-2019	00:23:51	1900-01-14 08:58:30	32.3667	100	92.8	-0.008
21-6-2019	00:24:51	1900-01-14 08:59:30	32.3833	100	92.8	-0.009
21-6-2019	00:25:51	1900-01-14 09:00:30	32.4	100	92.8	-0.006
21-6-2019	00:26:51	1900-01-14 09:01:30	32.4167	100	92.8	-0.005
21-6-2019	00:27:51	1900-01-14 09:02:30	32.4333	100	92.8	-0.007
21-6-2019	00:28:51	1900-01-14 09:03:30	32.45	100	92.8	-0.007
21-6-2019	00:29:51	1900-01-14 09:04:30	32.4667	100	92.8	-0.006
21-6-2019	00:30:51	1900-01-14 09:05:30	32.4833	100	92.8	-0.007
21-6-2019	00:31:51	1900-01-14 09:06:30	32.5	100	92.8	-0.005
21-6-2019	00:32:51	1900-01-14 09:07:30	32.5167	100	92.8	-0.006
21-6-2019	00:33:51	1900-01-14 09:08:30	32.5333	100	92.8	-0.007
21-6-2019	00:34:51	1900-01-14 09:09:30	32.55	100	92.6	-0.008
21-6-2019	00:35:51	1900-01-14 09:10:30	32.5667	100	92.6	-0.007
21-6-2019	00:36:51	1900-01-14 09:11:30	32.5833	100	92.6	-0.007
21-6-2019	00:37:51	1900-01-14 09:12:30	32.6	100	92.6	-0.007
21-6-2019	00:38:51	1900-01-14 09:13:30	32.6167	100	92.6	-0.011
21-6-2019	00:39:51	1900-01-14 09:14:30	32.6333	100	92.4	-0.006
21-6-2019	00:40:51	1900-01-14 09:15:30	32.65	100	92.4	-0.007
21-6-2019	00:41:51	1900-01-14 09:16:30	32.6667	100	92.4	-0.006
21-6-2019	00:42:51	1900-01-14 09:17:30	32.6833	100	92.4	-0.007
21-6-2019	00:43:51	1900-01-14 09:18:30	32.7	100	92.4	-0.006
21-6-2019	00:44:51	1900-01-14 09:19:30	32.7167	100	92.6	-0.007
21-6-2019	00:45:51	1900-01-14 09:20:30	32.7333	100	92.6	-0.007
21-6-2019	00:46:51	1900-01-14 09:21:30	32.75	100	92.6	-0.006
21-6-2019	00:47:51	1900-01-14 09:22:30	32.7667	100	92.6	-0.008
21-6-2019	00:48:51	1900-01-14 09:23:30	32.7833	100	92.4	-0.007
21-6-2019	00:49:51	1900-01-14 09:24:30	32.8	100	92.4	-0.006
21-6-2019	00:50:51	1900-01-14 09:25:30	32.8167	100	92.2	-0.006
21-6-2019	00:51:51	1900-01-14 09:26:30	32.8333	100	92.2	-0.003
21-6-2019	00:52:51	1900-01-14 09:27:30	32.85	100	92.2	-0.002
21-6-2019	00:53:51	1900-01-14 09:28:30	32.8667	100	92.2	0.001
21-6-2019	00:54:51	1900-01-14 09:29:30	32.8833	100	92.2	0.001
21-6-2019	00:55:51	1900-01-14 09:30:30	32.9	100	92.2	0.004
21-6-2019	00:56:51	1900-01-14 09:31:30	32.9167	100	92.2	0.005
21-6-2019	00:57:51	1900-01-14 09:32:30	32.9333	100	92.2	0.004
21-6-2019	00:58:51	1900-01-14 09:33:30	32.95	100	92.4	0.005
21-6-2019	00:59:51	1900-01-14 09:34:30	32.9667	100	92.4	0.008
21-6-2019	01:00:51	1900-01-14 09:35:30	32.9833	100	92.2	0.006
21-6-2019	01:01:51	1900-01-14 09:36:30	33	100	92.2	0.007
21-6-2019	01:02:51	1900-01-14 09:37:30	33.0167	100	92.2	0.007
21-6-2019	01:03:51	1900-01-14 09:38:30	33.0333	100	92.2	0.001
21-6-2019	01:04:51	1900-01-14 09:39:30	33.05	100	92.2	0.001
21-6-2019	01:05:51	1900-01-14 09:40:30	33.0667	100	92.2	0.002
21-6-2019	01:06:51	1900-01-14 09:41:30	33.0833	100	92	0.003
21-6-2019	01:07:51	1900-01-14 09:42:30	33.1	100	92	0.002
21-6-2019	01:08:51	1900-01-14 09:43:30	33.1167	100	92	0.002
21-6-2019	01:09:51	1900-01-14 09:44:30	33.1333	100	92	0.003
21-6-2019	01:10:51	1900-01-14 09:45:30	33.15	100	92	0.001
21-6-2019	01:11:51	1900-01-14 09:46:30	33.1667	100	92	0.004
21-6-2019	01:12:51	1900-01-14 09:47:30	33.1833	100	92	0.003
21-6-2019	01:13:51	1900-01-14 09:48:30	33.2	100	92	0
21-6-2019	01:14:51	1900-01-14 09:49:30	33.2167	100	92	0.002
21-6-2019	01:15:51	1900-01-14 09:50:30	33.2333	100	92	0.002
21-6-2019	01:16:51	1900-01-14 09:51:30	33.25	100	91.8	0.003
21-6-2019	01:17:51	1900-01-14 09:52:30	33.2667	100	91.8	0.001
21-6-2019	01:18:51	1900-01-14 09:53:30	33.2833	100	91.8	0.002
21-6-2019	01:19:51	1900-01-14 09:54:30	33.3	100	92	0.003
[truncated: 49,019 more rows]

## Sheet: IMZ757
Date	Time	LoggingTime	Time (h)	Gas_Mix	m_do	CO2
2019-06-06	15:17:43	00:00:30	0	100		0.006
2019-06-06	15:18:43	00:01:30	0.0166667	100		0.004
2019-06-06	15:19:43	00:02:30	0.0333333	100		-0.005
2019-06-06	15:20:43	00:03:30	0.05	100		-0.004
2019-06-06	15:21:43	00:04:30	0.0666667	100		0.006
2019-06-06	15:22:43	00:05:30	0.0833333	100		-0.006
2019-06-06	15:23:43	00:06:30	0.1	100		-0.003
2019-06-06	15:24:43	00:07:30	0.116667	100		-0.005
2019-06-06	15:25:43	00:08:30	0.133333	100		0
2019-06-06	15:26:43	00:09:30	0.15	100		-0.005
2019-06-06	15:27:43	00:10:30	0.166667	100		0.001
2019-06-06	15:28:43	00:11:30	0.183333	100		-0.009
2019-06-06	15:29:43	00:12:30	0.2	100		0
2019-06-06	15:30:43	00:13:30	0.216667	100		-0.001
2019-06-06	15:31:43	00:14:30	0.233333	100		-0.003
2019-06-06	15:32:43	00:15:30	0.25	100		0.002
2019-06-06	15:33:43	00:16:30	0.266667	100		-0.004
2019-06-06	15:34:43	00:17:30	0.283333	100		0.003
2019-06-06	15:35:43	00:18:30	0.3	100		0.003
2019-06-06	15:36:43	00:19:30	0.316667	100		-0.001
2019-06-06	15:37:43	00:20:30	0.333333	100		-0.003
2019-06-06	15:38:43	00:21:30	0.35	100		-0.001
2019-06-06	15:39:43	00:22:30	0.366667	100		-0.002
2019-06-06	15:40:43	00:23:30	0.383333	100		-0.001
2019-06-06	15:41:43	00:24:30	0.4	100		-0.002
2019-06-06	15:42:43	00:25:30	0.416667	100		0.004
2019-06-06	15:43:43	00:26:30	0.433333	100		-0.003
2019-06-06	15:44:43	00:27:30	0.45	100		0.004
2019-06-06	15:45:43	00:28:30	0.466667	100		0.003
2019-06-06	15:46:43	00:29:30	0.483333	100		-0.001
2019-06-06	15:47:43	00:30:30	0.5	100		0.005
2019-06-06	15:48:43	00:31:30	0.516667	100		-0.003
2019-06-06	15:49:43	00:32:30	0.533333	100		-0.002
2019-06-06	15:50:43	00:33:30	0.55	100		0.004
2019-06-06	15:51:43	00:34:30	0.566667	100		-0.003
2019-06-06	15:52:43	00:35:30	0.583333	100		-0.003
2019-06-06	15:53:43	00:36:30	0.6	100		0.004
2019-06-06	15:54:43	00:37:30	0.616667	100		0.004
2019-06-06	15:55:43	00:38:30	0.633333	100		0.004
2019-06-06	15:56:43	00:39:30	0.65	100		0.002
2019-06-06	15:57:43	00:40:30	0.666667	100		0.002
2019-06-06	15:58:43	00:41:30	0.683333	100		0.004
2019-06-06	15:59:43	00:42:30	0.7	100		0.004
2019-06-06	16:00:43	00:43:30	0.716667	100		0.001
2019-06-06	16:01:43	00:44:30	0.733333	100		0.002
2019-06-06	16:02:43	00:45:30	0.75	100		0.004
2019-06-06	16:03:43	00:46:30	0.766667	100		0.005
2019-06-06	16:04:43	00:47:30	0.783333	100		-0.003
2019-06-06	16:05:43	00:48:30	0.8	100		-0.001
2019-06-06	16:06:43	00:49:30	0.816667	100		-0.001
2019-06-06	16:07:43	00:50:30	0.833333	100		0.001
2019-06-06	16:08:43	00:51:30	0.85	100		-0.003
2019-06-06	16:09:43	00:52:30	0.866667	100		-0.002
2019-06-06	16:10:43	00:53:30	0.883333	100		0.005
2019-06-06	16:11:43	00:54:30	0.9	100		0.005
2019-06-06	16:12:43	00:55:30	0.916667	100		0.001
2019-06-06	16:13:43	00:56:30	0.933333	100		-0.003
2019-06-06	16:14:43	00:57:30	0.95	100		-0.001
2019-06-06	16:15:43	00:58:30	0.966667	100		0.002
2019-06-06	16:16:43	00:59:30	0.983333	100		-0.002
2019-06-06	16:17:43	01:00:30	1	100		0.003
2019-06-06	16:18:43	01:01:30	1.01667	100		-0.002
2019-06-06	16:19:43	01:02:30	1.03333	100		-0.003
2019-06-06	16:20:43	01:03:30	1.05	100		-0.003
2019-06-06	16:21:43	01:04:30	1.06667	100		-0.003
2019-06-06	16:22:43	01:05:30	1.08333	100		0.003
2019-06-06	16:23:43	01:06:30	1.1	100		-0.002
2019-06-06	16:24:43	01:07:30	1.11667	100		-0.004
2019-06-06	16:25:43	01:08:30	1.13333	100		-0.003
2019-06-06	16:26:43	01:09:30	1.15	100		-0.002
2019-06-06	16:27:43	01:10:30	1.16667	100		0.004
2019-06-06	16:28:43	01:11:30	1.18333	100		0.001
2019-06-06	16:29:43	01:12:30	1.2	100		0.002
2019-06-06	16:30:43	01:13:30	1.21667	100		-0.001
2019-06-06	16:31:43	01:14:30	1.23333	100		0.001
2019-06-06	16:32:43	01:15:30	1.25	100		0.001
2019-06-06	16:33:43	01:16:30	1.26667	100		0.004
2019-06-06	16:34:43	01:17:30	1.28333	100		-0.001
2019-06-06	16:35:43	01:18:30	1.3	100		0.003
2019-06-06	16:36:43	01:19:30	1.31667	100		-0.002
2019-06-06	16:37:43	01:20:30	1.33333	100		0.004
2019-06-06	16:38:43	01:21:30	1.35	100		0.003
2019-06-06	16:39:43	01:22:30	1.36667	100		0.005
2019-06-06	16:40:43	01:23:30	1.38333	100		-0.001
2019-06-06	16:41:43	01:24:30	1.4	100		0.002
2019-06-06	16:42:43	01:25:30	1.41667	100		0.006
2019-06-06	16:43:43	01:26:30	1.43333	100		-0.001
2019-06-06	16:44:43	01:27:30	1.45	100		-0.004
2019-06-06	16:45:43	01:28:30	1.46667	100		0.005
2019-06-06	16:46:43	01:29:30	1.48333	100		0.004
2019-06-06	16:47:43	01:30:30	1.5	100		-0.002
2019-06-06	16:48:43	01:31:30	1.51667	100		0
2019-06-06	16:49:43	01:32:30	1.53333	100		0.001
2019-06-06	16:50:43	01:33:30	1.55	100		-0.001
2019-06-06	16:51:43	01:34:30	1.56667	100		0.003
2019-06-06	16:52:43	01:35:30	1.58333	100		-0.001
2019-06-06	16:53:43	01:36:30	1.6	100		0.003
2019-06-06	16:54:43	01:37:30	1.61667	100		-0.001
2019-06-06	16:55:43	01:38:30	1.63333	100		0
2019-06-06	16:56:43	01:39:30	1.65	100		0
2019-06-06	16:57:43	01:40:30	1.66667	100		0
2019-06-06	16:58:43	01:41:30	1.68333	100		0
2019-06-06	16:59:43	01:42:30	1.7	100		0.003
2019-06-06	17:00:43	01:43:30	1.71667	100		-0.001
2019-06-06	17:01:43	01:44:30	1.73333	100		0.001
2019-06-06	17:02:43	01:45:30	1.75	100		0.005
2019-06-06	17:03:43	01:46:30	1.76667	100		0.002
2019-06-06	17:04:43	01:47:30	1.78333	100		0.004
2019-06-06	17:05:43	01:48:30	1.8	100		0.004
2019-06-06	17:06:43	01:49:30	1.81667	100		0.002
2019-06-06	17:07:43	01:50:30	1.83333	100		0
2019-06-06	17:08:43	01:51:30	1.85	100		-0.001
2019-06-06	17:09:43	01:52:30	1.86667	100		0
2019-06-06	17:10:43	01:53:30	1.88333	100		0.002
2019-06-06	17:11:43	01:54:30	1.9	100		0
2019-06-06	17:12:43	01:55:30	1.91667	100		0
2019-06-06	17:13:43	01:56:30	1.93333	100		0
2019-06-06	17:14:43	01:57:30	1.95	100		0.001
2019-06-06	17:15:43	01:58:30	1.96667	100		-0.001
2019-06-06	17:16:43	01:59:30	1.98333	100		0
2019-06-06	17:17:43	02:00:30	2	100		0
2019-06-06	17:18:43	02:01:30	2.01667	100		0.001
2019-06-06	17:19:43	02:02:30	2.03333	100		0
2019-06-06	17:20:43	02:03:30	2.05	100		0.001
2019-06-06	17:21:43	02:04:30	2.06667	100		0.001
2019-06-06	17:22:43	02:05:30	2.08333	100		0
2019-06-06	17:23:43	02:06:30	2.1	100		0.001
2019-06-06	17:24:43	02:07:30	2.11667	100		0
2019-06-06	17:25:43	02:08:30	2.13333	100		0.002
2019-06-06	17:26:43	02:09:30	2.15	100		0.002
2019-06-06	17:27:43	02:10:30	2.16667	100		0.002
2019-06-06	17:28:43	02:11:30	2.18333	100		0
2019-06-06	17:29:43	02:12:30	2.2	100		0
2019-06-06	17:30:43	02:13:30	2.21667	100		0.001
2019-06-06	17:31:43	02:14:30	2.23333	100		0.001
2019-06-06	17:32:43	02:15:30	2.25	100		0.005
2019-06-06	17:33:43	02:16:30	2.26667	100		0.004
2019-06-06	17:34:43	02:17:30	2.28333	100		0.004
2019-06-06	17:35:43	02:18:30	2.3	100		0.001
2019-06-06	17:36:43	02:19:30	2.31667	100		0
2019-06-06	17:37:43	02:20:30	2.33333	100		0.003
2019-06-06	17:38:43	02:21:30	2.35	100		0
2019-06-06	17:39:43	02:22:30	2.36667	100		0.001
2019-06-06	17:40:43	02:23:30	2.38333	100		0
2019-06-06	17:41:43	02:24:30	2.4	100		0.003
2019-06-06	17:42:43	02:25:30	2.41667	100		0.002
2019-06-06	17:43:43	02:26:30	2.43333	100		0
2019-06-06	17:44:43	02:27:30	2.45	100		0
2019-06-06	17:45:43	02:28:30	2.46667	100		0.005
2019-06-06	17:46:43	02:29:30	2.48333	100		-0.001
2019-06-06	17:47:43	02:30:30	2.5	100		0.004
2019-06-06	17:48:43	02:31:30	2.51667	100		0
2019-06-06	17:49:43	02:32:30	2.53333	100		0.003
2019-06-06	17:50:43	02:33:30	2.55	100		0.001
2019-06-06	17:51:43	02:34:30	2.56667	100		0.001
2019-06-06	17:52:43	02:35:30	2.58333	100		0.002
2019-06-06	17:53:43	02:36:30	2.6	100		0
2019-06-06	17:54:43	02:37:30	2.61667	100		-0.001
2019-06-06	17:55:43	02:38:30	2.63333	100		-0.001
2019-06-06	17:56:43	02:39:30	2.65	100		0
2019-06-06	17:57:43	02:40:30	2.66667	100		0.003
2019-06-06	17:58:43	02:41:30	2.68333	100		0
2019-06-06	17:59:43	02:42:30	2.7	100		0.004
2019-06-06	18:00:43	02:43:30	2.71667	100		0.005
2019-06-06	18:01:43	02:44:30	2.73333	100		0
2019-06-06	18:02:43	02:45:30	2.75	100		0
2019-06-06	18:03:43	02:46:30	2.76667	100		0.005
2019-06-06	18:04:43	02:47:30	2.78333	100		0.005
2019-06-06	18:05:43	02:48:30	2.8	100		-0.001
2019-06-06	18:06:43	02:49:30	2.81667	100		0.005
2019-06-06	18:07:43	02:50:30	2.83333	100		0.007
2019-06-06	18:08:43	02:51:30	2.85	100		-0.001
2019-06-06	18:09:43	02:52:30	2.86667	100		0.002
2019-06-06	18:10:43	02:53:30	2.88333	100		0
2019-06-06	18:11:43	02:54:30	2.9	100		0.006
2019-06-06	18:12:43	02:55:30	2.91667	100		0.005
2019-06-06	18:13:43	02:56:30	2.93333	100		0.001
2019-06-06	18:14:43	02:57:30	2.95	100		-0.002
2019-06-06	18:15:43	02:58:30	2.96667	100		0.001
2019-06-06	18:16:43	02:59:30	2.98333	100		0.002
2019-06-06	18:17:43	03:00:30	3	100		0
2019-06-06	18:18:43	03:01:30	3.01667	100		0.002
2019-06-06	18:19:43	03:02:30	3.03333	100		0.002
2019-06-06	18:20:43	03:03:30	3.05	100		0
2019-06-06	18:21:43	03:04:30	3.06667	100		-0.003
2019-06-06	18:22:43	03:05:30	3.08333	100		0.007
2019-06-06	18:23:43	03:06:30	3.1	100		0.007
2019-06-06	18:24:43	03:07:30	3.11667	100		0.002
2019-06-06	18:25:43	03:08:30	3.13333	100		0.005
2019-06-06	18:26:43	03:09:30	3.15	100		0.002
2019-06-06	18:27:43	03:10:30	3.16667	100		0.005
2019-06-06	18:28:43	03:11:30	3.18333	100		0.002
2019-06-06	18:29:43	03:12:30	3.2	100		0.008
2019-06-06	18:30:43	03:13:30	3.21667	100		-0.003
2019-06-06	18:31:43	03:14:30	3.23333	100		-0.001
2019-06-06	18:32:43	03:15:30	3.25	100		0.002
2019-06-06	18:33:43	03:16:30	3.26667	100		0.003
2019-06-06	18:34:43	03:17:30	3.28333	100		0.007
2019-06-06	18:35:43	03:18:30	3.3	100		-0.003
2019-06-06	18:36:43	03:19:30	3.31667	100		-0.006
2019-06-06	18:37:43	03:20:30	3.33333	100		-0.005
2019-06-06	18:38:43	03:21:30	3.35	100		-0.003
2019-06-06	18:39:43	03:22:30	3.36667	100		-0.004
2019-06-06	18:40:43	03:23:30	3.38333	100		-0.002
2019-06-06	18:41:43	03:24:30	3.4	100		-0.005
2019-06-06	18:42:43	03:25:30	3.41667	100		0.004
2019-06-06	18:43:43	03:26:30	3.43333	100		0.001
2019-06-06	18:44:43	03:27:30	3.45	100		0.006
2019-06-06	18:45:43	03:28:30	3.46667	100		0
2019-06-06	18:46:43	03:29:30	3.48333	100		0
2019-06-06	18:47:43	03:30:30	3.5	100		-0.003
2019-06-06	18:48:43	03:31:30	3.51667	100		-0.004
2019-06-06	18:49:43	03:32:30	3.53333	100		0.002
2019-06-06	18:50:43	03:33:30	3.55	100		-0.005
2019-06-06	18:51:43	03:34:30	3.56667	100		-0.004
2019-06-06	18:52:43	03:35:30	3.58333	100		-0.004
2019-06-06	18:53:43	03:36:30	3.6	100		-0.002
2019-06-06	18:54:43	03:37:30	3.61667	100		0.002
2019-06-06	18:55:43	03:38:30	3.63333	100		-0.001
2019-06-06	18:56:43	03:39:30	3.65	100		0.006
2019-06-06	18:57:43	03:40:30	3.66667	100		0.001
2019-06-06	18:58:43	03:41:30	3.68333	100		-0.005
2019-06-06	18:59:43	03:42:30	3.7	100		0.005
2019-06-06	19:00:43	03:43:30	3.71667	100		-0.005
2019-06-06	19:01:43	03:44:30	3.73333	100		-0.005
2019-06-06	19:02:43	03:45:30	3.75	100		-0.004
2019-06-06	19:03:43	03:46:30	3.76667	100		-0.005
2019-06-06	19:04:43	03:47:30	3.78333	100		0
2019-06-06	19:05:43	03:48:30	3.8	100		-0.005
2019-06-06	19:06:43	03:49:30	3.81667	100		-0.004
2019-06-06	19:07:43	03:50:30	3.83333	100		-0.005
2019-06-06	19:08:43	03:51:30	3.85	100		0.006
2019-06-06	19:09:43	03:52:30	3.86667	100		0.007
2019-06-06	19:10:43	03:53:30	3.88333	100		0.004
2019-06-06	19:11:43	03:54:30	3.9	100		-0.002
2019-06-06	19:12:43	03:55:30	3.91667	100		0.007
2019-06-06	19:13:43	03:56:30	3.93333	100		-0.001
2019-06-06	19:14:43	03:57:30	3.95	100		-0.004
2019-06-06	19:15:43	03:58:30	3.96667	100		-0.003
2019-06-06	19:16:43	03:59:30	3.98333	100		-0.001
2019-06-06	19:17:43	04:00:30	4	100		0.001
2019-06-06	19:18:43	04:01:30	4.01667	100		0
2019-06-06	19:19:43	04:02:30	4.03333	100		-0.002
2019-06-06	19:20:43	04:03:30	4.05	100		0.003
2019-06-06	19:21:43	04:04:30	4.06667	100		0.006
2019-06-06	19:22:43	04:05:30	4.08333	100		0.005
2019-06-06	19:23:43	04:06:30	4.1	100		0.001
2019-06-06	19:24:43	04:07:30	4.11667	100		0.001
2019-06-06	19:25:43	04:08:30	4.13333	100		0.018
2019-06-06	19:26:43	04:09:30	4.15	100		0.001
2019-06-06	19:27:43	04:10:30	4.16667	100		0
2019-06-06	19:28:43	04:11:30	4.18333	100		0
2019-06-06	19:29:43	04:12:30	4.2	100		0
2019-06-06	19:30:43	04:13:30	4.21667	100		-0.004
2019-06-06	19:31:43	04:14:30	4.23333	100		0.002
2019-06-06	19:32:43	04:15:30	4.25	100		-0.006
2019-06-06	19:33:43	04:16:30	4.26667	100		-0.005
2019-06-06	19:34:43	04:17:30	4.28333	100		-0.006
2019-06-06	19:35:43	04:18:30	4.3	100		-0.005
2019-06-06	19:36:43	04:19:30	4.31667	100		0
2019-06-06	19:37:43	04:20:30	4.33333	100		0.008
2019-06-06	19:38:43	04:21:30	4.35	100		-0.005
2019-06-06	19:39:43	04:22:30	4.36667	100		-0.001
2019-06-06	19:40:43	04:23:30	4.38333	100		0.001
2019-06-06	19:41:43	04:24:30	4.4	100		-0.002
2019-06-06	19:42:43	04:25:30	4.41667	100		-0.001
2019-06-06	19:43:43	04:26:30	4.43333	100		0.007
2019-06-06	19:44:43	04:27:30	4.45	100		0.002
2019-06-06	19:45:43	04:28:30	4.46667	100		0.007
2019-06-06	19:46:43	04:29:30	4.48333	100		0
2019-06-06	19:47:43	04:30:30	4.5	100		0.003
2019-06-06	19:48:43	04:31:30	4.51667	100		0.002
2019-06-06	19:49:43	04:32:30	4.53333	100		0.005
2019-06-06	19:50:43	04:33:30	4.55	100		0
2019-06-06	19:51:43	04:34:30	4.56667	100		0.006
2019-06-06	19:52:43	04:35:30	4.58333	100		0
2019-06-06	19:53:43	04:36:30	4.6	100		0.003
2019-06-06	19:54:43	04:37:30	4.61667	100		0.001
2019-06-06	19:55:43	04:38:30	4.63333	100		0.006
2019-06-06	19:56:43	04:39:30	4.65	100		0
2019-06-06	19:57:43	04:40:30	4.66667	100		0
2019-06-06	19:58:43	04:41:30	4.68333	100		0.002
2019-06-06	19:59:43	04:42:30	4.7	100		0
2019-06-06	20:00:43	04:43:30	4.71667	100		0.001
2019-06-06	20:01:43	04:44:30	4.73333	100		0.001
2019-06-06	20:02:43	04:45:30	4.75	100		0.002
2019-06-06	20:03:43	04:46:30	4.76667	100		0.002
2019-06-06	20:04:43	04:47:30	4.78333	100		0
2019-06-06	20:05:43	04:48:30	4.8	100		0.002
2019-06-06	20:06:43	04:49:30	4.81667	100		0.003
2019-06-06	20:07:43	04:50:30	4.83333	100		0.003
2019-06-06	20:08:43	04:51:30	4.85	100		-0.002
2019-06-06	20:09:43	04:52:30	4.86667	100		0.006
2019-06-06	20:10:43	04:53:30	4.88333	100		0.002
2019-06-06	20:11:43	04:54:30	4.9	100		0.005
2019-06-06	20:12:43	04:55:30	4.91667	100		0.002
2019-06-06	20:13:43	04:56:30	4.93333	100		0.008
2019-06-06	20:14:43	04:57:30	4.95	100		0.001
2019-06-06	20:15:43	04:58:30	4.96667	100		0.007
2019-06-06	20:16:43	04:59:30	4.98333	100		-0.003
2019-06-06	20:17:43	05:00:30	5	100		0.004
2019-06-06	20:18:43	05:01:30	5.01667	100		-0.005
2019-06-06	20:19:43	05:02:30	5.03333	100		0.008
2019-06-06	20:20:43	05:03:30	5.05	100		-0.001
2019-06-06	20:21:43	05:04:30	5.06667	100		0.003
2019-06-06	20:22:43	05:05:30	5.08333	100		0.006
2019-06-06	20:23:43	05:06:30	5.1	100		0.001
2019-06-06	20:24:43	05:07:30	5.11667	100		0.004
2019-06-06	20:25:43	05:08:30	5.13333	100		0.001
2019-06-06	20:26:43	05:09:30	5.15	100		0.001
2019-06-06	20:27:43	05:10:30	5.16667	100		0.001
2019-06-06	20:28:43	05:11:30	5.18333	100		0
2019-06-06	20:29:43	05:12:30	5.2	100		0.001
2019-06-06	20:30:43	05:13:30	5.21667	100		0
2019-06-06	20:31:43	05:14:30	5.23333	100		0.003
2019-06-06	20:32:43	05:15:30	5.25	100		0.007
2019-06-06	20:33:43	05:16:30	5.26667	100		0.007
2019-06-06	20:34:43	05:17:30	5.28333	100		0.007
2019-06-06	20:35:43	05:18:30	5.3	100		-0.002
2019-06-06	20:36:43	05:19:30	5.31667	100		0.007
2019-06-06	20:37:43	05:20:30	5.33333	100		0.006
2019-06-06	20:38:43	05:21:30	5.35	100		0
2019-06-06	20:39:43	05:22:30	5.36667	100		0.003
2019-06-06	20:40:43	05:23:30	5.38333	100		0.005
2019-06-06	20:41:43	05:24:30	5.4	100		0.005
2019-06-06	20:42:43	05:25:30	5.41667	100		0.009
2019-06-06	20:43:43	05:26:30	5.43333	100		0.007
2019-06-06	20:44:43	05:27:30	5.45	100		0.007
2019-06-06	20:45:43	05:28:30	5.46667	100		0.005
2019-06-06	20:46:43	05:29:30	5.48333	100		0.001
2019-06-06	20:47:43	05:30:30	5.5	100		0.002
2019-06-06	20:48:43	05:31:30	5.51667	100		0
2019-06-06	20:49:43	05:32:30	5.53333	100		0.008
2019-06-06	20:50:43	05:33:30	5.55	100		0.019
2019-06-06	20:51:43	05:34:30	5.56667	100		0.004
2019-06-06	20:52:43	05:35:30	5.58333	100		0.001
2019-06-06	20:53:43	05:36:30	5.6	100		0.021
2019-06-06	20:54:43	05:37:30	5.61667	100		0.041
2019-06-06	20:55:43	05:38:30	5.63333	100		0.035
2019-06-06	20:56:43	05:39:30	5.65	100		0.022
2019-06-06	20:57:43	05:40:30	5.66667	100		0.017
2019-06-06	20:58:43	05:41:30	5.68333	100		0.033
2019-06-06	20:59:43	05:42:30	5.7	100		0.04
2019-06-06	21:00:43	05:43:30	5.71667	100		0.03
2019-06-06	21:01:43	05:44:30	5.73333	100		0.057
2019-06-06	21:02:43	05:45:30	5.75	100		0.057
2019-06-06	21:03:43	05:46:30	5.76667	100		0.058
2019-06-06	21:04:43	05:47:30	5.78333	100		0.081
2019-06-06	21:05:43	05:48:30	5.8	100		0.073
2019-06-06	21:06:43	05:49:30	5.81667	100		0.081
2019-06-06	21:07:43	05:50:30	5.83333	100		0.082
2019-06-06	21:08:43	05:51:30	5.85	100		0.063
2019-06-06	21:09:43	05:52:30	5.86667	100		0.08
2019-06-06	21:10:43	05:53:30	5.88333	100		0.081
2019-06-06	21:11:43	05:54:30	5.9	100		0.066
2019-06-06	21:12:43	05:55:30	5.91667	100		0.081
2019-06-06	21:13:43	05:56:30	5.93333	100		0.061
2019-06-06	21:14:43	05:57:30	5.95	100		0.075
2019-06-06	21:15:43	05:58:30	5.96667	100		0.081
2019-06-06	21:16:43	05:59:30	5.98333	100		0.061
2019-06-06	21:17:43	06:00:30	6	100		0.08
2019-06-06	21:18:43	06:01:30	6.01667	100		0.08
2019-06-06	21:19:43	06:02:30	6.03333	100		0.081
2019-06-06	21:20:43	06:03:30	6.05	100		0.081
2019-06-06	21:21:43	06:04:30	6.06667	100		0.081
2019-06-06	21:22:43	06:05:30	6.08333	100		0.081
2019-06-06	21:23:43	06:06:30	6.1	100		0.069
2019-06-06	21:24:43	06:07:30	6.11667	100		0.061
2019-06-06	21:25:43	06:08:30	6.13333	100		0.081
2019-06-06	21:26:43	06:09:30	6.15	100		0.093
2019-06-06	21:27:43	06:10:30	6.16667	100		0.081
2019-06-06	21:28:43	06:11:30	6.18333	100		0.097
2019-06-06	21:29:43	06:12:30	6.2	100		0.065
2019-06-06	21:30:43	06:13:30	6.21667	100		0.082
2019-06-06	21:31:43	06:14:30	6.23333	100		0.081
2019-06-06	21:32:43	06:15:30	6.25	100		0.066
2019-06-06	21:33:43	06:16:30	6.26667	100		0.081
2019-06-06	21:34:43	06:17:30	6.28333	100		0.081
2019-06-06	21:35:43	06:18:30	6.3	100		0.101
2019-06-06	21:36:43	06:19:30	6.31667	100		0.099
2019-06-06	21:37:43	06:20:30	6.33333	100		0.089
2019-06-06	21:38:43	06:21:30	6.35	100		0.101
2019-06-06	21:39:43	06:22:30	6.36667	100		0.099
2019-06-06	21:40:43	06:23:30	6.38333	100		0.085
2019-06-06	21:41:43	06:24:30	6.4	100		0.088
2019-06-06	21:42:43	06:25:30	6.41667	100		0.1
2019-06-06	21:43:43	06:26:30	6.43333	100		0.101
2019-06-06	21:44:43	06:27:30	6.45	100		0.096
2019-06-06	21:45:43	06:28:30	6.46667	100		0.082
2019-06-06	21:46:43	06:29:30	6.48333	100		0.102
2019-06-06	21:47:43	06:30:30	6.5	100		0.101
2019-06-06	21:48:43	06:31:30	6.51667	100		0.092
2019-06-06	21:49:43	06:32:30	6.53333	100		0.101
2019-06-06	21:50:43	06:33:30	6.55	100		0.121
2019-06-06	21:51:43	06:34:30	6.56667	100		0.112
2019-06-06	21:52:43	06:35:30	6.58333	100		0.138
2019-06-06	21:53:43	06:36:30	6.6	100		0.126
2019-06-06	21:54:43	06:37:30	6.61667	100		0.123
2019-06-06	21:55:43	06:38:30	6.63333	100		0.124
2019-06-06	21:56:43	06:39:30	6.65	100		0.125
2019-06-06	21:57:43	06:40:30	6.66667	100		0.142
2019-06-06	21:58:43	06:41:30	6.68333	100		0.136
2019-06-06	21:59:43	06:42:30	6.7	100		0.123
2019-06-06	22:00:43	06:43:30	6.71667	100		0.122
2019-06-06	22:01:43	06:44:30	6.73333	100		0.126
2019-06-06	22:02:43	06:45:30	6.75	100		0.122
2019-06-06	22:03:43	06:46:30	6.76667	100		0.138
2019-06-06	22:04:43	06:47:30	6.78333	100		0.141
2019-06-06	22:05:43	06:48:30	6.8	100		0.128
2019-06-06	22:06:43	06:49:30	6.81667	100		0.128
2019-06-06	22:07:43	06:50:30	6.83333	100		0.139
2019-06-06	22:08:43	06:51:30	6.85	100		0.121
2019-06-06	22:09:43	06:52:30	6.86667	100		0.126
2019-06-06	22:10:43	06:53:30	6.88333	100		0.142
2019-06-06	22:11:43	06:54:30	6.9	100		0.139
2019-06-06	22:12:43	06:55:30	6.91667	100		0.138
2019-06-06	22:13:43	06:56:30	6.93333	100		0.131
2019-06-06	22:14:43	06:57:30	6.95	100		0.132
2019-06-06	22:15:43	06:58:30	6.96667	100		0.124
2019-06-06	22:16:43	06:59:30	6.98333	100		0.14
2019-06-06	22:17:43	07:00:30	7	100		0.14
2019-06-06	22:18:43	07:01:30	7.01667	100		0.14
2019-06-06	22:19:43	07:02:30	7.03333	100		0.157
2019-06-06	22:20:43	07:03:30	7.05	100		0.155
2019-06-06	22:21:43	07:04:30	7.06667	100		0.129
2019-06-06	22:22:43	07:05:30	7.08333	100		0.138
2019-06-06	22:23:43	07:06:30	7.1	100		0.133
2019-06-06	22:24:43	07:07:30	7.11667	100		0.14
2019-06-06	22:25:43	07:08:30	7.13333	100		0.159
2019-06-06	22:26:43	07:09:30	7.15	100		0.146
2019-06-06	22:27:43	07:10:30	7.16667	100		0.145
2019-06-06	22:28:43	07:11:30	7.18333	100		0.156
2019-06-06	22:29:43	07:12:30	7.2	100		0.154
2019-06-06	22:30:43	07:13:30	7.21667	100		0.155
2019-06-06	22:31:43	07:14:30	7.23333	100		0.152
2019-06-06	22:32:43	07:15:30	7.25	100		0.155
2019-06-06	22:33:43	07:16:30	7.26667	100		0.157
2019-06-06	22:34:43	07:17:30	7.28333	100		0.151
2019-06-06	22:35:43	07:18:30	7.3	100		0.147
2019-06-06	22:36:43	07:19:30	7.31667	100		0.16
2019-06-06	22:37:43	07:20:30	7.33333	100		0.157
2019-06-06	22:38:43	07:21:30	7.35	100		0.155
2019-06-06	22:39:43	07:22:30	7.36667	100		0.148
2019-06-06	22:40:43	07:23:30	7.38333	100		0.151
2019-06-06	22:41:43	07:24:30	7.4	100		0.16
2019-06-06	22:42:43	07:25:30	7.41667	100		0.153
2019-06-06	22:43:43	07:26:30	7.43333	100		0.157
2019-06-06	22:44:43	07:27:30	7.45	100		0.151
2019-06-06	22:45:43	07:28:30	7.46667	100		0.168
2019-06-06	22:46:43	07:29:30	7.48333	100		0.17
2019-06-06	22:47:43	07:30:30	7.5	100		0.172
2019-06-06	22:48:43	07:31:30	7.51667	100		0.163
2019-06-06	22:49:43	07:32:30	7.53333	100		0.168
2019-06-06	22:50:43	07:33:30	7.55	100		0.18
2019-06-06	22:51:43	07:34:30	7.56667	100		0.161
2019-06-06	22:52:43	07:35:30	7.58333	100		0.165
2019-06-06	22:53:43	07:36:30	7.6	100		0.16
2019-06-06	22:54:43	07:37:30	7.61667	100		0.174
2019-06-06	22:55:43	07:38:30	7.63333	100		0.162
2019-06-06	22:56:43	07:39:30	7.65	100		0.165
2019-06-06	22:57:43	07:40:30	7.66667	100		0.164
2019-06-06	22:58:43	07:41:30	7.68333	100		0.174
2019-06-06	22:59:43	07:42:30	7.7	100		0.182
2019-06-06	23:00:43	07:43:30	7.71667	100		0.18
2019-06-06	23:01:43	07:44:30	7.73333	100		0.178
2019-06-06	23:02:43	07:45:30	7.75	100		0.18
2019-06-06	23:03:43	07:46:30	7.76667	100		0.169
2019-06-06	23:04:43	07:47:30	7.78333	100		0.181
2019-06-06	23:05:43	07:48:30	7.8	100		0.164
2019-06-06	23:06:43	07:49:30	7.81667	100		0.164
2019-06-06	23:07:43	07:50:30	7.83333	100		0.174
2019-06-06	23:08:43	07:51:30	7.85	100		0.173
2019-06-06	23:09:43	07:52:30	7.86667	100		0.176
2019-06-06	23:10:43	07:53:30	7.88333	100		0.181
2019-06-06	23:11:43	07:54:30	7.9	100		0.171
2019-06-06	23:12:43	07:55:30	7.91667	100		0.174
2019-06-06	23:13:43	07:56:30	7.93333	100		0.178
2019-06-06	23:14:43	07:57:30	7.95	100		0.182
2019-06-06	23:15:43	07:58:30	7.96667	100		0.166
2019-06-06	23:16:43	07:59:30	7.98333	100		0.192
2019-06-06	23:17:43	08:00:30	8	100		0.183
2019-06-06	23:18:43	08:01:30	8.01667	100		0.183
2019-06-06	23:19:43	08:02:30	8.03333	100		0.172
2019-06-06	23:20:43	08:03:30	8.05	100		0.198
2019-06-06	23:21:43	08:04:30	8.06667	100		0.186
2019-06-06	23:22:43	08:05:30	8.08333	100		0.183
2019-06-06	23:23:43	08:06:30	8.1	100		0.189
2019-06-06	23:24:43	08:07:30	8.11667	100		0.187
2019-06-06	23:25:43	08:08:30	8.13333	100		0.195
2019-06-06	23:26:43	08:09:30	8.15	100		0.185
2019-06-06	23:27:43	08:10:30	8.16667	100		0.189
2019-06-06	23:28:43	08:11:30	8.18333	100		0.198
2019-06-06	23:29:43	08:12:30	8.2	100		0.188
2019-06-06	23:30:43	08:13:30	8.21667	100		0.195
2019-06-06	23:31:43	08:14:30	8.23333	100		0.202
2019-06-06	23:32:43	08:15:30	8.25	100		0.186
2019-06-06	23:33:43	08:16:30	8.26667	100		0.188
2019-06-06	23:34:43	08:17:30	8.28333	100		0.185
2019-06-06	23:35:43	08:18:30	8.3	100		0.189
2019-06-06	23:36:43	08:19:30	8.31667	100		0.187
2019-06-06	23:37:43	08:20:30	8.33333	100		0.197
2019-06-06	23:38:43	08:21:30	8.35	100		0.188
2019-06-06	23:39:43	08:22:30	8.36667	100		0.194
2019-06-06	23:40:43	08:23:30	8.38333	100		0.189
2019-06-06	23:41:43	08:24:30	8.4	100		0.203
2019-06-06	23:42:43	08:25:30	8.41667	100		0.186
2019-06-06	23:43:43	08:26:30	8.43333	100		0.192
2019-06-06	23:44:43	08:27:30	8.45	100		0.196
2019-06-06	23:45:43	08:28:30	8.46667	100		0.195
2019-06-06	23:46:43	08:29:30	8.48333	100		0.201
2019-06-06	23:47:43	08:30:30	8.5	100		0.188
2019-06-06	23:48:43	08:31:30	8.51667	100		0.188
2019-06-06	23:49:43	08:32:30	8.53333	100		0.201
2019-06-06	23:50:43	08:33:30	8.55	100		0.194
2019-06-06	23:51:43	08:34:30	8.56667	100		0.21
2019-06-06	23:52:43	08:35:30	8.58333	100		0.197
2019-06-06	23:53:43	08:36:30	8.6	100		0.2
2019-06-06	23:54:43	08:37:30	8.61667	100		0.211
2019-06-06	23:55:43	08:38:30	8.63333	100		0.191
2019-06-06	23:56:43	08:39:30	8.65	100		0.196
2019-06-06	23:57:43	08:40:30	8.66667	100		0.198
2019-06-06	23:58:43	08:41:30	8.68333	100		0.202
2019-06-06	23:59:43	08:42:30	8.7	100		0.195
2019-07-06	00:00:43	08:43:30	8.71667	100		0.197
2019-07-06	00:01:43	08:44:30	8.73333	100		0.21
2019-07-06	00:02:43	08:45:30	8.75	100		0.209
2019-07-06	00:03:43	08:46:30	8.76667	100		0.215
2019-07-06	00:04:43	08:47:30	8.78333	100		0.213
2019-07-06	00:05:43	08:48:30	8.8	100		0.209
2019-07-06	00:06:43	08:49:30	8.81667	100		0.219
2019-07-06	00:07:43	08:50:30	8.83333	100		0.216
2019-07-06	00:08:43	08:51:30	8.85	100		0.199
2019-07-06	00:09:43	08:52:30	8.86667	100		0.215
2019-07-06	00:10:43	08:53:30	8.88333	100		0.221
2019-07-06	00:11:43	08:54:30	8.9	100		0.219
2019-07-06	00:12:43	08:55:30	8.91667	100		0.215
2019-07-06	00:13:43	08:56:30	8.93333	100		0.208
2019-07-06	00:14:43	08:57:30	8.95	100		0.22
2019-07-06	00:15:43	08:58:30	8.96667	100		0.22
2019-07-06	00:16:43	08:59:30	8.98333	100		0.217
2019-07-06	00:17:43	09:00:30	9	100		0.208
2019-07-06	00:18:43	09:01:30	9.01667	100		0.221
2019-07-06	00:19:43	09:02:30	9.03333	100		0.215
2019-07-06	00:20:43	09:03:30	9.05	100		0.219
2019-07-06	00:21:43	09:04:30	9.06667	100		0.221
2019-07-06	00:22:43	09:05:30	9.08333	100		0.215
2019-07-06	00:23:43	09:06:30	9.1	100		0.216
2019-07-06	00:24:43	09:07:30	9.11667	100		0.21
2019-07-06	00:25:43	09:08:30	9.13333	100		0.225
2019-07-06	00:26:43	09:09:30	9.15	100		0.214
2019-07-06	00:27:43	09:10:30	9.16667	100		0.213
2019-07-06	00:28:43	09:11:30	9.18333	100		0.224
2019-07-06	00:29:43	09:12:30	9.2	100		0.23
2019-07-06	00:30:43	09:13:30	9.21667	100		0.223
2019-07-06	00:31:43	09:14:30	9.23333	100		0.228
2019-07-06	00:32:43	09:15:30	9.25	100		0.221
2019-07-06	00:33:43	09:16:30	9.26667	100		0.217
2019-07-06	00:34:43	09:17:30	9.28333	100		0.227
2019-07-06	00:35:43	09:18:30	9.3	100		0.219
2019-07-06	00:36:43	09:19:30	9.31667	100		0.221
2019-07-06	00:37:43	09:20:30	9.33333	100		0.236
2019-07-06	00:38:43	09:21:30	9.35	100		0.223
2019-07-06	00:39:43	09:22:30	9.36667	100		0.239
2019-07-06	00:40:43	09:23:30	9.38333	100		0.237
2019-07-06	00:41:43	09:24:30	9.4	100		0.229
2019-07-06	00:42:43	09:25:30	9.41667	100		0.236
2019-07-06	00:43:43	09:26:30	9.43333	100		0.238
2019-07-06	00:44:43	09:27:30	9.45	100		0.23
2019-07-06	00:45:43	09:28:30	9.46667	100		0.228
2019-07-06	00:46:43	09:29:30	9.48333	100		0.232
2019-07-06	00:47:43	09:30:30	9.5	100		0.238
2019-07-06	00:48:43	09:31:30	9.51667	100		0.229
2019-07-06	00:49:43	09:32:30	9.53333	100		0.238
2019-07-06	00:50:43	09:33:30	9.55	100		0.234
2019-07-06	00:51:43	09:34:30	9.56667	100		0.23
2019-07-06	00:52:43	09:35:30	9.58333	100		0.25
2019-07-06	00:53:43	09:36:30	9.6	100		0.249
2019-07-06	00:54:43	09:37:30	9.61667	100		0.247
2019-07-06	00:55:43	09:38:30	9.63333	100		0.233
2019-07-06	00:56:43	09:39:30	9.65	100		0.235
2019-07-06	00:57:43	09:40:30	9.66667	100		0.252
2019-07-06	00:58:43	09:41:30	9.68333	100		0.25
2019-07-06	00:59:43	09:42:30	9.7	100		0.23
2019-07-06	01:00:43	09:43:30	9.71667	100		0.235
2019-07-06	01:01:43	09:44:30	9.73333	100		0.24
2019-07-06	01:02:43	09:45:30	9.75	100		0.242
2019-07-06	01:03:43	09:46:30	9.76667	100		0.248
2019-07-06	01:04:43	09:47:30	9.78333	100		0.249
2019-07-06	01:05:43	09:48:30	9.8	100		0.242
2019-07-06	01:06:43	09:49:30	9.81667	100		0.251
2019-07-06	01:07:43	09:50:30	9.83333	100		0.242
2019-07-06	01:08:43	09:51:30	9.85	100		0.246
2019-07-06	01:09:43	09:52:30	9.86667	100		0.241
2019-07-06	01:10:43	09:53:30	9.88333	100		0.241
2019-07-06	01:11:43	09:54:30	9.9	100		0.251
2019-07-06	01:12:43	09:55:30	9.91667	100		0.255
2019-07-06	01:13:43	09:56:30	9.93333	100		0.243
2019-07-06	01:14:43	09:57:30	9.95	100		0.254
2019-07-06	01:15:43	09:58:30	9.96667	100		0.254
2019-07-06	01:16:43	09:59:30	9.98333	100		0.25
2019-07-06	01:17:43	10:00:30	10	100		0.251
2019-07-06	01:18:43	10:01:30	10.0167	100		0.251
2019-07-06	01:19:43	10:02:30	10.0333	100		0.251
2019-07-06	01:20:43	10:03:30	10.05	100		0.262
2019-07-06	01:21:43	10:04:30	10.0667	100		0.261
2019-07-06	01:22:43	10:05:30	10.0833	100		0.251
2019-07-06	01:23:43	10:06:30	10.1	100		0.259
2019-07-06	01:24:43	10:07:30	10.1167	100		0.254
2019-07-06	01:25:43	10:08:30	10.1333	100		0.257
2019-07-06	01:26:43	10:09:30	10.15	100		0.268
2019-07-06	01:27:43	10:10:30	10.1667	100		0.262
2019-07-06	01:28:43	10:11:30	10.1833	100		0.268
2019-07-06	01:29:43	10:12:30	10.2	100		0.255
2019-07-06	01:30:43	10:13:30	10.2167	100		0.258
2019-07-06	01:31:43	10:14:30	10.2333	100		0.26
2019-07-06	01:32:43	10:15:30	10.25	100		0.256
2019-07-06	01:33:43	10:16:30	10.2667	100		0.263
2019-07-06	01:34:43	10:17:30	10.2833	100		0.257
2019-07-06	01:35:43	10:18:30	10.3	100		0.271
2019-07-06	01:36:43	10:19:30	10.3167	100		0.262
2019-07-06	01:37:43	10:20:30	10.3333	100		0.26
2019-07-06	01:38:43	10:21:30	10.35	100		0.261
2019-07-06	01:39:43	10:22:30	10.3667	100		0.262
2019-07-06	01:40:43	10:23:30	10.3833	100		0.262
2019-07-06	01:41:43	10:24:30	10.4	100		0.278
2019-07-06	01:42:43	10:25:30	10.4167	100		0.264
2019-07-06	01:43:43	10:26:30	10.4333	100		0.276
2019-07-06	01:44:43	10:27:30	10.45	100		0.274
2019-07-06	01:45:43	10:28:30	10.4667	100		0.274
2019-07-06	01:46:43	10:29:30	10.4833	100		0.268
2019-07-06	01:47:43	10:30:30	10.5	100		0.281
2019-07-06	01:48:43	10:31:30	10.5167	100		0.272
2019-07-06	01:49:43	10:32:30	10.5333	100		0.275
2019-07-06	01:50:43	10:33:30	10.55	100		0.283
2019-07-06	01:51:43	10:34:30	10.5667	100		0.278
2019-07-06	01:52:43	10:35:30	10.5833	100		0.286
2019-07-06	01:53:43	10:36:30	10.6	100		0.295
2019-07-06	01:54:43	10:37:30	10.6167	100		0.292
2019-07-06	01:55:43	10:38:30	10.6333	100		0.292
2019-07-06	01:56:43	10:39:30	10.65	100		0.288
2019-07-06	01:57:43	10:40:30	10.6667	100		0.283
2019-07-06	01:58:43	10:41:30	10.6833	100		0.286
2019-07-06	01:59:43	10:42:30	10.7	100		0.293
2019-07-06	02:00:43	10:43:30	10.7167	100		0.294
2019-07-06	02:01:43	10:44:30	10.7333	100		0.299
2019-07-06	02:02:43	10:45:30	10.75	100		0.292
2019-07-06	02:03:43	10:46:30	10.7667	100		0.293
2019-07-06	02:04:43	10:47:30	10.7833	100		0.301
2019-07-06	02:05:43	10:48:30	10.8	100		0.3
2019-07-06	02:06:43	10:49:30	10.8167	100		0.29
2019-07-06	02:07:43	10:50:30	10.8333	100		0.302
2019-07-06	02:08:43	10:51:30	10.85	100		0.3
2019-07-06	02:09:43	10:52:30	10.8667	100		0.309
2019-07-06	02:10:43	10:53:30	10.8833	100		0.313
2019-07-06	02:11:43	10:54:30	10.9	100		0.298
2019-07-06	02:12:43	10:55:30	10.9167	100		0.301
2019-07-06	02:13:43	10:56:30	10.9333	100		0.308
2019-07-06	02:14:43	10:57:30	10.95	100		0.307
2019-07-06	02:15:43	10:58:30	10.9667	100		0.319
2019-07-06	02:16:43	10:59:30	10.9833	100		0.313
2019-07-06	02:17:43	11:00:30	11	100		0.323
2019-07-06	02:18:43	11:01:30	11.0167	100		0.308
2019-07-06	02:19:43	11:02:30	11.0333	100		0.317
2019-07-06	02:20:43	11:03:30	11.05	100		0.32
2019-07-06	02:21:43	11:04:30	11.0667	100		0.309
2019-07-06	02:22:43	11:05:30	11.0833	100		0.322
2019-07-06	02:23:43	11:06:30	11.1	100		0.311
2019-07-06	02:24:43	11:07:30	11.1167	100		0.321
2019-07-06	02:25:43	11:08:30	11.1333	100		0.314
2019-07-06	02:26:43	11:09:30	11.15	100		0.316
2019-07-06	02:27:43	11:10:30	11.1667	100		0.316
2019-07-06	02:28:43	11:11:30	11.1833	100		0.32
2019-07-06	02:29:43	11:12:30	11.2	100		0.322
2019-07-06	02:30:43	11:13:30	11.2167	100		0.318
2019-07-06	02:31:43	11:14:30	11.2333	100		0.321
2019-07-06	02:32:43	11:15:30	11.25	100		0.321
2019-07-06	02:33:43	11:16:30	11.2667	100		0.329
2019-07-06	02:34:43	11:17:30	11.2833	100		0.333
2019-07-06	02:35:43	11:18:30	11.3	100		0.336
2019-07-06	02:36:43	11:19:30	11.3167	100		0.337
2019-07-06	02:37:43	11:20:30	11.3333	100		0.338
2019-07-06	02:38:43	11:21:30	11.35	100		0.341
2019-07-06	02:39:43	11:22:30	11.3667	100		0.344
2019-07-06	02:40:43	11:23:30	11.3833	100		0.333
2019-07-06	02:41:43	11:24:30	11.4	100		0.348
2019-07-06	02:42:43	11:25:30	11.4167	100		0.35
2019-07-06	02:43:43	11:26:30	11.4333	100		0.338
2019-07-06	02:44:43	11:27:30	11.45	100		0.354
2019-07-06	02:45:43	11:28:30	11.4667	100		0.35
2019-07-06	02:46:43	11:29:30	11.4833	100		0.359
2019-07-06	02:47:43	11:30:30	11.5	100		0.347
2019-07-06	02:48:43	11:31:30	11.5167	100		0.35
2019-07-06	02:49:43	11:32:30	11.5333	100		0.362
2019-07-06	02:50:43	11:33:30	11.55	100		0.361
2019-07-06	02:51:43	11:34:30	11.5667	100		0.362
2019-07-06	02:52:43	11:35:30	11.5833	100		0.361
2019-07-06	02:53:43	11:36:30	11.6	100		0.361
2019-07-06	02:54:43	11:37:30	11.6167	100		0.361
2019-07-06	02:55:43	11:38:30	11.6333	100		0.362
2019-07-06	02:56:43	11:39:30	11.65	100		0.36
2019-07-06	02:57:43	11:40:30	11.6667	100		0.361
2019-07-06	02:58:43	11:41:30	11.6833	100		0.363
2019-07-06	02:59:43	11:42:30	11.7	100		0.37
2019-07-06	03:00:43	11:43:30	11.7167	100		0.361
2019-07-06	03:01:43	11:44:30	11.7333	100		0.365
2019-07-06	03:02:43	11:45:30	11.75	100		0.372
2019-07-06	03:03:43	11:46:30	11.7667	100		0.381
2019-07-06	03:04:43	11:47:30	11.7833	100		0.375
2019-07-06	03:05:43	11:48:30	11.8	100		0.377
2019-07-06	03:06:43	11:49:30	11.8167	100		0.375
2019-07-06	03:07:43	11:50:30	11.8333	100		0.38
2019-07-06	03:08:43	11:51:30	11.85	100		0.389
2019-07-06	03:09:43	11:52:30	11.8667	100		0.378
2019-07-06	03:10:43	11:53:30	11.8833	100		0.391
2019-07-06	03:11:43	11:54:30	11.9	100		0.379
2019-07-06	03:12:43	11:55:30	11.9167	100		0.386
2019-07-06	03:13:43	11:56:30	11.9333	100		0.387
2019-07-06	03:14:43	11:57:30	11.95	100		0.398
2019-07-06	03:15:43	11:58:30	11.9667	100		0.387
2019-07-06	03:16:43	11:59:30	11.9833	100		0.395
2019-07-06	03:17:43	12:00:30	12	100		0.397
2019-07-06	03:18:43	12:01:30	12.0167	100		0.399
2019-07-06	03:19:43	12:02:30	12.0333	100		0.395
2019-07-06	03:20:43	12:03:30	12.05	100		0.403
2019-07-06	03:21:43	12:04:30	12.0667	100		0.403
2019-07-06	03:22:43	12:05:30	12.0833	100		0.409
2019-07-06	03:23:43	12:06:30	12.1	100		0.399
2019-07-06	03:24:43	12:07:30	12.1167	100		0.406
2019-07-06	03:25:43	12:08:30	12.1333	100		0.412
2019-07-06	03:26:43	12:09:30	12.15	100		0.41
2019-07-06	03:27:43	12:10:30	12.1667	100		0.419
2019-07-06	03:28:43	12:11:30	12.1833	100		0.413
2019-07-06	03:29:43	12:12:30	12.2	100		0.423
2019-07-06	03:30:43	12:13:30	12.2167	100		0.431
2019-07-06	03:31:43	12:14:30	12.2333	100		0.416
2019-07-06	03:32:43	12:15:30	12.25	100		0.422
2019-07-06	03:33:43	12:16:30	12.2667	100		0.424
2019-07-06	03:34:43	12:17:30	12.2833	100		0.423
2019-07-06	03:35:43	12:18:30	12.3	100		0.443
2019-07-06	03:36:43	12:19:30	12.3167	100		0.433
2019-07-06	03:37:43	12:20:30	12.3333	100		0.443
2019-07-06	03:38:43	12:21:30	12.35	100		0.438
2019-07-06	03:39:43	12:22:30	12.3667	100		0.45
2019-07-06	03:40:43	12:23:30	12.3833	100		0.441
2019-07-06	03:41:43	12:24:30	12.4	100		0.442
2019-07-06	03:42:43	12:25:30	12.4167	100		0.444
2019-07-06	03:43:43	12:26:30	12.4333	100		0.442
2019-07-06	03:44:43	12:27:30	12.45	100		0.449
2019-07-06	03:45:43	12:28:30	12.4667	100		0.446
2019-07-06	03:46:43	12:29:30	12.4833	100		0.454
2019-07-06	03:47:43	12:30:30	12.5	100		0.457
2019-07-06	03:48:43	12:31:30	12.5167	100		0.458
2019-07-06	03:49:43	12:32:30	12.5333	100		0.455
2019-07-06	03:50:43	12:33:30	12.55	100		0.461
2019-07-06	03:51:43	12:34:30	12.5667	100		0.469
2019-07-06	03:52:43	12:35:30	12.5833	100		0.465
2019-07-06	03:53:43	12:36:30	12.6	100		0.472
2019-07-06	03:54:43	12:37:30	12.6167	100		0.47
2019-07-06	03:55:43	12:38:30	12.6333	100		0.48
2019-07-06	03:56:43	12:39:30	12.65	100		0.471
2019-07-06	03:57:43	12:40:30	12.6667	100		0.478
2019-07-06	03:58:43	12:41:30	12.6833	100		0.474
2019-07-06	03:59:43	12:42:30	12.7	100		0.482
2019-07-06	04:00:43	12:43:30	12.7167	100		0.482
2019-07-06	04:01:43	12:44:30	12.7333	100		0.475
2019-07-06	04:02:43	12:45:30	12.75	100		0.485
2019-07-06	04:03:43	12:46:30	12.7667	100		0.482
2019-07-06	04:04:43	12:47:30	12.7833	100		0.49
2019-07-06	04:05:43	12:48:30	12.8	100		0.491
2019-07-06	04:06:43	12:49:30	12.8167	100		0.489
2019-07-06	04:07:43	12:50:30	12.8333	100		0.503
2019-07-06	04:08:43	12:51:30	12.85	100		0.499
2019-07-06	04:09:43	12:52:30	12.8667	100		0.49
2019-07-06	04:10:43	12:53:30	12.8833	100		0.503
2019-07-06	04:11:43	12:54:30	12.9	100		0.502
2019-07-06	04:12:43	12:55:30	12.9167	100		0.497
2019-07-06	04:13:43	12:56:30	12.9333	100		0.501
2019-07-06	04:14:43	12:57:30	12.95	100		0.502
2019-07-06	04:15:43	12:58:30	12.9667	100		0.503
2019-07-06	04:16:43	12:59:30	12.9833	100		0.503
2019-07-06	04:17:43	13:00:30	13	100		0.51
2019-07-06	04:18:43	13:01:30	13.0167	100		0.512
2019-07-06	04:19:43	13:02:30	13.0333	100		0.51
2019-07-06	04:20:43	13:03:30	13.05	100		0.523
2019-07-06	04:21:43	13:04:30	13.0667	100		0.516
2019-07-06	04:22:43	13:05:30	13.0833	100		0.523
2019-07-06	04:23:43	13:06:30	13.1	100		0.526
2019-07-06	04:24:43	13:07:30	13.1167	100		0.542
2019-07-06	04:25:43	13:08:30	13.1333	100		0.541
2019-07-06	04:26:43	13:09:30	13.15	100		0.547
2019-07-06	04:27:43	13:10:30	13.1667	100		0.54
2019-07-06	04:28:43	13:11:30	13.1833	100		0.544
2019-07-06	04:29:43	13:12:30	13.2	100		0.546
2019-07-06	04:30:43	13:13:30	13.2167	100		0.554
2019-07-06	04:31:43	13:14:30	13.2333	100		0.555
2019-07-06	04:32:43	13:15:30	13.25	100		0.558
2019-07-06	04:33:43	13:16:30	13.2667	100		0.551
2019-07-06	04:34:43	13:17:30	13.2833	100		0.556
2019-07-06	04:35:43	13:18:30	13.3	100		0.556
2019-07-06	04:36:43	13:19:30	13.3167	100		0.562
2019-07-06	04:37:43	13:20:30	13.3333	100		0.556
2019-07-06	04:38:43	13:21:30	13.35	100		0.563
2019-07-06	04:39:43	13:22:30	13.3667	100		0.573
2019-07-06	04:40:43	13:23:30	13.3833	100		0.57
2019-07-06	04:41:43	13:24:30	13.4	100		0.569
2019-07-06	04:42:43	13:25:30	13.4167	100		0.577
2019-07-06	04:43:43	13:26:30	13.4333	100		0.582
2019-07-06	04:44:43	13:27:30	13.45	100		0.577
2019-07-06	04:45:43	13:28:30	13.4667	100		0.586
2019-07-06	04:46:43	13:29:30	13.4833	100		0.585
2019-07-06	04:47:43	13:30:30	13.5	100		0.587
2019-07-06	04:48:43	13:31:30	13.5167	100		0.589
2019-07-06	04:49:43	13:32:30	13.5333	100		0.603
2019-07-06	04:50:43	13:33:30	13.55	100		0.599
2019-07-06	04:51:43	13:34:30	13.5667	100		0.606
2019-07-06	04:52:43	13:35:30	13.5833	100		0.602
2019-07-06	04:53:43	13:36:30	13.6	100		0.601
2019-07-06	04:54:43	13:37:30	13.6167	100		0.606
2019-07-06	04:55:43	13:38:30	13.6333	100		0.611
2019-07-06	04:56:43	13:39:30	13.65	100		0.608
2019-07-06	04:57:43	13:40:30	13.6667	100		0.621
2019-07-06	04:58:43	13:41:30	13.6833	100		0.62
2019-07-06	04:59:43	13:42:30	13.7	100		0.617
2019-07-06	05:00:43	13:43:30	13.7167	100		0.623
2019-07-06	05:01:43	13:44:30	13.7333	100		0.622
2019-07-06	05:02:43	13:45:30	13.75	100		0.621
2019-07-06	05:03:43	13:46:30	13.7667	100		0.639
2019-07-06	05:04:43	13:47:30	13.7833	100		0.632
2019-07-06	05:05:43	13:48:30	13.8	100		0.642
2019-07-06	05:06:43	13:49:30	13.8167	100		0.644
2019-07-06	05:07:43	13:50:30	13.8333	100		0.644
2019-07-06	05:08:43	13:51:30	13.85	100		0.652
2019-07-06	05:09:43	13:52:30	13.8667	100		0.658
2019-07-06	05:10:43	13:53:30	13.8833	100		0.648
2019-07-06	05:11:43	13:54:30	13.9	100		0.654
2019-07-06	05:12:43	13:55:30	13.9167	100		0.665
2019-07-06	05:13:43	13:56:30	13.9333	100		0.661
2019-07-06	05:14:43	13:57:30	13.95	100		0.663
2019-07-06	05:15:43	13:58:30	13.9667	100		0.666
2019-07-06	05:16:43	13:59:30	13.9833	100		0.677
2019-07-06	05:17:43	14:00:30	14	100		0.665
2019-07-06	05:18:43	14:01:30	14.0167	100		0.681
2019-07-06	05:19:43	14:02:30	14.0333	100		0.678
2019-07-06	05:20:43	14:03:30	14.05	100		0.69
2019-07-06	05:21:43	14:04:30	14.0667	100		0.682
2019-07-06	05:22:43	14:05:30	14.0833	100		0.695
2019-07-06	05:23:43	14:06:30	14.1	100		0.697
2019-07-06	05:24:43	14:07:30	14.1167	100		0.694
2019-07-06	05:25:43	14:08:30	14.1333	100		0.698
2019-07-06	05:26:43	14:09:30	14.15	100		0.699
2019-07-06	05:27:43	14:10:30	14.1667	100		0.699
2019-07-06	05:28:43	14:11:30	14.1833	100		0.703
2019-07-06	05:29:43	14:12:30	14.2	100		0.71
2019-07-06	05:30:43	14:13:30	14.2167	100		0.708
2019-07-06	05:31:43	14:14:30	14.2333	100		0.722
2019-07-06	05:32:43	14:15:30	14.25	100		0.721
2019-07-06	05:33:43	14:16:30	14.2667	100		0.724
2019-07-06	05:34:43	14:17:30	14.2833	100		0.725
2019-07-06	05:35:43	14:18:30	14.3	100		0.735
2019-07-06	05:36:43	14:19:30	14.3167	100		0.737
2019-07-06	05:37:43	14:20:30	14.3333	100		0.737
2019-07-06	05:38:43	14:21:30	14.35	100		0.741
2019-07-06	05:39:43	14:22:30	14.3667	100		0.745
2019-07-06	05:40:43	14:23:30	14.3833	100		0.746
2019-07-06	05:41:43	14:24:30	14.4	100		0.76
2019-07-06	05:42:43	14:25:30	14.4167	100		0.763
2019-07-06	05:43:43	14:26:30	14.4333	100		0.765
2019-07-06	05:44:43	14:27:30	14.45	100		0.757
2019-07-06	05:45:43	14:28:30	14.4667	100		0.765
2019-07-06	05:46:43	14:29:30	14.4833	100		0.761
2019-07-06	05:47:43	14:30:30	14.5	100		0.775
2019-07-06	05:48:43	14:31:30	14.5167	100		0.766
2019-07-06	05:49:43	14:32:30	14.5333	100		0.784
2019-07-06	05:50:43	14:33:30	14.55	100		0.781
2019-07-06	05:51:43	14:34:30	14.5667	100		0.773
2019-07-06	05:52:43	14:35:30	14.5833	100		0.78
2019-07-06	05:53:43	14:36:30	14.6	100		0.785
2019-07-06	05:54:43	14:37:30	14.6167	100		0.785
2019-07-06	05:55:43	14:38:30	14.6333	100		0.785
2019-07-06	05:56:43	14:39:30	14.65	100		0.791
2019-07-06	05:57:43	14:40:30	14.6667	100		0.792
2019-07-06	05:58:43	14:41:30	14.6833	100		0.8
2019-07-06	05:59:43	14:42:30	14.7	100		0.803
2019-07-06	06:00:43	14:43:30	14.7167	100		0.802
2019-07-06	06:01:43	14:44:30	14.7333	100		0.805
2019-07-06	06:02:43	14:45:30	14.75	100		0.809
2019-07-06	06:03:43	14:46:30	14.7667	100		0.816
2019-07-06	06:04:43	14:47:30	14.7833	100		0.825
2019-07-06	06:05:43	14:48:30	14.8	100		0.82
2019-07-06	06:06:43	14:49:30	14.8167	100		0.828
2019-07-06	06:07:43	14:50:30	14.8333	100		0.82
2019-07-06	06:08:43	14:51:30	14.85	100		0.824
2019-07-06	06:09:43	14:52:30	14.8667	100		0.835
2019-07-06	06:10:43	14:53:30	14.8833	100		0.846
2019-07-06	06:11:43	14:54:30	14.9	100		0.847
2019-07-06	06:12:43	14:55:30	14.9167	100		0.847
2019-07-06	06:13:43	14:56:30	14.9333	100		0.848
2019-07-06	06:14:43	14:57:30	14.95	100		0.854
2019-07-06	06:15:43	14:58:30	14.9667	100		0.86
2019-07-06	06:16:43	14:59:30	14.9833	100		0.855
2019-07-06	06:17:43	15:00:30	15	100		0.856
2019-07-06	06:18:43	15:01:30	15.0167	100		0.865
2019-07-06	06:19:43	15:02:30	15.0333	100		0.864
2019-07-06	06:20:43	15:03:30	15.05	100		0.861
2019-07-06	06:21:43	15:04:30	15.0667	100		0.865
2019-07-06	06:22:43	15:05:30	15.0833	100		0.877
2019-07-06	06:23:43	15:06:30	15.1	100		0.867
2019-07-06	06:24:43	15:07:30	15.1167	100		0.879
2019-07-06	06:25:43	15:08:30	15.1333	100		0.882
2019-07-06	06:26:43	15:09:30	15.15	100		0.885
2019-07-06	06:27:43	15:10:30	15.1667	100		0.882
2019-07-06	06:28:43	15:11:30	15.1833	100		0.898
2019-07-06	06:29:43	15:12:30	15.2	100		0.89
2019-07-06	06:30:43	15:13:30	15.2167	100		0.887
2019-07-06	06:31:43	15:14:30	15.2333	100		0.891
2019-07-06	06:32:43	15:15:30	15.25	100		0.911
2019-07-06	06:33:43	15:16:30	15.2667	100		0.902
2019-07-06	06:34:43	15:17:30	15.2833	100		0.905
2019-07-06	06:35:43	15:18:30	15.3	100		0.915
2019-07-06	06:36:43	15:19:30	15.3167	100		0.915
2019-07-06	06:37:43	15:20:30	15.3333	100		0.916
2019-07-06	06:38:43	15:21:30	15.35	100		0.923
2019-07-06	06:39:43	15:22:30	15.3667	100		0.928
2019-07-06	06:40:43	15:23:30	15.3833	100		0.924
2019-07-06	06:41:43	15:24:30	15.4	100		0.935
2019-07-06	06:42:43	15:25:30	15.4167	100		0.94
2019-07-06	06:43:43	15:26:30	15.4333	100		0.946
2019-07-06	06:44:43	15:27:30	15.45	100		0.942
2019-07-06	06:45:43	15:28:30	15.4667	100		0.942
2019-07-06	06:46:43	15:29:30	15.4833	100		0.943
2019-07-06	06:47:43	15:30:30	15.5	100		0.948
2019-07-06	06:48:43	15:31:30	15.5167	100		0.955
2019-07-06	06:49:43	15:32:30	15.5333	100		0.959
2019-07-06	06:50:43	15:33:30	15.55	100		0.964
2019-07-06	06:51:43	15:34:30	15.5667	100		0.956
2019-07-06	06:52:43	15:35:30	15.5833	100		0.968
2019-07-06	06:53:43	15:36:30	15.6	100		0.98
2019-07-06	06:54:43	15:37:30	15.6167	100		0.971
2019-07-06	06:55:43	15:38:30	15.6333	100		0.968
2019-07-06	06:56:43	15:39:30	15.65	100		0.974
2019-07-06	06:57:43	15:40:30	15.6667	100		0.969
2019-07-06	06:58:43	15:41:30	15.6833	100		0.984
2019-07-06	06:59:43	15:42:30	15.7	100		0.988
2019-07-06	07:00:43	15:43:30	15.7167	100		0.989
2019-07-06	07:01:43	15:44:30	15.7333	100		0.998
2019-07-06	07:02:43	15:45:30	15.75	100		0.994
2019-07-06	07:03:43	15:46:30	15.7667	100		1.003
2019-07-06	07:04:43	15:47:30	15.7833	100		1.008
2019-07-06	07:05:43	15:48:30	15.8	100		1.008
2019-07-06	07:06:43	15:49:30	15.8167	100		1.014
2019-07-06	07:07:43	15:50:30	15.8333	100		1.011
2019-07-06	07:08:43	15:51:30	15.85	100		1.023
2019-07-06	07:09:43	15:52:30	15.8667	100		1.021
2019-07-06	07:10:43	15:53:30	15.8833	100		1.029
2019-07-06	07:11:43	15:54:30	15.9	100		1.025
2019-07-06	07:12:43	15:55:30	15.9167	100		1.031
2019-07-06	07:13:43	15:56:30	15.9333	100		1.038
2019-07-06	07:14:43	15:57:30	15.95	100		1.042
2019-07-06	07:15:43	15:58:30	15.9667	100		1.044
2019-07-06	07:16:43	15:59:30	15.9833	100		1.044
2019-07-06	07:17:43	16:00:30	16	100		1.046
2019-07-06	07:18:43	16:01:30	16.0167	100		1.045
2019-07-06	07:19:43	16:02:30	16.0333	100		1.052
2019-07-06	07:20:43	16:03:30	16.05	100		1.061
2019-07-06	07:21:43	16:04:30	16.0667	100		1.064
2019-07-06	07:22:43	16:05:30	16.0833	100		1.063
2019-07-06	07:23:43	16:06:30	16.1	100		1.056
2019-07-06	07:24:43	16:07:30	16.1167	100		1.068
2019-07-06	07:25:43	16:08:30	16.1333	100		1.066
2019-07-06	07:26:43	16:09:30	16.15	100		1.065
2019-07-06	07:27:43	16:10:30	16.1667	100		1.08
2019-07-06	07:28:43	16:11:30	16.1833	100		1.086
2019-07-06	07:29:43	16:12:30	16.2	100		1.09
2019-07-06	07:30:43	16:13:30	16.2167	100		1.079
2019-07-06	07:31:43	16:14:30	16.2333	100		1.102
2019-07-06	07:32:43	16:15:30	16.25	100		1.098
2019-07-06	07:33:43	16:16:30	16.2667	100		1.092
2019-07-06	07:34:43	16:17:30	16.2833	100		1.095
2019-07-06	07:35:43	16:18:30	16.3	100		1.107
2019-07-06	07:36:43	16:19:30	16.3167	100		1.107
2019-07-06	07:37:43	16:20:30	16.3333	100		1.115
2019-07-06	07:38:43	16:21:30	16.35	100		1.123
2019-07-06	07:39:43	16:22:30	16.3667	100		1.126
2019-07-06	07:40:43	16:23:30	16.3833	100		1.122
2019-07-06	07:41:43	16:24:30	16.4	100		1.13
2019-07-06	07:42:43	16:25:30	16.4167	100		1.13
2019-07-06	07:43:43	16:26:30	16.4333	100		1.133
2019-07-06	07:44:43	16:27:30	16.45	100		1.134
2019-07-06	07:45:43	16:28:30	16.4667	100		1.135
2019-07-06	07:46:43	16:29:30	16.4833	100		1.151
2019-07-06	07:47:43	16:30:30	16.5	100		1.153
2019-07-06	07:48:43	16:31:30	16.5167	100		1.154
2019-07-06	07:49:43	16:32:30	16.5333	100		1.158
2019-07-06	07:50:43	16:33:30	16.55	100		1.158
2019-07-06	07:51:43	16:34:30	16.5667	100		1.164
2019-07-06	07:52:43	16:35:30	16.5833	100		1.171
2019-07-06	07:53:43	16:36:30	16.6	100		1.174
2019-07-06	07:54:43	16:37:30	16.6167	100		1.183
2019-07-06	07:55:43	16:38:30	16.6333	100		1.167
2019-07-06	07:56:43	16:39:30	16.65	100		1.18
2019-07-06	07:57:43	16:40:30	16.6667	100		1.183
2019-07-06	07:58:43	16:41:30	16.6833	100		1.183
2019-07-06	07:59:43	16:42:30	16.7	100		1.193
2019-07-06	08:00:43	16:43:30	16.7167	100		1.198
2019-07-06	08:01:43	16:44:30	16.7333	100		1.207
2019-07-06	08:02:43	16:45:30	16.75	100		1.21
2019-07-06	08:03:43	16:46:30	16.7667	100		1.211
2019-07-06	08:04:43	16:47:30	16.7833	100		1.212
2019-07-06	08:05:43	16:48:30	16.8	100		1.219
2019-07-06	08:06:43	16:49:30	16.8167	100		1.219
2019-07-06	08:07:43	16:50:30	16.8333	100		1.217
2019-07-06	08:08:43	16:51:30	16.85	100		1.229
2019-07-06	08:09:43	16:52:30	16.8667	100		1.24
2019-07-06	08:10:43	16:53:30	16.8833	100		1.233
2019-07-06	08:11:43	16:54:30	16.9	100		1.245
2019-07-06	08:12:43	16:55:30	16.9167	100		1.245
2019-07-06	08:13:43	16:56:30	16.9333	100		1.254
2019-07-06	08:14:43	16:57:30	16.95	100		1.258
2019-07-06	08:15:43	16:58:30	16.9667	100		1.261
2019-07-06	08:16:43	16:59:30	16.9833	100		1.265
2019-07-06	08:17:43	17:00:30	17	100		1.267
2019-07-06	08:18:43	17:01:30	17.0167	100		1.272
2019-07-06	08:19:43	17:02:30	17.0333	100		1.275
2019-07-06	08:20:43	17:03:30	17.05	100		1.278
2019-07-06	08:21:43	17:04:30	17.0667	100		1.292
2019-07-06	08:22:43	17:05:30	17.0833	100		1.29
2019-07-06	08:23:43	17:06:30	17.1	100		1.298
2019-07-06	08:24:43	17:07:30	17.1167	100		1.304
2019-07-06	08:25:43	17:08:30	17.1333	100		1.314
2019-07-06	08:26:43	17:09:30	17.15	100		1.316
2019-07-06	08:27:43	17:10:30	17.1667	100		1.314
2019-07-06	08:28:43	17:11:30	17.1833	100		1.322
2019-07-06	08:29:43	17:12:30	17.2	100		1.317
2019-07-06	08:30:43	17:13:30	17.2167	100		1.329
2019-07-06	08:31:43	17:14:30	17.2333	100		1.343
2019-07-06	08:32:43	17:15:30	17.25	100		1.334
2019-07-06	08:33:43	17:16:30	17.2667	100		1.338
2019-07-06	08:34:43	17:17:30	17.2833	100		1.341
2019-07-06	08:35:43	17:18:30	17.3	100		1.343
2019-07-06	08:36:43	17:19:30	17.3167	100		1.343
2019-07-06	08:37:43	17:20:30	17.3333	100		1.351
2019-07-06	08:38:43	17:21:30	17.35	100		1.35
2019-07-06	08:39:43	17:22:30	17.3667	100		1.36
2019-07-06	08:40:43	17:23:30	17.3833	100		1.353
2019-07-06	08:41:43	17:24:30	17.4	100		1.36
2019-07-06	08:42:43	17:25:30	17.4167	100		1.361
2019-07-06	08:43:43	17:26:30	17.4333	100		1.356
2019-07-06	08:44:43	17:27:30	17.45	100		1.375
2019-07-06	08:45:43	17:28:30	17.4667	100		1.372
2019-07-06	08:46:43	17:29:30	17.4833	100		1.386
2019-07-06	08:47:43	17:30:30	17.5	100		1.386
2019-07-06	08:48:43	17:31:30	17.5167	100		1.388
2019-07-06	08:49:43	17:32:30	17.5333	100		1.4
2019-07-06	08:50:43	17:33:30	17.55	100		1.404
2019-07-06	08:51:43	17:34:30	17.5667	100		1.407
2019-07-06	08:52:43	17:35:30	17.5833	100		1.404
2019-07-06	08:53:43	17:36:30	17.6	100		1.405
2019-07-06	08:54:43	17:37:30	17.6167	100		1.42
2019-07-06	08:55:43	17:38:30	17.6333	100		1.414
2019-07-06	08:56:43	17:39:30	17.65	100		1.417
2019-07-06	08:57:43	17:40:30	17.6667	100		1.428
2019-07-06	08:58:43	17:41:30	17.6833	100		1.43
2019-07-06	08:59:43	17:42:30	17.7	100		1.435
2019-07-06	09:00:43	17:43:30	17.7167	100		1.453
2019-07-06	09:01:43	17:44:30	17.7333	100		1.457
2019-07-06	09:02:43	17:45:30	17.75	100		1.454
2019-07-06	09:03:43	17:46:30	17.7667	100		1.454
2019-07-06	09:04:43	17:47:30	17.7833	100		1.471
2019-07-06	09:05:43	17:48:30	17.8	100		1.466
2019-07-06	09:06:43	17:49:30	17.8167	100		1.464
2019-07-06	09:07:43	17:50:30	17.8333	100		1.468
2019-07-06	09:08:43	17:51:30	17.85	100		1.462
2019-07-06	09:09:43	17:52:30	17.8667	100		1.472
2019-07-06	09:10:43	17:53:30	17.8833	100		1.474
2019-07-06	09:11:43	17:54:30	17.9	100		1.479
2019-07-06	09:12:43	17:55:30	17.9167	100		1.483
2019-07-06	09:13:43	17:56:30	17.9333	100		1.488
2019-07-06	09:14:43	17:57:30	17.95	100		1.511
2019-07-06	09:15:43	17:58:30	17.9667	100		1.499
2019-07-06	09:16:43	17:59:30	17.9833	100		1.502
2019-07-06	09:17:43	18:00:30	18	100		1.517
2019-07-06	09:18:43	18:01:30	18.0167	100		1.517
2019-07-06	09:19:43	18:02:30	18.0333	100		1.516
2019-07-06	09:20:43	18:03:30	18.05	100		1.525
2019-07-06	09:21:43	18:04:30	18.0667	100		1.532
2019-07-06	09:22:43	18:05:30	18.0833	100		1.542
2019-07-06	09:23:43	18:06:30	18.1	100		1.546
2019-07-06	09:24:43	18:07:30	18.1167	100		1.552
2019-07-06	09:25:43	18:08:30	18.1333	100		1.556
2019-07-06	09:26:43	18:09:30	18.15	100		1.557
2019-07-06	09:27:43	18:10:30	18.1667	100		1.549
2019-07-06	09:28:43	18:11:30	18.1833	100		1.546
2019-07-06	09:29:43	18:12:30	18.2	100		1.551
2019-07-06	09:30:43	18:13:30	18.2167	100		1.551
2019-07-06	09:31:43	18:14:30	18.2333	100		1.562
2019-07-06	09:32:43	18:15:30	18.25	100		1.559
2019-07-06	09:33:43	18:16:30	18.2667	100		1.558
2019-07-06	09:34:43	18:17:30	18.2833	100		1.566
2019-07-06	09:35:43	18:18:30	18.3	100		1.574
2019-07-06	09:36:43	18:19:30	18.3167	100		1.579
2019-07-06	09:37:43	18:20:30	18.3333	100		1.595
2019-07-06	09:38:43	18:21:30	18.35	100		1.591
2019-07-06	09:39:43	18:22:30	18.3667	100		1.588
2019-07-06	09:40:43	18:23:30	18.3833	100		1.599
2019-07-06	09:41:43	18:24:30	18.4	100		1.599
2019-07-06	09:42:43	18:25:30	18.4167	100		1.609
2019-07-06	09:43:43	18:26:30	18.4333	100		1.621
2019-07-06	09:44:43	18:27:30	18.45	100		1.623
2019-07-06	09:45:43	18:28:30	18.4667	100		1.63
2019-07-06	09:46:43	18:29:30	18.4833	100		1.636
2019-07-06	09:47:43	18:30:30	18.5	100		1.634
2019-07-06	09:48:43	18:31:30	18.5167	100		1.651
2019-07-06	09:49:43	18:32:30	18.5333	100		1.652
2019-07-06	09:50:43	18:33:30	18.55	100		1.649
2019-07-06	09:51:43	18:34:30	18.5667	100		1.65
2019-07-06	09:52:43	18:35:30	18.5833	100		1.645
2019-07-06	09:53:43	18:36:30	18.6	100		1.648
2019-07-06	09:54:43	18:37:30	18.6167	100		1.65
2019-07-06	09:55:43	18:38:30	18.6333	100		1.659
2019-07-06	09:56:43	18:39:30	18.65	100		1.67
2019-07-06	09:57:43	18:40:30	18.6667	100		1.671
2019-07-06	09:58:43	18:41:30	18.6833	100		1.676
2019-07-06	09:59:43	18:42:30	18.7	100		1.675
2019-07-06	10:00:43	18:43:30	18.7167	100		1.676
2019-07-06	10:01:43	18:44:30	18.7333	100		1.678
2019-07-06	10:02:43	18:45:30	18.75	100		1.694
2019-07-06	10:03:43	18:46:30	18.7667	100		1.698
2019-07-06	10:04:43	18:47:30	18.7833	100		1.703
2019-07-06	10:05:43	18:48:30	18.8	100		1.706
2019-07-06	10:06:43	18:49:30	18.8167	100		1.701
2019-07-06	10:07:43	18:50:30	18.8333	100		1.705
2019-07-06	10:08:43	18:51:30	18.85	100		1.713
2019-07-06	10:09:43	18:52:30	18.8667	100		1.712
2019-07-06	10:10:43	18:53:30	18.8833	100		1.716
2019-07-06	10:11:43	18:54:30	18.9	100		1.72
2019-07-06	10:12:43	18:55:30	18.9167	100		1.732
2019-07-06	10:13:43	18:56:30	18.9333	100		1.733
2019-07-06	10:14:43	18:57:30	18.95	100		1.744
2019-07-06	10:15:43	18:58:30	18.9667	100		1.734
2019-07-06	10:16:43	18:59:30	18.9833	100		1.737
2019-07-06	10:17:43	19:00:30	19	100		1.753
2019-07-06	10:18:43	19:01:30	19.0167	100		1.743
2019-07-06	10:19:43	19:02:30	19.0333	100		1.741
2019-07-06	10:20:43	19:03:30	19.05	100		1.75
2019-07-06	10:21:43	19:04:30	19.0667	100		1.752
2019-07-06	10:22:43	19:05:30	19.0833	100		1.767
2019-07-06	10:23:43	19:06:30	19.1	100		1.772
2019-07-06	10:24:43	19:07:30	19.1167	100		1.777
2019-07-06	10:25:43	19:08:30	19.1333	100		1.78
2019-07-06	10:26:43	19:09:30	19.15	100		1.784
2019-07-06	10:27:43	19:10:30	19.1667	100		1.794
2019-07-06	10:28:43	19:11:30	19.1833	100		1.799
2019-07-06	10:29:43	19:12:30	19.2	100		1.787
2019-07-06	10:30:43	19:13:30	19.2167	100		1.814
2019-07-06	10:31:43	19:14:30	19.2333	100		1.825
2019-07-06	10:32:43	19:15:30	19.25	100		1.806
2019-07-06	10:33:43	19:16:30	19.2667	100		1.833
2019-07-06	10:34:43	19:17:30	19.2833	100		1.812
2019-07-06	10:35:43	19:18:30	19.3	100		1.825
2019-07-06	10:36:43	19:19:30	19.3167	100		1.822
2019-07-06	10:37:43	19:20:30	19.3333	100		1.817
2019-07-06	10:38:43	19:21:30	19.35	100		1.825
2019-07-06	10:39:43	19:22:30	19.3667	100		1.829
2019-07-06	10:40:43	19:23:30	19.3833	100		1.83
2019-07-06	10:41:43	19:24:30	19.4	100		1.846
2019-07-06	10:42:43	19:25:30	19.4167	100		1.83
2019-07-06	10:43:43	19:26:30	19.4333	100		1.845
2019-07-06	10:44:43	19:27:30	19.45	100		1.853
2019-07-06	10:45:43	19:28:30	19.4667	100		1.855
2019-07-06	10:46:43	19:29:30	19.4833	100		1.847
2019-07-06	10:47:43	19:30:30	19.5	100		1.874
2019-07-06	10:48:43	19:31:30	19.5167	100		1.872
2019-07-06	10:49:43	19:32:30	19.5333	100		1.882
2019-07-06	10:50:43	19:33:30	19.55	100		1.892
2019-07-06	10:51:43	19:34:30	19.5667	100		1.896
2019-07-06	10:52:43	19:35:30	19.5833	100		1.895
2019-07-06	10:53:43	19:36:30	19.6	100		1.889
2019-07-06	10:54:43	19:37:30	19.6167	100		1.886
2019-07-06	10:55:43	19:38:30	19.6333	100		1.886
2019-07-06	10:56:43	19:39:30	19.65	100		1.906
2019-07-06	10:57:43	19:40:30	19.6667	100		1.901
2019-07-06	10:58:43	19:41:30	19.6833	100		1.908
2019-07-06	10:59:43	19:42:30	19.7	100		1.922
2019-07-06	11:00:43	19:43:30	19.7167	100		1.908
2019-07-06	11:01:43	19:44:30	19.7333	100		1.92
2019-07-06	11:02:43	19:45:30	19.75	100		1.92
2019-07-06	11:03:43	19:46:30	19.7667	100		1.918
2019-07-06	11:04:43	19:47:30	19.7833	100		1.916
2019-07-06	11:05:43	19:48:30	19.8	100		1.925
2019-07-06	11:06:43	19:49:30	19.8167	100		1.937
2019-07-06	11:07:43	19:50:30	19.8333	100		1.942
2019-07-06	11:08:43	19:51:30	19.85	100		1.939
2019-07-06	11:09:43	19:52:30	19.8667	100		1.934
2019-07-06	11:10:43	19:53:30	19.8833	100		1.939
2019-07-06	11:11:43	19:54:30	19.9	100		1.945
2019-07-06	11:12:43	19:55:30	19.9167	100		1.946
2019-07-06	11:13:43	19:56:30	19.9333	100		1.948
2019-07-06	11:14:43	19:57:30	19.95	100		1.955
2019-07-06	11:15:43	19:58:30	19.9667	100		1.961
2019-07-06	11:16:43	19:59:30	19.9833	100		1.965
2019-07-06	11:17:43	20:00:30	20	100		1.967
2019-07-06	11:18:43	20:01:30	20.0167	100		1.968
2019-07-06	11:19:43	20:02:30	20.0333	100		1.972
2019-07-06	11:20:43	20:03:30	20.05	100		1.972
2019-07-06	11:21:43	20:04:30	20.0667	100		1.985
2019-07-06	11:22:43	20:05:30	20.0833	100		1.987
2019-07-06	11:23:43	20:06:30	20.1	100		1.984
2019-07-06	11:24:43	20:07:30	20.1167	100		1.991
2019-07-06	11:25:43	20:08:30	20.1333	100		1.997
2019-07-06	11:26:43	20:09:30	20.15	100		2.001
2019-07-06	11:27:43	20:10:30	20.1667	100		2.002
2019-07-06	11:28:43	20:11:30	20.1833	100		2.009
2019-07-06	11:29:43	20:12:30	20.2	100		2.018
2019-07-06	11:30:43	20:13:30	20.2167	100		2.012
2019-07-06	11:31:43	20:14:30	20.2333	100		2.033
2019-07-06	11:32:43	20:15:30	20.25	100		2.015
2019-07-06	11:33:43	20:16:30	20.2667	100		2.006
2019-07-06	11:34:43	20:17:30	20.2833	100		2.038
2019-07-06	11:35:43	20:18:30	20.3	100		2.035
2019-07-06	11:36:43	20:19:30	20.3167	100		2.051
2019-07-06	11:37:43	20:20:30	20.3333	100		2.059
2019-07-06	11:38:43	20:21:30	20.35	100		2.051
2019-07-06	11:39:43	20:22:30	20.3667	100		2.057
2019-07-06	11:40:43	20:23:30	20.3833	100		2.072
2019-07-06	11:41:43	20:24:30	20.4	100		2.074
2019-07-06	11:42:43	20:25:30	20.4167	100		2.087
2019-07-06	11:43:43	20:26:30	20.4333	100		2.093
2019-07-06	11:44:43	20:27:30	20.45	100		2.096
2019-07-06	11:45:43	20:28:30	20.4667	100		2.094
2019-07-06	11:46:43	20:29:30	20.4833	100		2.097
2019-07-06	11:47:43	20:30:30	20.5	100		2.099
2019-07-06	11:48:43	20:31:30	20.5167	100		2.104
2019-07-06	11:49:43	20:32:30	20.5333	100		2.115
2019-07-06	11:50:43	20:33:30	20.55	100		2.122
2019-07-06	11:51:43	20:34:30	20.5667	100		2.108
2019-07-06	11:52:43	20:35:30	20.5833	100		2.115
2019-07-06	11:53:43	20:36:30	20.6	100		2.116
2019-07-06	11:54:43	20:37:30	20.6167	100		2.128
2019-07-06	11:55:43	20:38:30	20.6333	100		2.126
2019-07-06	11:56:43	20:39:30	20.65	100		2.132
2019-07-06	11:57:43	20:40:30	20.6667	100		2.135
2019-07-06	11:58:43	20:41:30	20.6833	100		2.15
2019-07-06	11:59:43	20:42:30	20.7	100		2.158
2019-07-06	12:00:43	20:43:30	20.7167	100		2.152
2019-07-06	12:01:43	20:44:30	20.7333	100		2.17
2019-07-06	12:02:43	20:45:30	20.75	100		2.173
2019-07-06	12:03:43	20:46:30	20.7667	100		2.175
2019-07-06	12:04:43	20:47:30	20.7833	100		2.176
2019-07-06	12:05:43	20:48:30	20.8	100		2.169
2019-07-06	12:06:43	20:49:30	20.8167	100		2.174
2019-07-06	12:07:43	20:50:30	20.8333	100		2.182
2019-07-06	12:08:43	20:51:30	20.85	100		2.166
2019-07-06	12:09:43	20:52:30	20.8667	100		2.175
2019-07-06	12:10:43	20:53:30	20.8833	100		2.19
2019-07-06	12:11:43	20:54:30	20.9	100		2.186
2019-07-06	12:12:43	20:55:30	20.9167	100		2.197
2019-07-06	12:13:43	20:56:30	20.9333	100		2.193
2019-07-06	12:14:43	20:57:30	20.95	100		2.217
2019-07-06	12:15:43	20:58:30	20.9667	100		2.217
2019-07-06	12:16:43	20:59:30	20.9833	100		2.212
2019-07-06	12:17:43	21:00:30	21	100		2.234
2019-07-06	12:18:43	21:01:30	21.0167	100		2.235
2019-07-06	12:19:43	21:02:30	21.0333	100		2.238
2019-07-06	12:20:43	21:03:30	21.05	100		2.249
2019-07-06	12:21:43	21:04:30	21.0667	100		2.252
2019-07-06	12:22:43	21:05:30	21.0833	100		2.259
2019-07-06	12:23:43	21:06:30	21.1	100		2.253
2019-07-06	12:24:43	21:07:30	21.1167	100		2.263
2019-07-06	12:25:43	21:08:30	21.1333	100		2.274
2019-07-06	12:26:43	21:09:30	21.15	100		2.278
2019-07-06	12:27:43	21:10:30	21.1667	100		2.282
2019-07-06	12:28:43	21:11:30	21.1833	100		2.29
2019-07-06	12:29:43	21:12:30	21.2	100		2.287
2019-07-06	12:30:43	21:13:30	21.2167	100		2.296
2019-07-06	12:31:43	21:14:30	21.2333	100		2.289
2019-07-06	12:32:43	21:15:30	21.25	100		2.311
2019-07-06	12:33:43	21:16:30	21.2667	100		2.313
2019-07-06	12:34:43	21:17:30	21.2833	100		2.305
2019-07-06	12:35:43	21:18:30	21.3	100		2.308
2019-07-06	12:36:43	21:19:30	21.3167	100		2.293
2019-07-06	12:37:43	21:20:30	21.3333	100		2.291
2019-07-06	12:38:43	21:21:30	21.35	100		2.309
2019-07-06	12:39:43	21:22:30	21.3667	100		2.306
2019-07-06	12:40:43	21:23:30	21.3833	100		2.311
2019-07-06	12:41:43	21:24:30	21.4	100		2.318
2019-07-06	12:42:43	21:25:30	21.4167	100		2.322
2019-07-06	12:43:43	21:26:30	21.4333	100		2.324
2019-07-06	12:44:43	21:27:30	21.45	100		2.333
2019-07-06	12:45:43	21:28:30	21.4667	100		2.34
2019-07-06	12:46:43	21:29:30	21.4833	100		2.343
2019-07-06	12:47:43	21:30:30	21.5	100		2.344
2019-07-06	12:48:43	21:31:30	21.5167	100		2.355
2019-07-06	12:49:43	21:32:30	21.5333	100		2.357
2019-07-06	12:50:43	21:33:30	21.55	100		2.351
2019-07-06	12:51:43	21:34:30	21.5667	100		2.362
2019-07-06	12:52:43	21:35:30	21.5833	100		2.359
2019-07-06	12:53:43	21:36:30	21.6	100		2.374
2019-07-06	12:54:43	21:37:30	21.6167	100		2.373
2019-07-06	12:55:43	21:38:30	21.6333	100		2.381
2019-07-06	12:56:43	21:39:30	21.65	100		2.382
2019-07-06	12:57:43	21:40:30	21.6667	100		2.388
2019-07-06	12:58:43	21:41:30	21.6833	100		2.396
2019-07-06	12:59:43	21:42:30	21.7	100		2.414
2019-07-06	13:00:43	21:43:30	21.7167	100		2.417
2019-07-06	13:01:43	21:44:30	21.7333	100		2.417
2019-07-06	13:02:43	21:45:30	21.75	100		2.413
2019-07-06	13:03:43	21:46:30	21.7667	100		2.419
2019-07-06	13:04:43	21:47:30	21.7833	100		2.43
2019-07-06	13:05:43	21:48:30	21.8	100		2.428
2019-07-06	13:06:43	21:49:30	21.8167	100		2.451
2019-07-06	13:07:43	21:50:30	21.8333	100		2.453
2019-07-06	13:08:43	21:51:30	21.85	100		2.458
2019-07-06	13:09:43	21:52:30	21.8667	100		2.445
2019-07-06	13:10:43	21:53:30	21.8833	100		2.453
2019-07-06	13:11:43	21:54:30	21.9	100		2.467
2019-07-06	13:12:43	21:55:30	21.9167	100		2.462
2019-07-06	13:13:43	21:56:30	21.9333	100		2.46
2019-07-06	13:14:43	21:57:30	21.95	100		2.461
2019-07-06	13:15:43	21:58:30	21.9667	100		2.476
2019-07-06	13:16:43	21:59:30	21.9833	100		2.479
2019-07-06	13:17:43	22:00:30	22	100		2.481
2019-07-06	13:18:43	22:01:30	22.0167	100		2.48
2019-07-06	13:19:43	22:02:30	22.0333	100		2.49
2019-07-06	13:20:43	22:03:30	22.05	100		2.494
2019-07-06	13:21:43	22:04:30	22.0667	100		2.501
2019-07-06	13:22:43	22:05:30	22.0833	100		2.5
2019-07-06	13:23:43	22:06:30	22.1	100		2.49
2019-07-06	13:24:43	22:07:30	22.1167	100		2.503
2019-07-06	13:25:43	22:08:30	22.1333	100		2.493
2019-07-06	13:26:43	22:09:30	22.15	100		2.499
2019-07-06	13:27:43	22:10:30	22.1667	100		2.507
2019-07-06	13:28:43	22:11:30	22.1833	100		2.517
2019-07-06	13:29:43	22:12:30	22.2	100		2.519
2019-07-06	13:30:43	22:13:30	22.2167	100		2.512
2019-07-06	13:31:43	22:14:30	22.2333	100		2.519
2019-07-06	13:32:43	22:15:30	22.25	100		2.539
2019-07-06	13:33:43	22:16:30	22.2667	100		2.544
2019-07-06	13:34:43	22:17:30	22.2833	100		2.542
2019-07-06	13:35:43	22:18:30	22.3	100		2.558
2019-07-06	13:36:43	22:19:30	22.3167	100		2.566
2019-07-06	13:37:43	22:20:30	22.3333	100		2.559
2019-07-06	13:38:43	22:21:30	22.35	100		2.552
2019-07-06	13:39:43	22:22:30	22.3667	100		2.561
2019-07-06	13:40:43	22:23:30	22.3833	100		2.57
2019-07-06	13:41:43	22:24:30	22.4	100		2.579
2019-07-06	13:42:43	22:25:30	22.4167	100		2.566
2019-07-06	13:43:43	22:26:30	22.4333	100		2.579
2019-07-06	13:44:43	22:27:30	22.45	100		2.586
2019-07-06	13:45:43	22:28:30	22.4667	100		2.579
2019-07-06	13:46:43	22:29:30	22.4833	100		2.577
2019-07-06	13:47:43	22:30:30	22.5	100		2.589
2019-07-06	13:48:43	22:31:30	22.5167	100		2.596
2019-07-06	13:49:43	22:32:30	22.5333	100		2.589
2019-07-06	13:50:43	22:33:30	22.55	100		2.592
2019-07-06	13:51:43	22:34:30	22.5667	100		2.593
2019-07-06	13:52:43	22:35:30	22.5833	100		2.59
2019-07-06	13:53:43	22:36:30	22.6	100		2.611
2019-07-06	13:54:43	22:37:30	22.6167	100		2.599
2019-07-06	13:55:43	22:38:30	22.6333	100		2.602
2019-07-06	13:56:43	22:39:30	22.65	100		2.612
2019-07-06	13:57:43	22:40:30	22.6667	100		2.606
2019-07-06	13:58:43	22:41:30	22.6833	100		2.625
2019-07-06	13:59:43	22:42:30	22.7	100		2.627
2019-07-06	14:00:43	22:43:30	22.7167	100		2.641
2019-07-06	14:01:43	22:44:30	22.7333	100		2.636
2019-07-06	14:02:43	22:45:30	22.75	100		2.643
2019-07-06	14:03:43	22:46:30	22.7667	100		2.652
2019-07-06	14:04:43	22:47:30	22.7833	100		2.648
2019-07-06	14:05:43	22:48:30	22.8	100		2.654
2019-07-06	14:06:43	22:49:30	22.8167	100		2.656
2019-07-06	14:07:43	22:50:30	22.8333	100		2.655
2019-07-06	14:08:43	22:51:30	22.85	100		2.666
2019-07-06	14:09:43	22:52:30	22.8667	100		2.654
2019-07-06	14:10:43	22:53:30	22.8833	100		2.661
2019-07-06	14:11:43	22:54:30	22.9	100		2.679
2019-07-06	14:12:43	22:55:30	22.9167	100		2.667
2019-07-06	14:13:43	22:56:30	22.9333	100		2.677
2019-07-06	14:14:43	22:57:30	22.95	100		2.679
2019-07-06	14:15:43	22:58:30	22.9667	100		2.684
2019-07-06	14:16:43	22:59:30	22.9833	100		2.701
2019-07-06	14:17:43	23:00:30	23	100		2.699
2019-07-06	14:18:43	23:01:30	23.0167	100		2.702
2019-07-06	14:19:43	23:02:30	23.0333	100		2.696
2019-07-06	14:20:43	23:03:30	23.05	100		2.677
2019-07-06	14:21:43	23:04:30	23.0667	100		2.693
2019-07-06	14:22:43	23:05:30	23.0833	100		2.693
2019-07-06	14:23:43	23:06:30	23.1	100		2.71
2019-07-06	14:24:43	23:07:30	23.1167	100		2.699
2019-07-06	14:25:43	23:08:30	23.1333	100		2.701
2019-07-06	14:26:43	23:09:30	23.15	100		2.715
2019-07-06	14:27:43	23:10:30	23.1667	100		2.721
2019-07-06	14:28:43	23:11:30	23.1833	100		2.717
2019-07-06	14:29:43	23:12:30	23.2	100		2.739
2019-07-06	14:30:43	23:13:30	23.2167	100		2.739
2019-07-06	14:31:43	23:14:30	23.2333	100		2.741
2019-07-06	14:32:43	23:15:30	23.25	100		2.742
2019-07-06	14:33:43	23:16:30	23.2667	100		2.754
2019-07-06	14:34:43	23:17:30	23.2833	100		2.75
2019-07-06	14:35:43	23:18:30	23.3	100		2.754
2019-07-06	14:36:43	23:19:30	23.3167	100		2.759
2019-07-06	14:37:43	23:20:30	23.3333	100		2.766
2019-07-06	14:38:43	23:21:30	23.35	100		2.774
2019-07-06	14:39:43	23:22:30	23.3667	100		2.779
2019-07-06	14:40:43	23:23:30	23.3833	100		2.776
2019-07-06	14:41:43	23:24:30	23.4	100		2.777
2019-07-06	14:42:43	23:25:30	23.4167	100		2.772
2019-07-06	14:43:43	23:26:30	23.4333	100		2.783
2019-07-06	14:44:43	23:27:30	23.45	100		2.784
2019-07-06	14:45:43	23:28:30	23.4667	100		2.783
2019-07-06	14:46:43	23:29:30	23.4833	100		2.784
2019-07-06	14:47:43	23:30:30	23.5	100		2.783
2019-07-06	14:48:43	23:31:30	23.5167	100		2.777
2019-07-06	14:49:43	23:32:30	23.5333	100		2.791
2019-07-06	14:50:43	23:33:30	23.55	100		2.8
2019-07-06	14:51:43	23:34:30	23.5667	100		2.808
2019-07-06	14:52:43	23:35:30	23.5833	100		2.809
2019-07-06	14:53:43	23:36:30	23.6	100		2.806
2019-07-06	14:54:43	23:37:30	23.6167	100		2.818
2019-07-06	14:55:43	23:38:30	23.6333	100		2.811
2019-07-06	14:56:43	23:39:30	23.65	100		2.819
2019-07-06	14:57:43	23:40:30	23.6667	100		2.82
2019-07-06	14:58:43	23:41:30	23.6833	100		2.819
2019-07-06	14:59:43	23:42:30	23.7	100		2.837
2019-07-06	15:00:43	23:43:30	23.7167	100		2.829
2019-07-06	15:01:43	23:44:30	23.7333	100		2.842
2019-07-06	15:02:43	23:45:30	23.75	100		2.844
2019-07-06	15:03:43	23:46:30	23.7667	100		2.844
2019-07-06	15:04:43	23:47:30	23.7833	100		2.843
2019-07-06	15:05:43	23:48:30	23.8	100		2.833
2019-07-06	15:06:43	23:49:30	23.8167	100		2.847
2019-07-06	15:07:43	23:50:30	23.8333	100		2.846
2019-07-06	15:08:43	23:51:30	23.85	100		2.864
2019-07-06	15:09:43	23:52:30	23.8667	100		2.859
2019-07-06	15:10:43	23:53:30	23.8833	100		2.869
2019-07-06	15:11:43	23:54:30	23.9	100		2.867
2019-07-06	15:12:43	23:55:30	23.9167	100		2.862
2019-07-06	15:13:43	23:56:30	23.9333	100		2.86
2019-07-06	15:14:43	23:57:30	23.95	100		2.876
2019-07-06	15:15:43	23:58:30	23.9667	100		2.882
2019-07-06	15:16:43	23:59:30	23.9833	100		2.88
2019-07-06	15:17:43	1 day, 0:00:30	24	100		2.882
2019-07-06	15:18:43	1 day, 0:01:30	24.0167	100		2.882
2019-07-06	15:19:43	1 day, 0:02:30	24.0333	100		2.89
2019-07-06	15:20:43	1 day, 0:03:30	24.05	100		2.886
2019-07-06	15:21:43	1 day, 0:04:30	24.0667	100		2.9
2019-07-06	15:22:43	1 day, 0:05:30	24.0833	100		2.904
2019-07-06	15:23:43	1 day, 0:06:30	24.1	100		2.887
2019-07-06	15:24:43	1 day, 0:07:30	24.1167	100		2.877
2019-07-06	15:25:43	1 day, 0:08:30	24.1333	100		2.877
[truncated: 146,568 more rows]

## Sheet: IMZ759
Date	Time	LoggingTime	Time (h)	Gas_Mix	m_do	CO2
[truncated: 162,359 more rows]

[truncated: 1 more sheets: IMZ767]
